# Supplementary material for: Spatio-temporal evolution and prediction of carbon balance in the Yellow River Basin and zoning for low-carbon economic development
Source: Sci Rep. 2024 Jun 22;14:14385. doi: 10.1038/s41598-024-65113-1 (PMC11193802; doi:10.1038/s41598-024-65113-1)
Supplement: Supplementary file 1 — Supplementary Information 1. [file 41598_2024_65113_MOESM1_ESM.xls]

## Sheet: Sheet1
Rowid	县	1980_CL	1990_CL	2000_CL	2010_CL	2020_CL	1980_FL	1990_FL	2000_FL	2010_FL	2020_FL	1980_GL	1990_GL	2000_GL	2010_GL	2020_GL	1980_Ws	1990_Ws	2000_Ws	2010_Ws	2020_Ws	1980_CsL	1990_CsL	2000_CsL	2010_CsL	2020_CsL	1980_UL	1990_UL	2000_UL	2010_UL	2020_UL
1	白银区	4873	4869	3023	2955	2883	384	387	259	242	244	16821	16848	11039	10973	10573	163	143	37	39	38	972	966	649	769	1251	5	5	3	29	16
2	会宁县	42557	42704	27962	27974	27905	1560	1560	1044	1184	1191	50384	50237	32988	32775	32844	17	17	11	15	15	1335	1335	940	991	985	0	0	0	3	9
3	景泰县	22794	22940	14772	14167	14957	2409	2409	1529	1534	1523	61528	61356	38827	38366	38302	1397	1388	806	805	862	798	798	536	708	665	6744	6779	4476	5362	4632
4	靖远县	30895	31278	20220	20501	20327	1958	1958	1226	1226	1234	59394	59518	38129	37792	37660	1222	769	554	616	614	1623	1504	1037	975	1095	1910	1975	1305	1365	1540
5	平川区	10742	10795	6879	6796	6776	550	557	400	452	438	21033	21135	13614	13612	13533	596	418	254	284	276	500	512	373	429	534	687	691	431	388	388
6	安定区	21100	21114	14046	13598	13252	1579	1578	1029	1339	1333	37318	37320	24619	24646	24779	42	27	23	24	30	822	822	578	714	885	290	290	201	178	218
7	临洮县	13076	13087	8748	8630	8478	1864	1864	1291	1382	1388	31104	31105	20501	20459	20496	514	502	338	330	305	1050	1050	742	803	918	90	90	49	73	103
8	陇西县	19126	19161	12758	12533	12209	609	609	387	466	478	19207	19177	12905	12794	12948	105	105	67	69	187	682	695	491	763	834	425	407	322	300	264
9	岷县	18406	18586	12806	9959	9281	11562	11562	7861	9158	8688	27269	27181	18386	19728	20918	536	444	270	277	272	569	569	459	659	621	19	19	15	19	24
10	通渭县	24923	24924	16701	16674	16466	814	814	566	733	735	21205	21213	14154	14012	14091	125	115	87	86	90	800	801	523	566	634	358	358	228	190	243
11	渭源县	13151	13141	8859	8525	8344	3727	3920	2655	2869	2835	16061	15868	10531	10652	10759	138	138	85	84	156	629	639	473	491	581	236	236	139	125	72
12	漳县	12561	12131	8189	6196	6124	11483	11661	7905	8143	8261	11372	11624	7892	9437	9346	26	26	18	19	19	177	177	125	316	344	8	8	3	6	26
13	迭部县	2186	2186	1463	1454	1371	42769	42704	29475	29528	29527	26861	26930	18265	18205	18186	40	40	33	34	57	67	67	46	82	141	4161	4157	2899	2885	2906
14	合作市	2069	2063	2211	2100	2019	9244	9234	6142	6136	6136	20696	20711	13223	13212	13239	66	66	48	56	47	269	269	179	240	308	3215	3216	2119	2180	2169
15	临潭县	5660	5669	4033	3642	3583	7980	7901	5328	5330	5375	8666	8737	5727	5993	5970	79	78	42	91	97	367	367	267	345	368	0	0	0	0	4
16	碌曲县	204	204	277	388	296	15338	15324	10537	10815	10833	50928	50922	34495	33743	34093	318	318	183	347	345	87	87	80	120	156	3378	3398	2325	2481	2167
17	玛曲县	13	13	23	14	16	12267	12539	8576	8594	8624	112983	112945	78130	78173	78548	2818	2633	1499	1840	1686	65	65	58	123	166	26961	26912	18649	18188	17844
18	夏河县	3980	3992	3326	3273	3257	31844	31846	20330	20449	20516	65464	65450	44401	44025	44158	116	116	91	87	83	466	466	302	353	403	1815	1815	1253	1509	1295
19	舟曲县	5255	5227	3921	3856	3761	30264	30314	20972	20902	20922	11152	11130	7489	7765	7648	111	111	80	82	83	59	59	51	63	106	1414	1414	935	789	948
20	卓尼县	4624	4624	3490	3392	3318	34254	34236	23253	23302	23344	43083	43101	28958	28870	28837	313	313	224	323	318	286	286	212	272	296	1775	1775	1104	1094	1116
21	嘉峪关市	1267	1273	844	1033	1218	148	148	79	466	93	6277	6226	3535	3222	3454	603	608	375	392	382	989	989	645	1006	1412	13725	13765	8124	7486	7047
22	金川区	4887	4945	3065	3533	3498	229	229	155	143	139	16477	16025	9849	10011	9906	272	272	160	154	158	869	869	558	898	1389	33341	33735	20529	19566	19219
23	永昌县	13828	13776	10268	11518	11367	4092	4075	2446	2251	2396	27524	27617	17098	14110	13994	685	701	446	450	476	1603	1603	986	1095	1305	33898	33858	19171	20996	20882
24	永昌县	174	97	49	86	76	479	479	249	271	265	88605	88526	53494	54800	53812	10411	10410	6260	6035	6568	129	129	73	100	232	436347	436504	264152	262995	263337
25	敦煌市	4870	4870	2842	3856	3714	1698	1717	982	1367	1367	68479	67365	39152	39859	39606	592	592	358	553	697	1483	1483	889	636	1157	433166	434261	252390	250361	250086
26	瓜州县	7895	7896	4522	7970	7294	1880	1880	1173	848	925	55827	55937	32127	30668	31020	1467	1467	869	871	856	604	604	368	529	682	387355	387244	222818	220980	221091
27	金塔县	8689	7849	4658	7023	7032	1420	1389	773	671	627	11799	11794	6802	6961	6918	2915	2940	1718	1569	2188	395	395	249	290	608	285035	285886	166326	164017	163172
28	金塔县	514	514	322	455	528	4463	4463	2628	2448	2554	244526	244768	143808	142335	143455	8992	8992	5371	5662	6191	91	91	54	185	525	805868	805626	461284	462379	460209
29	肃州区	16993	17249	10387	11540	11356	277	277	178	177	187	10800	7539	4269	4263	4388	1585	1626	944	951	986	681	681	423	847	1161	32446	35410	21180	19617	19306
30	玉门市	10381	10380	6073	9181	8718	3373	3564	2124	2001	2059	48942	48181	28158	27038	28009	427	427	271	364	385	1829	1829	1122	1320	1328	188276	188847	110245	108091	107493
31	安宁区	451	457	297	223	134	123	123	74	19	21	450	444	326	354	303	44	44	7	5	6	319	319	209	305	444	6	6	2	5	5
32	城关区	799	861	551	442	328	457	395	230	224	211	1386	1386	940	941	735	82	82	46	44	41	758	758	513	624	976	41	41	30	37	22
33	皋兰县	10789	10914	7114	6856	5805	537	537	370	491	411	30453	30362	19644	19651	18555	107	100	67	73	81	455	428	304	379	2581	29	29	16	60	83
34	红古区	2394	2476	1556	1447	1447	337	320	195	199	182	5948	5868	3906	3916	3885	73	73	20	20	26	255	270	193	275	292	19	19	18	36	66
35	七里河区	1672	1706	1108	955	859	747	747	520	607	687	3732	3703	2366	2349	2221	60	60	55	52	48	530	525	365	454	587	0	0	3	6	10
36	西固区	1502	1518	1018	1002	939	681	644	424	410	391	3035	3047	1953	1932	1899	188	188	104	114	105	685	694	482	523	627	2	2	0	0	19
37	永登县	30860	31024	19934	19108	18627	9241	9242	6102	6331	6203	58578	58415	37539	37784	37384	364	364	232	245	279	1361	1359	1019	1174	2229	199	199	139	344	246
38	榆中县	16935	16927	11188	10924	10591	3416	3416	2256	2360	2372	33707	33718	21926	21856	21819	254	251	200	211	262	962	962	721	808	1206	593	593	382	503	410
39	东乡族自治县	6377	6400	4426	4383	4356	699	717	488	494	491	16635	16572	10641	10601	10652	706	728	572	545	565	287	287	226	345	274	635	635	396	370	404
40	广河县	2912	2912	1984	1928	1885	189	189	116	133	112	5224	5226	3399	3385	3389	173	167	114	118	120	236	240	210	255	312	33	33	19	26	24
41	和政县	5300	5303	3581	3454	3417	6802	6823	4469	4458	4472	6571	6550	4405	4454	4438	56	53	29	52	40	347	347	240	322	354	154	154	98	78	102
42	和政县	6267	6251	4135	3991	3986	1499	1485	961	958	952	7094	7093	4639	4626	4643	152	183	143	141	150	233	233	186	339	323	110	110	77	84	95
43	康乐县	4390	4403	2950	2752	2691	2369	2369	1587	1674	1679	7389	7393	4910	4965	4972	32	32	19	22	29	485	488	349	392	443	86	66	50	56	50
44	临夏市	1079	1075	686	551	541	13	13	10	10	6	132	132	84	81	84	87	91	55	49	52	350	350	267	411	417	0	0	0	1	1
45	临夏县	8262	8268	5473	5250	5282	3179	3179	2112	2119	2114	6419	6419	4216	4293	4280	474	468	359	318	330	716	716	509	686	662	170	170	97	102	98
46	永靖县	9516	9497	6270	6312	6000	2689	2687	1787	1783	1772	17969	17989	11791	11647	11858	1405	1406	848	833	860	289	289	219	304	367	255	255	164	200	224
47	成县	8382	8399	5631	5582	5441	7463	7455	5376	5331	5347	10788	10797	7441	7441	7477	83	83	33	29	38	395	377	285	392	447	0	0	0	0	22
48	宕昌县	12363	12368	8914	8339	8296	16050	16040	11125	11229	11249	24352	24357	16300	16634	16623	445	445	301	299	294	198	198	148	237	303	192	192	110	159	128
49	徽县	10293	10306	7182	7038	6875	14723	14713	10265	10302	10312	18077	18079	12323	12368	12447	48	48	33	33	31	271	266	184	236	311	0	0	0	3	6
50	康县	9974	9966	7096	7017	6875	17146	17136	11899	11953	11955	19572	19590	13691	13675	13758	80	80	95	99	98	400	400	268	299	356	0	0	0	0	2
51	礼县	25914	25925	17776	17509	17330	12650	12651	8609	8986	8775	29163	29158	20154	19943	20218	450	435	284	286	273	855	863	626	691	771	4	4	5	33	82
52	两当县	3222	3241	2228	2215	2191	9796	9787	6685	6708	6710	9925	9915	6936	6885	6896	0	0	0	0	0	36	36	21	48	54	0	0	0	4	6
53	文县	13249	13250	10043	9568	9324	36843	36859	25774	25883	25892	27314	27297	18578	18848	18929	523	523	353	363	408	308	308	235	278	312	585	585	434	488	547
54	武都区	19161	19114	13637	13428	12984	16728	16730	11562	11702	11684	37018	37063	25791	25780	26056	260	260	176	174	173	593	593	457	538	699	101	101	67	69	86
55	西和县	12258	12269	8566	8576	8438	4221	4221	2815	2816	2813	12379	12376	8522	8431	8478	102	95	71	75	77	774	773	552	603	656	0	0	0	23	63
56	崇信县	7255	7486	4893	3806	3690	2383	2381	727	751	747	4132	4133	3712	4710	4792	238	8	1	4	2	191	191	160	215	257	0	0	0	0	0
57	华亭市	8955	8983	5907	5138	4718	2932	2932	1676	1689	1663	7695	7695	5484	6123	6420	30	2	0	4	4	248	248	225	334	477	13	13	5	13	23
58	泾川县	13552	13550	8790	7285	7054	1655	1655	972	1365	1110	8093	8102	5637	6635	7043	366	359	215	212	210	964	964	794	898	967	1	1	4	13	22
59	静宁县	20828	20831	13763	13625	13340	909	909	634	682	691	13360	13362	8927	8962	9077	289	284	184	169	224	1000	1000	697	787	867	119	119	75	63	82
60	崆峒区	14966	14970	9785	9253	8469	3459	3461	1953	2157	2120	12313	12306	8595	8877	9457	475	474	267	187	264	1176	1178	905	1012	1167	0	0	0	23	26
61	灵台县	17114	17121	11474	8750	8414	2229	2229	1399	1427	1424	13013	13006	8849	11410	11703	19	19	13	5	8	180	180	111	219	247	0	0	0	34	60
62	庄浪县	12868	12903	8690	8488	8366	1761	1761	1106	1244	1277	9409	9417	6311	6339	6301	298	255	169	183	184	665	665	440	461	573	33	33	21	20	33
63	合水县	10263	10256	6677	5875	5778	19150	19149	12315	12475	12465	19905	19913	13333	13942	13964	64	64	52	54	51	139	139	125	159	236	0	0	0	0	11
64	华池县	22638	22629	14706	13795	12736	9274	9272	5659	6366	6403	33122	33133	21823	21985	22972	23	23	11	12	12	57	57	42	85	122	4	4	3	3	3
65	环县	60781	60830	39278	39169	37371	4984	4964	3092	5332	5438	91974	91945	59496	57314	58912	445	445	298	282	278	294	294	204	269	372	35	35	11	19	22
66	宁县	19179	19328	12773	11180	10977	8922	8948	5884	5924	5943	14375	14476	9655	10983	11012	539	247	134	98	98	1408	1424	1001	1237	1397	0	0	0	22	21
67	庆城县	19917	19976	13016	12546	12173	2040	2037	1328	2405	2411	23439	23383	15379	14718	14994	34	34	23	23	29	216	216	174	227	288	0	0	0	3	18
68	西峰区	7493	7511	4918	4414	4235	997	989	652	699	700	7006	7008	4602	4706	4743	39	26	40	36	43	1064	1065	768	1130	1252	0	0	0	0	8
69	镇原县	28981	29000	19077	18311	17942	1495	1495	1026	1400	1331	27042	27057	17829	18087	18439	376	341	204	187	197	984	985	712	858	938	0	0	0	0	5
70	正宁县	10141	10135	6793	6139	5972	6982	6989	4633	4650	4661	4730	4734	3135	3674	3784	107	102	53	58	64	372	372	257	349	386	0	0	0	0	0
71	甘谷县	15311	15349	10400	9754	9592	1389	1389	890	978	941	8133	8133	5487	5997	6092	242	204	130	131	129	814	814	594	648	752	25	25	12	3	6
72	麦积区	12925	12985	9078	8643	8306	19562	19578	13307	13482	13529	22584	22572	15175	15239	15310	768	697	467	487	488	963	970	723	900	1116	0	0	0	4	7
73	秦安县	15507	15524	10428	10460	10299	990	993	668	692	676	8800	8795	5920	5824	5884	171	156	93	91	87	892	892	647	696	804	153	153	105	95	101
74	秦州区	17977	17979	12334	11994	11766	6029	6029	4049	4366	4369	13427	13428	9105	9072	9156	77	74	59	66	55	1212	1212	852	934	1073	30	30	33	0	17
75	清水县	16260	16438	11568	10971	10932	3197	3197	2015	2180	2168	12262	12261	7993	8381	8391	191	11	6	5	5	667	670	468	504	555	0	0	0	10	5
76	武山县	11019	11223	7564	7441	7070	4370	4370	2975	3048	2985	16316	16337	11062	11050	11348	398	172	97	95	105	540	541	431	493	617	1	1	0	8	12
77	武山县	9025	9104	6169	6042	5933	3234	3209	2081	2093	2110	7873	7803	5266	5331	5375	64	64	46	59	65	470	486	324	363	386	0	0	0	0	16
78	古浪县	34008	33864	21228	18870	20339	1814	1816	1076	1059	1026	36703	37471	23687	25735	24600	273	272	163	144	152	622	625	445	512	663	15671	15043	9585	9859	9394
79	凉州区	32246	32299	19903	21451	21140	1945	1946	1277	1108	1180	20886	20885	13036	12560	12559	419	414	235	240	245	1766	1759	1314	1558	2321	31352	31311	19529	18372	17843
80	民勤县	25098	25209	15262	18277	18446	3797	3799	2333	2104	2143	36861	37419	23315	23054	24096	338	238	146	319	319	1091	1091	810	893	1244	221639	221068	133870	131096	129478
81	天祝藏族自治县	16431	16447	10499	10311	10482	36326	36302	23049	23188	23058	52881	52937	33568	33650	33451	406	394	281	275	275	609	609	400	443	553	8050	8014	5016	4947	5005
82	甘州区	16692	16663	11274	12446	13037	1441	1441	783	655	633	14622	14625	7715	7525	7880	2492	2502	1308	1297	1448	1839	1864	1172	1346	1712	30675	30666	18793	17766	16325
83	高台县	6645	7479	4577	5735	5975	706	706	412	400	396	11426	11501	6806	6639	6682	1600	1571	923	959	1025	632	653	401	479	648	60223	59322	35314	34224	33725
84	临泽县	5835	5890	4736	5564	5642	789	790	440	275	276	6051	6023	2641	2476	2635	957	983	385	394	407	565	565	375	388	555	36032	35978	21550	21046	20619
85	民乐县	16913	17060	10527	10920	10847	5680	5680	3478	3643	3700	9883	9717	5772	5679	5749	1921	1956	1288	1230	1247	1239	1239	787	789	1026	8597	8581	5313	4897	4588
86	山丹县	16801	17012	10530	11725	11569	8722	8722	5313	5335	5309	38643	38654	23872	23357	23332	2366	2373	1455	1401	1445	1349	1349	813	775	899	17090	16861	10189	9587	9628
87	山丹县	3310	3309	2097	2589	3285	53697	53726	33195	33115	33455	191954	191800	116614	116480	115985	3199	3227	1919	3474	4282	231	231	148	159	202	124184	124282	74527	72654	71256
88	安阳县	14260	14125	8969	8800	8525	457	456	259	260	257	2874	2874	1868	1690	1696	141	147	86	86	84	2471	2601	1767	2134	2372	23	23	15	0	3
89	北关区	604	604	398	355	266	0	0	0	0	0	0	0	0	0	0	0	0	0	0	0	346	346	231	273	362	0	0	0	0	0
90	滑县	25297	25189	16781	16863	16539	136	211	155	88	91	10	10	10	0	3	221	221	128	49	70	3998	4031	2641	2775	3071	72	72	58	0	0
91	林州市	13119	13047	8366	8051	7849	6689	6689	4396	4374	4410	12797	12802	8323	8319	8302	406	405	273	255	268	1897	1965	1464	1824	1994	11	11	1	0	0
92	龙安区	3256	3150	2009	1806	1754	14	14	16	33	33	37	37	26	16	15	52	52	40	48	46	484	590	417	604	664	0	0	0	0	0
93	内黄县	16644	16478	10733	10896	10700	572	719	471	401	428	11	11	5	5	5	88	78	65	57	65	1851	1880	1269	1353	1513	234	234	165	0	0
94	汤阴县	9337	9252	6065	6099	5887	8	8	3	1	1	0	0	0	0	0	94	74	47	63	64	1445	1550	1044	1006	1211	0	0	0	0	0
95	文峰区	2407	2358	1449	1248	1013	0	0	0	0	0	0	0	0	0	0	0	0	0	1	1	548	597	486	688	926	0	0	0	0	0
96	殷都区	699	657	395	359	319	0	0	0	0	0	0	0	0	0	0	29	29	19	5	5	381	423	302	352	392	0	0	0	0	0
97	鹤山区	1303	1300	754	788	726	280	279	189	196	201	510	512	383	376	373	4	4	0	4	9	325	327	263	222	277	0	0	0	0	0
98	浚县	13413	13397	8770	9048	8815	89	89	52	28	45	4	4	48	0	10	166	166	115	58	58	1929	1945	1448	1327	1538	223	223	38	15	0
99	淇滨区	3916	3912	2464	2249	2025	404	405	267	255	256	1044	1043	698	693	679	87	88	80	118	119	474	477	406	592	838	0	0	0	0	0
100	淇县	5137	5079	3245	3241	3065	1230	1230	851	855	862	2410	2410	1655	1628	1605	146	146	59	33	36	657	715	519	580	768	0	0	0	0	1
101	山城区	1808	1730	1098	1038	984	21	21	13	35	33	3	3	3	3	0	31	31	18	21	19	398	476	354	385	445	0	0	0	0	0
102	济源市	13494	13500	8731	8522	8380	9707	9702	7072	6967	6958	6121	6101	3583	3429	3417	796	812	437	882	856	1299	1302	1239	1274	1462	0	0	0	0	2
103	博爱县	3867	3867	2460	2548	2477	2125	2125	1457	1178	1179	475	475	344	325	324	64	64	24	41	38	632	632	504	708	775	8	8	3	3	3
104	解放区	525	502	285	231	209	261	261	192	168	170	35	35	30	31	31	0	0	4	2	2	372	395	285	359	385	0	0	0	0	0
105	马村区	1525	1524	953	857	825	9	9	6	7	6	73	73	79	68	67	0	0	0	0	0	316	317	245	349	384	0	0	0	0	0
106	孟州市	6257	6272	4575	4415	4331	211	211	137	135	136	113	114	72	75	75	809	793	164	215	216	888	888	633	743	820	0	0	0	0	0
107	沁阳市	6139	6111	3941	3875	3803	1692	1691	1238	1189	1190	758	760	519	307	306	220	220	140	161	162	941	968	716	1003	1068	16	16	4	18	18
108	山阳区	2490	2417	1541	1316	1230	4	4	2	0	0	126	126	125	120	118	26	26	14	8	10	579	652	466	709	789	0	0	0	0	0
109	温县	6857	6865	4980	4701	4555	5	5	6	0	0	0	0	0	0	0	1075	1015	202	327	350	928	980	780	941	1059	0	0	0	0	0
110	武陟县	10178	10481	7271	7208	6989	77	77	72	0	0	40	40	23	5	5	1426	1064	320	426	509	1813	1872	1378	1442	1584	9	9	25	6	6
111	修武县	5560	5535	3581	3186	3058	3644	3636	2595	2554	2563	1230	1230	761	744	723	36	36	24	38	37	687	720	499	924	1063	0	0	0	7	7
112	中站区	718	711	450	385	359	726	724	510	505	510	415	417	275	273	271	5	5	2	4	4	225	232	166	234	261	0	0	0	0	0
113	鼓楼区	705	691	450	435	432	0	0	0	0	0	0	0	0	0	0	0	0	0	1	2	249	263	196	211	214	0	0	0	0	0
114	兰考县	14072	14146	10082	9876	9292	108	108	149	58	202	409	569	72	3	3	891	599	281	359	407	2432	2480	1671	1979	2367	273	283	18	0	0
115	龙亭区	4768	4637	3202	2982	2703	33	33	43	35	43	0	0	6	0	0	901	936	334	481	508	775	871	696	885	1129	9	9	101	0	0
116	杞县	17224	17222	11685	11441	11275	4	4	2	20	14	0	0	0	0	0	157	157	91	65	68	3138	3140	2198	2449	2607	0	0	0	0	0
117	顺河回族区	799	799	526	468	444	4	4	1	0	0	0	0	0	0	0	11	11	4	14	25	382	382	278	328	338	0	0	0	0	0
118	通许县	10083	10084	6803	7078	6977	8	8	30	8	11	4	4	0	0	0	179	180	115	142	140	2178	2176	1533	1260	1360	0	0	0	0	0
119	尉氏县	17625	17589	11915	12025	11862	602	604	521	113	78	0	0	0	92	92	358	343	149	171	190	2597	2646	1874	2049	2227	0	0	0	0	0
120	祥符区	16793	16744	11290	11522	11376	207	207	174	102	136	0	0	1	0	0	547	555	183	341	364	2758	2772	2007	1791	1884	9	36	106	0	0
121	禹王台区	639	639	394	380	355	0	0	0	0	0	0	0	0	0	0	23	23	12	8	10	288	288	230	250	273	0	0	0	0	0
122	瀍河回族区	273	273	145	107	103	12	12	5	0	0	0	0	0	0	0	21	21	0	1	0	204	204	191	233	239	0	0	0	0	0
123	吉利区	685	622	504	444	418	5	5	3	14	39	31	30	49	41	44	354	356	93	104	80	156	218	186	225	251	0	0	0	0	0
124	涧西区	1496	1495	1027	911	844	27	27	5	6	5	0	0	0	0	0	133	134	37	8	8	666	666	505	653	720	0	0	0	0	0
125	老城区	527	514	337	283	257	0	0	0	0	0	0	0	0	0	0	28	28	8	2	1	348	361	260	322	351	0	0	0	0	0
126	栾川县	5289	5308	3618	3662	3028	32695	32683	22666	22545	23285	1293	1286	788	784	532	278	278	174	55	103	123	123	139	347	434	0	0	0	0	12
127	洛龙区	6289	6278	4125	3705	3466	246	246	154	147	143	591	590	350	332	332	291	299	328	217	229	1147	1151	860	1410	1647	0	0	0	0	0
128	洛宁县	15520	15540	10489	10408	10275	12856	12844	8862	8844	8926	7503	7497	5102	5071	5014	758	758	556	558	563	634	632	456	581	681	0	0	0	0	7
129	孟津县	9554	9518	6296	6022	5788	16	15	27	17	17	509	509	295	240	245	801	827	449	758	783	1205	1216	1097	1129	1330	0	0	0	0	0
130	汝阳县	9107	9110	6212	6166	5719	9357	9355	6459	6449	6442	1824	1823	1204	1197	1538	476	476	343	348	371	595	595	482	536	621	0	0	0	0	2
131	嵩县	12614	12570	8682	8803	8455	29406	29403	20263	20185	20290	4846	4841	3132	3122	3238	1172	1222	922	798	816	419	421	367	457	544	2	2	0	0	16
132	西工区	521	522	346	270	241	0	0	0	0	0	0	0	0	0	0	38	38	8	0	0	375	374	293	378	398	0	0	0	0	0
133	新安县	11994	11995	8145	6946	6820	2810	2809	2022	1968	1964	3408	3406	2022	2267	2244	257	257	217	732	784	614	616	489	961	1066	14	14	9	17	17
134	偃师市	7403	7396	4979	4723	4613	911	910	575	583	570	1296	1299	862	820	828	174	178	79	77	82	1122	1123	897	1191	1298	1	1	0	0	0
135	伊川县	13945	13944	9392	9131	8984	625	625	410	430	427	1138	1137	702	694	692	262	265	191	193	194	1356	1355	1124	1368	1521	0	0	0	0	0
136	宜阳县	17132	17145	11802	11738	11642	4567	4562	3098	3088	2954	2984	2984	1835	1796	1922	517	510	372	373	368	1041	1040	746	854	960	9	9	11	17	18
137	临颍县	10815	10814	7381	7265	7155	0	0	5	0	0	0	0	0	0	0	64	64	41	1	0	1991	1992	1459	1634	1745	0	0	0	0	0
138	舞阳县	10099	10067	6949	6730	6645	14	14	11	0	22	0	0	0	0	0	194	194	142	148	147	2010	2042	1477	1709	1769	0	0	0	0	0
139	郾城区	5929	5913	4049	3962	3889	0	0	0	0	0	0	0	0	0	0	183	183	62	40	38	1122	1138	913	1020	1094	0	0	0	0	0
140	源汇区	2964	2965	1927	1862	1764	0	0	0	0	0	0	0	0	0	0	80	80	97	95	99	639	638	531	591	689	0	0	0	0	0
141	召陵区	5765	5798	3916	3842	3667	5	5	1	0	0	0	0	0	0	0	55	21	74	46	45	1159	1160	856	968	1141	0	0	0	0	0
142	邓州市	31093	31059	21794	22387	21957	80	80	71	70	70	254	254	174	177	171	267	270	220	240	250	5257	5288	3902	3292	3718	0	0	0	0	0
143	方城县	28093	28103	19758	19372	19105	3689	3681	3867	3942	3946	5827	5819	2703	2717	2706	599	593	450	525	535	1974	1986	1352	1581	1846	0	0	0	0	0
144	南召县	17145	17178	11701	10287	10203	24962	24934	17648	17788	16987	2314	2310	1591	2239	2892	1765	1765	1191	1597	1642	472	471	407	622	801	0	0	0	0	17
145	内乡县	14712	14685	10218	10226	9885	15877	15877	11212	11163	11151	3940	3940	2773	2735	2792	506	516	338	388	454	1538	1555	1117	1137	1361	0	0	0	0	8
146	社旗县	16239	16209	11274	11035	10835	179	179	164	188	194	324	324	180	179	182	23	23	17	29	29	1555	1585	1280	1485	1678	0	0	0	0	0
147	唐河县	32613	32576	22947	23162	22806	713	713	504	518	517	1119	1117	714	697	697	740	737	555	599	613	3802	3844	2942	2689	3034	0	0	0	0	0
148	桐柏县	15516	15482	11136	10912	10704	11952	11926	8336	8334	8339	1275	1272	957	949	950	617	626	380	423	416	464	518	404	594	799	0	0	0	0	0
149	宛城区	13006	12966	8667	8641	8351	19	19	12	46	48	162	162	128	96	75	205	205	238	272	300	1913	1953	1759	1743	2027	0	0	0	0	0
150	卧龙区	13348	13324	9356	8933	8740	115	116	63	166	162	434	434	230	295	300	478	503	280	349	342	1624	1622	1336	1526	1723	0	0	0	0	0
151	西峡县	9235	9237	6282	6166	6104	42297	42291	29788	29727	29632	2838	2832	1743	1731	1721	577	586	427	425	491	343	344	291	483	582	0	0	0	0	11
152	淅川县	18709	18698	13979	13207	11696	11131	11126	7640	7531	7486	8759	8747	6073	6330	6254	4715	4710	2506	2968	4454	1206	1239	892	1086	1225	0	0	0	0	0
153	新野县	13797	13780	9738	10083	9899	8	8	6	4	4	70	70	39	25	24	296	296	191	197	192	2395	2412	1829	1489	1674	0	0	0	0	0
154	镇平县	16479	16435	11511	11585	11353	3091	3091	2225	2238	1640	1116	1117	759	864	1460	358	396	197	238	249	2527	2532	1898	1678	1899	0	0	0	0	0
155	宝丰县	9369	9325	6389	6234	5969	427	428	303	272	270	589	591	385	360	347	227	238	163	185	191	1201	1231	906	1088	1361	0	0	0	0	0
156	郏县	8767	8733	6011	5913	5767	433	432	273	300	306	753	754	523	483	481	255	255	149	136	148	1492	1526	1105	1226	1364	0	0	0	0	0
157	鲁山县	16713	16625	12286	11977	11928	13202	13191	9763	10264	10287	5999	5996	2668	2275	2024	1520	1572	1055	1197	1237	1217	1267	1010	1067	1301	0	0	0	0	3
158	汝州市	18714	18683	12596	12252	11954	1960	1965	1385	1365	1363	2523	2520	1775	1604	1593	576	576	352	389	399	1622	1651	1327	1838	2146	17	17	13	0	0
159	石龙区	413	413	106	224	201	0	0	0	0	0	34	34	16	17	17	2	2	2	2	2	61	61	225	108	129	0	0	0	0	0
160	卫东区	1009	960	629	527	475	98	98	73	73	73	157	157	119	118	118	9	9	5	9	12	460	509	368	471	514	0	0	0	0	0
161	舞钢市	5278	5248	4015	4107	3929	2335	2329	1790	1801	1789	1263	1258	243	220	215	123	139	218	183	188	948	973	683	647	839	0	0	0	0	0
162	新华区	1480	1480	1162	832	787	10	10	4	3	3	92	92	69	63	64	1008	1008	609	614	609	558	558	345	676	727	0	0	0	0	0
163	叶县	17091	17079	12013	11956	11700	984	984	734	684	675	1125	1125	549	554	549	378	379	265	465	481	2553	2564	1844	1754	2009	0	0	0	0	0
164	湛河区	1192	1192	736	709	692	0	0	0	2	3	27	27	17	4	4	61	61	80	82	86	573	573	454	490	506	0	0	0	0	0
165	范县	7572	7508	5032	4931	4767	11	11	14	3	3	78	120	60	47	47	498	386	175	213	231	1937	2033	1407	1523	1668	82	120	26	0	0
166	华龙区	4454	4162	2471	2246	1987	118	118	78	17	16	0	0	0	0	0	4	4	2	4	7	575	867	840	1119	1376	0	0	0	0	0
167	南乐县	9282	9254	5850	5546	5391	10	10	4	10	10	0	0	0	0	0	32	32	15	32	37	1279	1307	887	1171	1306	0	0	0	0	0
168	濮阳县	19577	19583	13156	12885	12607	107	107	64	6	6	88	88	19	4	0	893	814	282	319	317	3496	3569	2542	2835	3134	56	56	0	0	0
169	清丰县	11982	11938	7784	7665	7483	169	169	119	75	46	0	0	0	0	0	6	15	12	19	21	1894	1929	1275	1440	1645	0	0	0	0	0
170	台前县	5200	5270	3635	3602	3461	46	51	29	28	28	180	153	34	31	29	674	595	274	320	313	1266	1266	949	934	1078	93	124	7	0	0
171	湖滨区	1987	1991	1214	1253	1177	46	47	24	24	23	534	529	300	286	289	353	351	327	196	224	408	410	374	425	471	0	0	0	52	58
172	灵宝市	16148	16137	10816	12797	12805	18072	18070	11539	11976	11983	11681	11803	8535	6142	5939	1188	1064	1062	849	882	1657	1660	1284	1500	1614	38	50	37	0	29
173	卢氏县	10608	10618	7623	7620	7481	38943	38936	26036	25907	25993	8775	8773	6475	6515	6409	546	544	394	415	498	157	158	132	223	270	0	0	0	0	0
174	渑池县	12216	12206	8164	7855	7696	6037	6034	4060	4060	4041	3206	3210	2099	1971	1978	233	234	289	468	487	695	703	497	760	916	3	3	7	2	2
175	陕州区	12538	12529	8617	8504	8227	7636	7636	5062	5052	5036	5104	5105	3297	3251	3258	364	360	372	323	351	731	732	546	767	1028	0	11	8	4	4
176	义马市	981	976	648	674	613	30	30	21	22	21	350	350	204	203	201	40	41	19	17	19	236	240	224	199	259	0	0	0	0	0
177	梁园区	8571	8491	5734	6096	5593	8	8	48	50	54	323	323	15	15	1	70	70	64	62	73	2377	2457	1870	1508	2012	0	0	0	0	0
178	民权县	14634	14634	10307	10762	10346	190	190	485	304	303	1193	1247	25	18	19	589	535	365	281	310	3742	3742	2590	2425	2802	0	0	11	0	0
179	宁陵县	10248	10246	6916	7310	6918	18	18	26	22	21	40	40	13	0	0	0	0	0	1	1	2699	2701	1905	1521	1921	0	0	0	0	0
180	睢县	12277	12273	8339	8492	8095	6	6	5	16	12	0	0	0	0	0	144	144	98	7	11	2634	2638	1830	1759	2162	0	0	0	0	0
181	睢阳区	12250	12233	8084	8742	8227	27	28	16	0	0	0	0	0	0	0	90	90	60	44	58	3002	3018	2347	1723	2223	0	0	0	0	0
182	夏邑县	19986	19986	13485	13152	12871	25	25	21	0	1	0	0	0	0	0	274	274	146	146	152	3774	3774	2747	3109	3363	0	0	0	0	1
183	永城市	26662	26660	18059	18255	17667	37	37	45	12	13	0	0	0	0	0	361	361	238	239	376	5447	5449	3884	3722	4173	0	0	0	0	0
184	虞城县	20433	20429	13851	14090	13651	16	16	9	40	38	154	238	315	354	356	579	492	175	80	87	4154	4161	2897	2688	3122	2	2	14	0	0
185	柘城县	13160	13134	8926	9632	9242	12	12	6	5	4	0	0	0	0	0	172	163	131	51	49	3498	3533	2508	1885	2276	0	0	0	0	4
186	封丘县	15133	15113	10872	10900	10809	192	212	189	134	92	2	2	42	0	0	2049	2062	496	799	827	2662	2672	1903	1757	1905	271	248	156	66	15
187	凤泉区	1446	1394	906	846	829	1	1	1	0	0	34	34	29	49	49	16	16	1	3	1	469	521	377	419	434	0	0	0	0	0
188	红旗区	1802	1778	1138	945	789	9	9	3	2	2	0	0	0	0	0	11	11	5	3	6	473	497	401	595	749	23	23	1	0	0
189	辉县市	13370	13354	8519	8548	8308	4743	4748	3306	3282	3285	7839	7838	5248	5036	5028	494	492	329	240	261	1915	1929	1416	1722	1948	0	0	0	0	0
190	获嘉县	6700	6680	4512	4421	4292	12	11	9	4	6	0	0	0	0	0	118	115	54	44	44	937	968	636	751	868	7	0	0	0	0
191	牧野区	1135	1098	700	576	516	0	0	0	0	0	1	1	1	0	0	19	19	20	26	32	455	492	344	459	517	0	0	0	0	0
192	卫滨区	723	668	426	327	283	0	0	0	0	0	8	8	4	4	4	3	33	22	19	15	318	343	261	359	410	0	0	0	0	0
193	卫辉市	8675	8672	5718	5705	5570	1165	1163	831	831	832	2700	2705	1808	1791	1799	190	190	133	122	120	1385	1385	1066	1099	1223	267	267	15	10	9
194	新乡县	5477	5473	3639	3316	3198	32	32	27	24	24	9	9	7	7	7	45	49	37	18	14	850	850	585	925	1051	1	1	0	0	0
195	延津县	12296	12293	8294	8330	8163	216	217	139	114	109	6	6	5	0	0	93	93	201	171	138	1789	1790	1205	1319	1526	476	477	85	0	0
196	原阳县	16227	15904	11524	11601	11121	151	151	111	130	104	0	0	0	1	0	1556	1588	396	593	739	3196	3208	2208	1912	2279	52	331	0	0	1
197	长垣市	13502	13515	9312	8956	8684	41	41	35	17	9	109	109	64	63	56	974	920	335	311	308	2495	2536	1791	2191	2481	133	133	2	2	2
198	固始县	34910	34885	24737	24636	24423	3914	3911	2773	2637	2623	592	598	428	277	274	1660	1669	1157	1250	1250	4487	4500	3454	3759	3976	0	0	0	0	0
199	光山县	21665	21652	15887	15280	15258	3246	3248	1870	2269	2255	370	370	303	294	288	1291	1296	963	1020	1020	1650	1656	1358	1503	1548	0	0	0	5	5
200	淮滨县	15334	15339	10888	10541	10571	202	202	166	153	153	275	527	305	275	273	834	572	361	739	596	2092	2097	1534	1546	1654	0	0	0	0	0
201	潢川县	22368	22331	15893	15687	15547	147	163	136	128	112	0	0	3	1	16	876	890	612	755	758	2002	2009	1597	1661	1802	0	0	0	0	0
202	罗山县	21377	21415	15476	15190	15211	7696	7682	5281	5233	5160	101	106	48	45	42	1175	1150	861	1059	1062	1685	1681	1369	1512	1560	0	0	0	0	0
203	平桥区	23125	23107	16561	16048	15700	2537	2538	1693	1686	1754	542	542	377	373	374	1488	1486	979	996	988	1607	1626	1310	1829	2122	0	0	0	0	0
204	商城县	15548	15558	11985	11648	11610	14632	14622	9728	9787	9756	550	548	489	424	428	1255	1257	856	1087	1082	293	293	255	373	434	0	0	0	3	2
205	浉河区	5981	5986	4400	4167	4042	19763	19759	13820	13787	13832	164	164	112	113	114	1190	1189	941	983	992	501	501	431	667	738	0	0	0	2	2
206	息县	24516	24402	17388	16949	16813	46	46	29	28	14	0	0	0	0	0	610	635	404	454	439	4102	4191	3075	3463	3632	0	0	0	0	0
207	新县	12815	12806	9336	3618	3839	10515	10522	7443	12881	12703	30	30	14	12	13	228	228	169	189	191	185	187	175	435	383	0	0	0	15	15
208	建安区	13537	13533	9217	9299	9019	55	55	39	1	4	0	0	0	0	0	13	13	9	26	25	2480	2484	1806	1738	2022	0	0	0	0	0
209	魏都区	933	848	547	339	247	26	26	23	0	0	0	0	0	0	0	0	0	2	0	2	460	545	405	637	725	0	0	0	0	0
210	襄城县	11986	11959	8194	8239	8160	156	164	156	149	146	400	399	222	209	214	164	164	119	114	122	2121	2141	1565	1544	1606	0	0	0	0	0
211	鄢陵县	11896	11897	8157	8296	8176	32	32	23	9	9	0	0	0	0	0	134	134	76	76	109	2001	2000	1442	1310	1392	0	0	0	0	0
212	禹州市	17820	17765	11936	11083	10724	1161	1162	865	1092	1146	2117	2116	1511	1447	1515	97	97	71	87	104	2594	2649	1918	2584	2801	0	0	0	0	9
213	长葛市	8525	8451	5674	5481	5317	22	22	20	8	5	0	0	0	5	5	56	56	33	72	79	1796	1870	1407	1564	1731	0	0	0	0	0
214	登封市	11912	11913	8009	8175	7934	3623	3623	2508	2275	2267	3046	3046	2020	1001	1003	259	259	139	106	143	941	940	814	1956	2157	31	31	21	0	0
215	二七区	2051	1974	1256	753	684	37	37	29	46	46	0	0	0	0	0	41	41	24	22	20	430	507	430	921	994	0	0	0	0	0
216	巩义市	7337	7270	5214	4431	4239	3206	3206	2065	2126	2104	4281	4280	2820	1936	1910	844	830	338	513	554	1111	1193	933	2360	2564	0	0	0	0	0
217	管城回族区	2635	2575	1637	785	460	252	251	116	2	2	0	0	0	0	0	21	21	15	4	5	440	501	505	1488	1814	13	13	9	0	0
218	惠济区	2450	2484	1891	1534	1322	43	43	27	3	3	1	1	0	0	0	997	963	416	542	562	346	346	263	518	711	0	0	0	0	0
219	金水区	2726	2358	1344	839	559	2	2	2	0	0	0	0	0	2	3	430	648	431	422	234	830	980	906	1425	1892	0	0	0	0	0
220	上街区	557	555	329	214	167	11	11	3	2	2	166	166	123	101	104	3	3	2	2	3	211	213	181	315	361	0	0	0	0	0
221	新密市	10516	10515	6905	7168	6867	3295	3295	2229	775	777	1170	1170	839	573	571	43	43	28	36	54	1258	1259	1071	2519	2801	0	0	0	0	0
222	新郑市	11418	11391	7891	7456	6826	889	889	295	137	135	143	143	66	36	37	130	130	91	70	84	1826	1853	1475	2122	2728	0	0	0	0	0
223	荥阳市	9762	9765	6680	6608	6158	432	433	310	277	275	2457	2453	1657	700	671	777	778	383	568	711	1058	1057	767	1656	1992	0	0	0	0	0
224	中牟县	17742	18101	12931	11932	10927	1543	1532	741	565	544	28	28	21	52	40	2090	1744	690	1191	1348	1940	1938	1425	2089	2970	45	45	10	0	0
225	中原区	2479	2374	1530	801	578	31	31	29	0	0	0	0	0	0	0	42	42	26	8	8	675	780	600	1374	1595	0	0	0	0	0
226	川汇区	3860	3733	2508	2627	2154	14	14	16	9	4	0	0	0	0	0	150	151	107	126	171	1297	1423	1068	943	1373	0	0	0	0	0
227	郸城县	20575	20537	14143	13816	13526	9	9	11	4	4	0	0	0	0	0	76	81	60	64	70	3319	3352	2422	2747	3042	0	0	0	0	0
228	扶沟县	16236	16157	11082	11164	10961	294	294	179	97	102	0	0	0	0	0	32	32	23	25	70	2247	2326	1639	1637	1790	0	0	0	0	0
229	淮阳区	15409	15397	10596	11328	11116	6	6	7	7	14	0	0	0	0	0	169	169	119	125	129	5838	5850	4106	3375	3584	0	0	0	0	0
230	鹿邑县	15708	15671	10707	10669	10375	15	15	9	1	1	0	0	0	0	0	90	90	55	65	72	4060	4097	2923	2966	3242	0	0	0	0	0
231	商水县	16613	16614	11441	11682	11386	40	40	32	5	0	0	0	0	0	0	348	348	266	265	267	3245	3244	2355	2139	2440	0	0	0	0	0
232	沈丘县	13838	13780	9617	9555	9156	9	9	10	1	1	0	0	0	0	0	177	181	124	126	130	3020	3074	2154	2214	2619	0	0	0	0	0
233	太康县	23551	23534	16147	16120	15839	23	23	15	1	3	0	0	0	0	0	311	311	226	239	241	4591	4608	3194	3219	3487	0	0	0	0	0
234	西华县	15484	15466	10704	11126	10968	313	330	206	96	97	3	3	2	2	2	526	527	279	254	253	3025	3025	2200	1906	2068	0	0	0	0	0
235	项城市	14226	14197	9880	9949	9642	20	20	10	1	2	0	0	0	0	0	142	142	109	104	119	2949	2978	2155	2100	2385	0	0	0	0	1
236	泌阳县	20807	21017	15830	15411	15223	5221	5216	4380	4155	4141	8508	8501	4205	4342	4321	1046	834	743	785	796	1936	1950	1379	1841	2043	0	0	0	0	0
237	平舆县	17163	17161	12023	12019	11763	8	8	7	6	6	1	1	1	1	1	235	236	143	135	134	2713	2714	2002	2020	2271	0	0	0	0	0
238	确山县	15520	15524	10925	10517	10556	6908	6891	5348	5608	5373	1362	1362	553	527	527	463	472	330	348	346	1621	1625	1199	1358	1549	0	0	0	0	0
239	汝南县	19073	19068	12979	13434	13196	62	62	51	23	22	0	0	59	0	0	1663	1664	1619	1333	1329	2574	2578	1793	1705	1952	0	0	0	0	0
240	上蔡县	20102	20101	14097	14089	13823	152	152	84	0	0	0	0	0	0	0	243	243	157	161	161	3482	3483	2464	2556	2817	0	0	0	0	0
241	遂平县	12802	12790	8900	9216	8984	1125	1116	820	701	703	567	568	435	419	422	245	246	165	191	191	2130	2149	1540	1320	1556	0	0	0	0	0
242	西平县	14224	14150	9855	10244	10020	266	266	144	144	142	169	169	102	99	94	90	90	67	75	73	2718	2792	2029	1631	1865	0	0	0	0	0
243	新蔡县	18926	18845	13229	12965	12533	10	10	6	2	2	0	0	0	0	0	489	488	312	440	457	3235	3317	2366	2493	2896	0	0	0	0	0
244	驿城区	13600	13647	9546	9554	9076	2502	2497	1862	1788	1779	1276	1274	480	461	457	386	234	456	379	411	2003	2115	1599	1764	2228	0	0	0	0	0
245	正阳县	26178	26167	18640	18255	17824	15	15	10	29	33	0	0	0	0	0	262	273	150	150	160	3328	3328	2392	2766	3179	0	0	0	0	0
246	阿拉善右旗	363	363	222	186	374	63	63	41	37	39	17792	17611	10017	22980	9952	660	660	365	415	346	291	291	171	424	519	1336369	1336550	783684	770454	783237
247	阿拉善左旗	5175	5449	3310	4356	4220	7934	8043	4320	4125	4118	256927	257301	134637	89917	136698	7971	6779	3953	2637	4650	1433	1433	875	2681	2132	1207498	1207933	739475	782859	734736
248	额济纳旗	1323	1323	807	1405	1039	19238	19238	10890	10410	10422	249620	249660	139523	65170	141168	7169	7180	3940	1824	4315	292	292	172	190	1504	1471006	1470955	823032	899366	819877
249	磴口县	10324	10866	6351	9474	6395	845	928	534	451	672	6998	6589	4108	4444	4570	1907	1093	609	692	801	1663	1665	909	287	1044	48766	49362	28313	25472	27345
250	杭锦后旗	18270	18275	10202	12468	10182	247	247	173	116	151	7151	7299	4514	4337	4590	702	443	259	204	256	4561	4586	2581	664	2605	2344	2425	1345	1286	1296
251	临河区	26157	26383	13300	18477	12999	959	992	615	270	528	8522	8596	5989	3489	5940	1324	924	558	927	970	6021	6071	3636	2177	3793	2831	2848	2151	918	2016
252	乌拉特后旗	2307	2361	1385	1888	1461	1284	1284	726	704	895	196635	196647	109059	97882	110029	11512	11430	6444	6399	6502	889	891	475	590	693	272611	272625	154210	164827	152701
253	乌拉特前旗	37313	38962	18046	21384	19310	6675	6637	3731	4023	4029	76234	75167	46622	42229	45632	9370	8300	4790	3800	4060	4866	4871	2816	2964	3058	11109	11630	7379	8992	7308
254	乌拉特中旗	17416	17624	10162	13535	10551	1214	1217	715	1631	1799	365952	365737	203314	175512	202159	7662	7639	4180	4211	4044	4697	4720	2772	1684	3224	58236	58240	32177	56754	31544
255	五原县	22892	23171	13243	19663	13126	719	742	393	281	399	13899	13848	7123	3424	7128	1537	1223	627	783	840	5687	5688	3409	2102	3486	3812	3874	2912	1444	2725
256	白云鄂博矿区	20	20	9	9	9	178	178	99	93	103	3886	3886	2138	1873	1959	79	79	72	73	67	561	561	322	589	504	206	206	116	115	115
257	白云鄂博矿区	17533	17553	14431	14620	14274	4574	4574	2546	2516	2655	289171	289106	155288	153471	154508	5075	5057	2551	2610	2859	3992	4025	2229	3278	3063	29730	29760	17038	17603	16717
258	东河区	3212	3218	1722	1400	1692	739	755	455	424	424	3793	3819	2337	2056	2054	479	391	183	380	296	466	480	308	771	536	189	215	141	109	145
259	固阳县	37797	37753	22817	21672	21222	6871	6871	3793	5539	5650	42825	42824	23621	22899	22733	1412	1414	775	717	836	4884	4927	2843	2906	3213	3387	3387	1472	1592	1667
260	九原区	5124	5154	2584	2588	2577	1637	1639	733	919	800	4216	4121	2992	2179	2501	619	625	235	286	340	707	705	431	1167	793	867	926	637	478	588
261	昆都仑区	1587	1587	864	464	732	509	509	283	257	261	2871	2717	1631	766	1446	275	314	196	141	182	666	781	446	1791	793	194	194	101	101	108
262	青山区	2285	2261	1098	635	1013	136	136	40	32	46	2107	2103	1362	1348	1024	191	213	93	134	129	333	333	210	843	673	415	421	350	161	273
263	石拐区	849	849	466	424	414	3022	3022	1666	1526	1540	10467	10467	6082	6235	6059	131	131	73	70	78	303	303	181	236	423	144	144	114	101	75
264	土默特右旗	21367	21881	11349	11624	11120	4752	4844	2689	2616	2693	12036	12072	8099	8172	7552	2090	1569	822	825	873	3177	3193	1901	1982	2507	1772	1635	1312	964	1429
265	达拉特旗	24134	24719	12495	16146	13417	6426	6509	3879	1517	4283	75407	73330	43998	45184	43633	9778	8954	5322	4705	5322	5326	5335	3166	3776	4626	35674	37898	22818	20340	20387
266	东胜区	7085	7036	4433	4136	3767	1303	1309	709	1107	1164	27687	26911	16180	15397	14591	1806	1790	1115	1044	1047	1034	1083	647	1701	2461	1745	2531	961	657	1014
267	鄂托克旗	1498	1459	1164	1611	1640	3961	3955	2646	1342	2043	284920	284936	168203	176619	170033	4722	4480	2689	2763	2480	1251	1298	862	1289	2081	80346	80570	50759	42713	48068
268	鄂托克前旗	2585	2585	1664	2822	1552	802	802	451	278	753	149359	149361	91408	93236	93575	2844	2841	1691	999	1589	695	695	451	846	880	63447	63448	40114	37602	37429
269	杭锦旗	14342	14548	8608	8801	8654	1046	1050	805	768	2734	179516	179276	107141	105247	105924	12005	11698	6987	6616	7009	2023	2084	1255	1533	1998	147983	148259	84009	85833	82483
270	康巴什区	555	555	332	262	271	91	91	63	133	115	3780	3779	2646	2560	2158	674	674	352	329	157	38	38	33	365	794	1579	1580	573	347	498
271	乌审旗	3590	3579	2170	2638	2425	1287	1287	817	2629	2286	113519	113510	69075	61749	59656	2856	2625	1637	1102	1652	973	985	603	1012	1156	89401	89640	55178	60348	62284
272	伊金霍洛旗	6398	6408	3749	3115	2326	6472	6470	3861	4852	5100	67333	67316	40210	41600	39668	2867	2782	1761	1575	1644	635	634	389	881	2000	18144	18239	10994	8943	10218
273	准格尔旗	26147	26257	15183	15234	14942	8679	8783	5219	5132	5212	85646	85392	50308	52886	47892	3234	3143	1820	1821	1913	2463	2579	1519	2302	4456	15475	15490	9801	6484	9445
274	和林格尔县	33687	33551	19825	17721	18046	9013	9324	5233	5484	5930	17093	17003	9758	11842	10447	1200	1184	720	735	742	3404	3441	2044	2130	2451	1356	1250	736	395	704
275	回民区	445	445	268	267	143	863	863	517	522	525	1680	1680	975	936	899	102	102	50	53	15	684	684	346	380	575	1	1	0	1	1
276	清水河县	13061	13140	7587	7639	7574	4980	4980	2976	2903	2985	32504	32419	19151	19192	18969	538	539	424	351	405	1564	1565	956	970	1097	159	163	82	113	141
277	赛罕区	7703	7661	4265	5234	4164	2096	2097	1113	1090	1084	6457	6456	3809	2911	3211	618	635	445	370	437	1563	1588	971	1202	1907	958	958	544	342	349
278	土默特左旗	20265	20155	11459	13205	12286	11733	11734	6866	6715	6941	15183	15107	8521	6857	6793	808	896	518	666	608	2300	2308	1411	1684	2174	2977	3066	1951	1595	1924
279	托克托县	12748	12893	7520	8094	7473	2737	2736	1602	1108	1591	6773	6603	3862	4189	3580	507	485	282	297	332	2034	2034	1193	1388	1436	2047	2095	1185	572	1237
280	武川县	25561	25564	19565	17817	17682	13382	13380	7489	7429	7862	45887	45886	21146	22839	22200	1744	1743	1025	1063	1047	4175	4176	2431	2496	2866	636	636	384	397	382
281	新城区1	1657	1657	581	1147	873	3670	3874	2144	2155	2265	6151	5947	3902	3204	3099	227	227	99	100	111	1115	1115	612	725	986	19	19	11	10	11
282	玉泉区	2175	2175	1276	1233	966	32	32	16	19	13	568	561	372	347	265	161	167	66	61	65	577	577	324	408	876	462	463	237	225	110
283	海勃湾区	498	485	306	626	503	174	188	106	61	137	4318	4240	2430	1684	2164	360	363	338	305	329	860	933	565	849	846	2874	2875	1637	1862	1407
284	海南区	1697	1708	1044	816	1011	48	48	36	23	38	12076	12049	7030	7332	6658	709	725	428	530	302	1357	1357	809	898	1374	2033	2033	1423	1173	1388
285	乌达区	709	709	423	421	191	80	80	47	33	31	1005	960	602	313	397	195	195	57	59	437	1059	1104	657	846	849	661	661	432	542	308
286	察哈尔右翼后旗	24027	24033	13407	12537	12626	1458	1457	843	930	1041	43210	43184	24306	24847	24745	657	845	452	387	386	2893	2900	1679	1913	1824	3055	2881	1650	1726	1725
287	察哈尔右翼前旗	20244	20230	11436	11473	10957	1181	1181	682	718	718	19175	19196	11092	10916	10687	1377	1249	666	652	992	1674	1698	990	1185	1871	1891	1988	1177	1106	823
288	察哈尔右翼中旗	33509	33555	19128	19114	18756	5695	5694	3220	3207	3416	37513	37423	20777	20525	20500	354	363	204	169	201	3097	3124	1794	1839	2095	2466	2475	1467	1743	1621
289	丰镇市	24941	24867	14152	13816	13502	1349	1348	777	783	779	22233	22232	13022	13086	13106	583	583	364	380	499	1998	2074	1284	1507	1691	249	249	131	157	153
290	化德县	23676	23587	13264	12751	12866	317	317	208	287	299	23440	23511	12765	13123	12832	210	178	115	85	120	1797	1847	996	1135	1236	1255	1255	714	675	715
291	集宁区	5319	5319	2979	2990	2247	214	214	135	337	326	3159	3159	1832	1426	1593	76	73	39	63	101	999	999	594	785	1356	375	378	219	187	173
292	凉城县	23631	23848	13722	13282	12870	10565	10565	6198	6438	6372	23516	23550	13534	13954	14069	3023	2448	1822	1691	1769	3610	3634	2101	2147	2350	1304	1604	692	554	639
293	商都县	44456	44376	24724	24319	23920	1985	1990	1179	1317	1322	29468	29448	16445	17315	16724	1527	1523	651	512	779	3675	3779	2053	2115	2461	3530	3525	2223	1690	2054
294	四子王旗	46008	45998	26293	24958	24519	2741	2741	1490	1606	1835	378680	378957	206684	211608	211015	6679	6265	2961	3346	3333	3403	3429	1917	1946	2468	49191	49312	27481	23375	23681
295	兴和县	32104	32035	18285	18239	17731	2975	2986	1679	1662	1858	27482	27498	15753	15698	15424	1265	1276	722	648	661	3267	3290	1843	1992	2544	1374	1382	774	819	830
296	卓资县	19686	19676	11201	10729	10650	8994	8994	5076	5033	5373	27889	27889	16113	16565	16057	680	679	332	319	325	2656	2667	1571	1610	1841	132	132	61	103	111
297	阿巴嘎旗	312	313	159	195	199	629	629	332	340	344	517693	517649	265132	271036	264212	4340	4340	2239	1648	1694	361	404	223	727	508	69740	69740	36576	30749	37722
298	东乌珠穆沁旗	20939	20902	11166	11199	11327	11370	11365	5383	5662	5438	873809	873859	424323	424482	424138	12265	9978	10797	4820	7425	1028	1104	550	924	1354	118815	121018	52717	57897	55308
299	多伦县	22156	22157	12253	11992	11898	2010	2010	1034	1122	1023	44101	44064	22512	24011	24250	225	225	234	227	225	944	944	531	602	733	8886	8922	6208	4818	4643
300	二连浩特市	0	0	0	39	49	57	57	38	45	39	69652	69665	37074	37634	35723	222	318	171	177	184	175	203	117	346	528	13734	13597	6754	5931	7644
301	苏尼特右旗	2274	2311	1436	1484	1420	345	345	279	403	436	401079	400927	216301	215220	215124	5103	5101	2096	2095	2117	679	796	416	719	1574	54676	54676	29434	30043	29298
302	苏尼特左旗	0	0	0	76	3	444	444	260	140	262	663491	663664	342595	344376	343097	4573	3666	1920	1381	1985	292	292	139	233	388	64525	65259	34833	33572	34065
303	太仆寺旗	30845	30843	17066	17287	16724	408	408	363	399	404	32483	32525	17803	16817	17875	894	873	505	490	521	2219	2219	1198	1251	1368	1492	1473	731	1428	787
304	西乌珠穆沁旗	10954	10324	5269	3695	4429	42287	42288	21260	22383	21195	390675	391228	198936	198617	198371	933	971	538	462	689	1094	1132	568	1224	2645	46756	46756	22806	23002	22037
305	锡林浩特市	6990	6869	3355	4054	4614	771	771	425	2010	816	283973	283995	146792	143817	143451	964	888	543	846	992	1058	1158	698	1468	2372	23425	23500	12412	12031	11991
306	镶黄旗	1023	1023	818	893	856	19	19	15	39	54	95597	95598	52015	51182	51526	685	673	429	312	316	268	268	131	237	255	6669	6680	3721	4455	4103
307	正蓝旗	8341	8333	5234	6026	5114	1701	1709	957	1310	837	156949	156950	82679	85834	84177	1940	1940	1037	923	1033	652	652	373	496	558	39632	39631	23161	18859	21718
308	正镶白旗	9331	9336	6846	7105	6921	77	77	56	60	61	107205	107219	55071	52872	51625	714	674	392	362	424	709	709	377	431	463	9515	9536	6686	8608	9945
309	泾源县	5336	5331	3512	3331	3283	4827	4822	3232	3275	3243	8098	8107	5375	5464	5487	54	54	43	46	54	281	282	182	219	251	0	0	0	6	24
310	隆德县	8260	8265	6005	5614	5590	1010	1010	614	676	651	7074	7069	4206	4474	4437	87	87	59	71	96	398	398	278	324	380	14	14	7	6	7
311	彭阳县	18118	18117	11956	11702	11599	1798	1798	1476	1532	1534	22704	22705	14576	14707	14723	165	165	106	122	138	95	95	64	92	166	0	0	0	13	2
312	西吉县	25481	25456	18562	18818	17976	895	895	615	794	787	25115	25146	14602	14122	14881	445	439	257	251	294	761	761	582	632	659	0	0	0	7	2
313	原州区	19386	19388	13455	13239	12826	3199	3199	2333	2314	2352	22776	22776	13816	13825	14002	539	537	332	306	364	944	944	696	956	1079	52	52	30	26	48
314	大武口区	1991	2005	1396	1102	1285	1449	1449	927	893	812	11714	11699	6710	5883	5755	738	728	389	577	591	588	593	421	1371	1340	972	978	699	705	748
315	惠农区	4969	5038	3115	3169	3071	622	641	500	471	426	7909	8274	4789	4685	4523	1700	1156	612	604	630	1065	1082	773	1259	1426	3384	3458	2045	1655	1766
316	平罗县	15029	15107	10225	10273	10677	3667	3679	2253	2149	1927	9804	10332	4865	5138	4862	2519	1814	1392	1493	1600	1288	1291	953	1467	1771	5454	5538	3266	2426	2103
317	红寺堡区	8489	8460	9709	8505	8451	376	376	365	447	993	31386	31419	15616	15881	15038	500	500	76	127	142	184	185	111	853	1065	2976	2971	1916	1977	2108
318	利通区	6421	6498	4677	4700	5095	988	988	659	602	528	13917	13938	8163	7279	6385	609	543	426	443	453	1104	1103	748	994	1304	2149	2118	1135	1787	2027
319	青铜峡市	8839	8866	6614	6725	6903	917	941	569	475	531	14096	15152	8289	8119	7676	2951	1845	1030	938	1000	1000	1007	762	972	1259	6201	6193	3945	3985	3845
320	同心县	32237	32190	23006	22193	21430	1793	1793	1257	2669	3304	39763	39806	22732	21608	20831	498	498	353	319	369	793	797	599	1055	1896	1749	1749	1207	1306	1326
321	盐池县	28565	28655	21149	17736	17794	6399	6406	3823	5307	5393	64877	64224	36851	39396	38773	264	161	125	176	220	1397	1407	873	1106	2146	14225	14874	9965	9074	8471
322	贺兰县	10137	10161	6790	6509	6628	2281	2291	1410	1397	1315	4229	4415	2435	2133	2118	1329	1120	692	834	800	699	690	427	806	833	3154	3152	1575	1645	1627
323	金凤区	2398	2490	2212	1882	1649	46	46	33	39	21	317	380	165	116	154	425	425	253	331	280	279	285	249	581	879	1540	1379	162	126	94
324	灵武市	7149	7323	5841	4637	4865	3502	3517	2110	2526	2360	27463	27481	15981	16671	15711	1080	951	704	618	825	737	744	532	1365	2630	12814	12729	7667	7022	6451
325	西夏区	3925	4059	3864	3793	3663	1894	1727	1091	1087	1057	7936	5934	2620	2425	2273	416	416	231	278	287	655	595	425	722	1014	1210	3305	1597	1528	1537
326	兴庆区	3746	3771	2544	2569	2524	214	258	137	187	86	4095	4468	2099	1950	1909	1117	669	777	561	660	541	543	403	766	1175	1944	1948	1219	1146	824
327	永宁县	7494	7884	5523	5573	5705	543	545	365	411	410	4711	3524	1771	1597	1561	679	700	313	370	297	605	612	454	665	892	2576	3343	1841	1643	1387
328	海原县	35447	36098	24770	23876	23006	1832	1832	1591	1871	1867	45991	46002	27935	28068	28863	1641	977	582	580	527	814	816	611	850	973	23	23	15	265	261
329	沙坡头区	15078	15337	10432	11316	10858	1480	1547	1005	1497	1088	49958	49645	30192	28538	30118	1346	1279	870	962	994	948	936	590	1020	1421	25148	25214	16554	16296	15140
330	中宁县	13928	14059	10705	10513	9799	691	691	476	456	457	36106	36057	20955	20278	20406	1794	1697	918	851	875	677	699	477	721	1359	4242	4235	2895	3608	3515
331	班玛县	429	429	264	265	252	23281	23281	16359	16358	16387	73739	73739	52010	53575	53546	321	321	229	232	231	28	28	24	24	48	2926	2926	2075	493	497
332	达日县	0	0	0	0	0	6457	6458	4539	4541	4533	205332	205333	142665	148946	148849	1772	1772	1387	1391	1389	17	17	17	25	71	18125	18123	12720	6440	6474
333	甘德县	0	0	0	0	0	14985	14983	10294	10299	10329	94333	94336	65096	63895	63813	1019	1019	530	537	518	39	39	31	36	90	4596	4595	3223	4407	4428
334	久治县	0	0	0	0	0	14500	14527	10208	9984	9999	113742	113743	79095	74910	74815	724	697	514	577	609	22	22	20	23	60	2804	2803	1944	6284	6276
335	玛多县	0	0	0	0	0	1542	1540	974	975	972	280145	279953	188728	236003	235437	28472	28471	19138	21227	21743	25	25	17	25	62	92439	92634	63147	13767	13784
336	玛沁县	60	60	41	39	39	34781	34787	23864	23802	23859	150886	150889	102312	102537	102447	4008	4008	2750	2761	2761	64	56	34	68	148	30183	30182	20680	20465	20426
337	刚察县	5471	5455	3804	3835	3835	7128	7128	4493	4469	4472	83942	83416	52609	54311	54089	30143	29895	18761	19447	19725	225	242	160	251	355	43069	43842	27524	25023	24859
338	海晏县	436	436	266	1151	1151	11222	11222	7057	7111	7112	38416	38727	24754	24502	24445	10373	10151	6507	6307	7169	127	127	96	123	163	17086	16997	10857	10350	9499
339	门源回族自治县	9368	9368	5903	6391	6429	32531	32533	20718	20632	20453	45956	45949	28885	27904	27689	1717	1717	1100	1117	1359	391	391	290	289	303	22187	22192	13963	14532	14646
340	祁连县	352	352	211	213	201	41769	41769	25885	25833	25891	133346	132972	82002	82076	81956	6774	7137	4347	4029	4145	159	151	99	124	173	67806	67825	41901	42173	42101
341	互助土族自治县	11123	11098	7162	7311	7240	13886	13886	8776	8835	8853	30091	30025	19288	19126	19062	326	345	223	225	226	1071	1143	788	766	881	1572	1572	1047	1028	1033
342	化隆回族自治县	7166	7165	4620	4732	4726	4156	4156	2803	2800	2803	32976	32981	21415	21361	21356	411	407	369	437	441	496	496	342	331	337	613	613	431	329	332
343	乐都区	8410	8408	5581	5555	5535	5444	5445	3543	3481	3500	27583	27581	17711	17791	17744	159	159	95	99	98	582	585	404	413	457	309	309	200	194	193
344	乐都区	13641	13639	8838	8825	8761	3288	3287	2154	2158	2151	14663	14662	9665	9661	9672	283	285	171	176	189	346	348	235	257	293	215	215	125	115	118
345	平安区	2000	2001	1310	1273	1254	1574	1574	957	932	939	8713	8712	5669	5706	5695	37	37	39	41	37	283	283	215	235	270	1	1	3	3	3
346	平安区	4225	4339	2902	2851	2820	6584	6582	4301	4285	4266	18162	18050	12012	12007	12022	242	242	178	265	289	203	203	148	144	147	1255	1255	747	726	731
347	共和县	8997	8409	5746	5779	5728	13682	13699	8881	8416	8393	155940	155540	100353	102712	101215	45591	47272	30513	31298	31688	548	575	396	403	1912	59903	59166	38696	35965	35637
348	贵德县	3337	3446	2327	2346	2345	3794	3794	2462	2466	2468	42148	42184	27670	30718	30703	1839	1693	1072	1111	1103	386	386	242	253	279	8018	8019	5291	2168	2160
349	贵南县	7767	9696	6664	8212	8205	2985	2995	1934	1930	1944	80307	77726	50621	52375	52301	921	2377	2121	2394	2449	156	156	128	132	131	19607	18793	12390	8816	8824
350	同德县	5281	5332	3627	4185	4175	17906	17907	11962	11919	11924	46397	46252	30993	35092	35069	656	657	482	465	472	96	96	76	72	91	7323	7415	4989	392	386
351	兴海县	2283	2362	1675	2224	2206	18480	18479	12317	12330	12287	141869	141763	93994	105956	105905	1839	1839	1115	1276	1353	158	158	132	166	200	38578	38606	25659	12949	12957
352	德令哈市	2784	3352	2635	2786	3536	3277	3315	2026	2021	1982	185133	184610	115319	115710	113758	18960	18776	11713	12774	13999	265	265	164	264	740	281721	281822	176808	175114	174667
353	都兰县	4656	4656	3673	3857	4161	11324	11326	7287	7168	7155	307859	307865	200725	205903	205553	5378	5096	3303	5802	8391	963	979	795	2391	1014	439290	439548	286728	277370	276222
354	格尔木市	1668	1724	1125	1161	1152	22756	22755	14749	14630	14540	887129	886857	597169	579953	577579	150789	150366	101328	104567	119479	1855	2189	1675	3479	2283	932401	932707	607225	619517	608195
355	格尔木市	196	206	138	132	133	1522	1522	946	940	937	62084	62376	38713	38448	37938	8683	8143	4511	6885	8307	349	349	249	802	384	320153	320391	200985	198342	197843
356	茫崖市	2	2	1	1	1	50	50	24	27	28	193168	193169	119219	119228	118515	4961	4908	2880	4126	5847	207	207	128	993	1013	674279	674331	417571	415432	414340
357	天峻县	59	59	21	17	18	6715	6715	4145	4119	4121	243257	243257	150629	188290	187908	6157	6158	3968	11078	11276	100	100	76	216	516	201335	201334	125621	80721	80595
358	乌兰县	1304	1336	920	995	1027	7964	7965	5064	5061	5067	89824	89804	57703	57231	56744	2776	2538	1643	2084	3307	384	1117	813	701	392	109888	109380	70208	70291	69811
359	乌兰县	0	0	0	0	0	15316	15311	10582	10598	10589	86521	86463	58739	59096	59085	617	632	398	390	390	54	33	26	43	76	6909	6978	4725	4356	4339
360	尖扎县	1125	1125	687	601	599	6142	6142	4129	4118	4138	14985	14984	9743	11687	11663	184	184	270	325	330	126	127	73	72	72	3718	3718	2379	469	470
361	同仁市	2183	2181	1536	774	777	16604	16605	11101	11114	11099	32009	31522	20788	22684	22672	497	497	338	340	341	76	84	61	87	116	2309	2789	1904	732	727
362	泽库县	848	847	616	1141	1135	10364	10365	6964	6949	6971	81463	81081	54216	56171	56105	447	450	322	283	283	40	23	14	31	101	15611	16007	10762	8319	8308
363	城北区	1165	1163	761	603	454	85	85	45	51	39	502	502	369	423	428	42	42	4	3	4	433	435	268	369	518	0	0	0	0	0
364	城东区	337	337	217	124	123	7	7	9	9	8	1260	1260	801	781	777	53	53	23	23	24	353	353	253	361	366	0	0	0	0	0
365	城西区	239	233	156	89	61	17	27	11	11	11	555	545	329	340	340	7	7	17	18	18	173	179	120	177	206	0	0	0	0	0
366	城中区	1001	981	631	551	532	7	7	4	1	0	1377	1377	872	874	876	11	11	10	9	9	266	286	203	285	303	0	0	0	0	0
367	城中区	8661	8614	5419	5338	5262	14626	14625	9349	9345	9333	26603	26312	16662	16794	16799	132	132	73	87	89	968	1015	707	807	876	4084	4376	2901	2732	2731
368	湟源县	3721	3721	2499	2526	2524	6159	6159	3990	3985	3992	15258	15102	9661	9611	9609	8	8	5	3	3	466	466	320	331	339	888	1044	637	656	650
369	湟中区	10184	10183	6554	6401	6274	7691	7691	5027	5006	5016	22088	22080	14184	14211	14203	139	139	85	90	89	1327	1327	897	1049	1180	505	514	339	334	331
370	称多县	735	735	609	602	607	3625	3625	2476	2492	2485	188197	188199	129742	151025	150970	1882	1883	1325	1366	1366	89	89	60	86	125	41185	41182	28311	6966	6952
371	囊谦县	1547	1547	1433	1290	1267	40044	40044	28294	27717	27683	121011	121010	87081	89102	89165	1873	1873	1353	1342	1333	148	148	116	125	154	22329	22330	15747	14444	14411
372	曲麻莱县	0	0	0	0	24	1512	1512	962	973	973	428532	428489	287631	370042	369982	22430	22431	14856	14675	14735	41	41	30	57	48	316226	316268	214092	131832	131817
373	玉树市	1304	1303	1018	979	962	20677	20679	14463	14408	14412	199055	198898	140419	140796	140784	1426	1426	992	892	935	341	341	234	346	302	19375	19531	13753	13449	13463
374	杂多县	4	4	2	2	2	3244	3244	2282	2305	2308	475138	475134	334276	345825	346013	8680	8683	5905	9422	9438	23	23	20	56	94	74488	74489	52464	37342	37097
375	治多县	0	0	0	0	0	442	442	318	321	312	709912	709729	481484	481645	480434	85381	84162	56097	58307	65140	42	42	30	25	122	533397	534799	357854	355459	349680
376	滨城区	13765	13866	8684	8405	7919	88	61	50	14	40	239	232	173	95	96	967	793	518	577	611	2864	2952	1890	2481	2907	388	407	252	4	4
377	博兴县	13228	13081	8238	7694	7188	16	16	17	29	37	176	177	130	12	95	455	466	396	448	616	1636	1747	1114	1777	2028	117	141	74	0	0
378	惠民县	18379	18433	11729	12819	12636	181	98	57	12	71	316	367	223	5	12	828	729	317	190	201	3057	3097	2016	2121	2226	1239	1276	847	42	42
379	无棣县	19114	19122	11993	11865	11636	81	81	53	12	12	1304	1226	745	209	147	2924	3009	1936	3062	6936	2287	3532	4456	6008	2439	8982	7722	2187	220	190
380	阳信县	11079	11052	6923	7124	6927	22	20	13	0	8	141	140	100	7	42	57	57	50	86	96	1964	2013	1294	1600	1744	729	710	431	0	0
381	沾化区	16589	16588	10457	10976	10885	166	154	91	5	5	1370	1439	898	323	308	3418	1256	1438	2204	5408	1861	2903	2280	5296	2179	7188	8252	3872	239	245
382	邹平市	16177	16153	10161	9547	9046	1046	1028	658	595	620	1612	1607	1014	783	797	291	267	304	297	376	2463	2534	1706	2694	3063	161	161	89	18	19
383	德城区	7445	7389	4460	3922	3581	5	0	0	0	0	44	44	29	6	6	327	332	218	203	205	1620	1696	1100	1704	2037	50	30	17	7	7
384	乐陵市	16441	16474	10287	10992	10822	68	68	51	0	0	84	74	45	8	37	267	267	198	166	163	2542	2604	1669	1793	1928	1366	1281	709	1	1
385	临邑县	13584	13532	8579	9508	9372	13	13	4	0	0	183	184	123	21	21	335	305	179	87	109	3156	3214	2105	1655	1768	453	476	271	0	0
386	陵城区	17246	17187	10740	11542	11397	0	0	0	0	0	91	91	61	10	10	348	337	332	333	364	3487	3558	2288	1656	1774	236	235	135	0	0
387	宁津县	11792	11721	7140	7682	7490	0	0	0	0	0	0	0	0	5	42	105	98	73	68	40	2422	2480	1530	1302	1474	433	453	311	10	9
388	平原县	15477	15424	9782	9972	9788	59	60	42	46	46	32	30	14	2	2	252	244	173	180	200	2431	2490	1577	1478	1640	96	99	87	0	0
389	齐河县	19808	19708	12794	13592	13267	69	70	37	14	13	11	11	8	0	11	942	972	388	109	129	3251	3320	2292	1895	2189	156	156	92	0	0
390	庆云县	7364	7332	4433	4366	4283	0	0	0	0	0	31	31	22	0	4	263	264	230	216	224	1029	1067	687	958	1017	288	281	161	8	8
391	武城县	11363	11319	6973	6798	6573	57	46	25	6	5	1	0	0	0	0	93	89	66	127	127	1557	1612	1048	1214	1433	64	69	25	0	0
392	夏津县	13310	13257	8382	8200	8149	148	149	90	57	57	5	5	0	0	0	91	51	20	42	53	1745	1837	1216	1416	1450	0	0	0	0	0
393	禹城市	14544	14506	9224	9263	9050	0	0	2	0	0	17	17	13	13	16	360	336	206	180	212	2230	2292	1547	1591	1773	105	105	63	0	0
394	东营区	9440	10546	6394	5395	5331	55	55	42	0	0	2378	2363	1191	176	175	3292	2689	1511	2385	2821	2812	3101	2138	4198	3853	2209	1432	897	18	0
395	广饶县	16191	16683	10519	9270	9137	81	81	53	1	1	414	415	265	0	0	1524	908	358	939	1070	2135	2258	1457	2433	2489	111	111	60	64	2
396	河口区	9211	10066	6235	9734	9348	11	11	8	0	0	6073	6564	4024	179	175	3925	3377	1598	2037	7255	3548	5770	3424	6577	2072	12053	9033	4992	1760	1495
397	垦利区	10448	13886	8745	11720	11397	65	65	43	87	87	8714	11477	6034	15	15	8201	5672	2139	4456	5542	2133	3675	2306	3254	2842	8153	2825	1595	1312	1103
398	利津县	14167	14330	9140	9851	9798	140	139	93	4	4	545	1081	605	5	5	1124	1119	438	479	1064	1942	2592	1689	2673	2138	3361	2018	1056	12	8
399	曹县	26387	26335	17544	17229	16927	145	150	97	37	39	132	135	76	27	26	384	371	257	312	389	5211	5268	3821	4218	4438	60	60	39	5	5
400	成武县	13977	13958	9102	8737	8686	48	48	27	2	2	32	32	23	0	0	160	141	102	139	145	2180	2218	1771	2163	2211	19	19	13	0	0
401	单县	21314	21441	14454	14522	14388	98	100	69	60	59	24	39	25	17	17	600	406	202	337	343	4717	4781	3362	3363	3484	336	322	185	0	0
402	定陶区	11710	11596	7523	7555	7332	87	90	70	9	8	17	14	12	0	0	63	63	43	64	63	1933	2047	1608	1638	1864	6	6	9	0	0
403	东明县	16875	16893	11463	11555	11257	464	484	300	74	75	86	87	54	30	30	1552	1424	794	589	627	2547	2636	1808	2200	2469	60	60	32	0	0
404	巨野县	18278	18206	11681	11531	11400	290	290	194	7	6	34	34	31	11	11	160	161	95	99	121	2642	2713	2315	2775	2883	233	233	142	39	39
405	鄄城县	12628	13360	8850	8821	8682	428	428	280	32	31	31	33	25	25	24	1298	515	310	325	334	3091	3125	2143	2407	2537	3	18	2	0	0
406	牡丹区	19118	19092	12368	11896	11424	293	315	209	9	11	32	30	15	0	0	731	529	343	353	371	3657	3865	2975	3667	4113	18	18	13	0	0
407	郓城县	21732	21901	14453	14204	14055	223	222	139	25	24	84	115	79	48	50	799	573	327	289	304	4273	4378	3014	3505	3640	170	92	55	0	0
408	钢城区	4445	4443	2884	2666	2634	1346	1345	878	837	833	1999	2000	1250	923	930	226	226	144	161	159	725	727	558	1098	1153	18	18	18	39	21
409	槐荫区	1641	1646	980	431	372	26	11	8	0	0	19	19	13	0	0	296	313	211	287	284	588	589	446	943	998	8	0	0	0	0
410	济阳区	15344	15514	10015	10149	10004	36	46	33	0	0	106	106	63	7	7	781	591	280	209	228	2703	2707	1729	1780	1903	39	45	28	0	0
411	莱芜区	15547	15526	9829	9381	9205	5590	5587	3712	3735	3736	5281	5282	3401	2679	2671	738	733	440	559	568	2251	2279	1758	2688	2884	3	3	0	100	80
412	历城区	12134	12703	8125	6212	5775	5498	4953	3075	2957	2951	2556	2547	1641	1487	1489	390	344	323	289	322	1787	1818	1288	3506	3922	23	23	9	2	2
413	历下区	767	773	393	73	60	380	374	211	189	187	97	97	52	35	36	4	4	4	1	1	521	521	470	834	852	0	0	0	0	0
414	平阴县	8081	8058	5141	5099	4978	1154	1162	712	658	657	1398	1396	855	594	591	180	166	241	242	247	1148	1179	861	1208	1320	39	39	29	37	36
415	商河县	16254	16214	10253	10960	10849	21	21	14	0	0	365	263	170	0	0	268	268	125	110	108	2449	2494	1654	1847	1961	1016	1113	704	0	0
416	市中区1	2236	2236	1294	883	906	1051	1052	681	612	608	773	772	469	358	351	42	50	34	30	29	818	818	711	1307	1293	27	19	11	0	0
417	天桥区	2859	2900	1805	1763	1743	77	57	37	14	13	43	53	26	0	0	358	384	283	208	209	1051	1057	724	895	917	77	14	9	0	0
418	章丘区	18812	18835	12018	10422	10217	4974	4947	3147	2977	2974	2459	2458	1542	1270	1271	665	650	530	405	407	2669	2689	1812	3999	4204	43	43	10	0	0
419	长清区	12126	12128	7833	6886	6792	3690	3689	2206	2167	2157	3025	3023	1958	1763	1773	391	362	366	423	436	1458	1488	1064	2197	2280	6	6	2	0	0
420	嘉祥县	13145	13104	8651	8195	8036	242	235	165	96	97	479	485	331	234	234	250	250	157	156	156	2130	2172	1502	2132	2289	181	181	128	112	113
421	金乡县	12295	12240	8142	7600	7496	72	75	51	7	7	18	18	4	0	0	271	272	136	154	151	1929	1980	1460	2035	2144	0	0	0	0	0
422	梁山县	13032	13103	8462	8150	7779	234	237	158	74	74	27	21	5	0	0	497	404	309	261	273	2175	2218	1603	2092	2453	98	80	56	18	18
423	曲阜市	10726	10714	6972	6649	6499	482	485	336	190	190	631	721	463	378	382	516	405	289	468	470	1564	1594	1179	1545	1691	28	28	8	9	9
424	任城区	11940	11862	7784	6764	6577	9	9	10	5	5	14	28	23	5	5	393	394	183	433	469	2192	2255	1696	2506	2652	31	31	20	5	5
425	泗水县	12360	12343	8010	7945	7861	1232	1231	774	705	703	2912	2921	1956	1724	1732	445	445	288	401	400	1696	1712	1321	1601	1683	141	134	95	70	71
426	微山县	8039	8638	5529	5434	5550	97	110	66	63	66	713	905	581	429	427	17207	9201	12243	11916	11774	1124	1150	897	1386	1416	1999	9175	46	142	143
427	汶上县	12428	12376	8001	7773	7628	77	70	40	41	40	38	46	21	29	29	87	97	112	147	149	2111	2152	1571	1785	1930	36	36	28	4	4
428	兖州区	9055	9006	5841	5569	5346	23	23	15	7	7	30	30	13	4	4	107	108	71	131	133	1636	1683	1247	1488	1711	13	14	10	5	5
429	鱼台县	8875	8842	5846	5367	5319	86	86	57	16	16	32	32	21	15	15	488	487	395	774	778	1262	1290	890	1040	1091	44	50	3	3	3
430	邹城市	15834	15726	10421	10994	10789	1342	1341	902	807	811	6286	6288	4098	2853	2843	636	634	454	570	588	2605	2714	1916	2577	2774	152	152	101	91	90
431	茌平区	14464	14420	9253	8812	8623	173	183	119	0	0	16	18	7	0	0	147	137	115	68	72	2420	2465	1637	2346	2525	145	142	96	0	0
432	东阿县	10024	9993	6364	6423	6359	158	152	104	13	12	8	5	5	4	3	618	603	261	183	194	1744	1799	1427	1544	1597	0	0	0	0	0
433	东昌府区	19987	19934	12716	11792	11529	216	239	176	0	0	97	64	45	2	0	215	233	124	133	166	3900	3959	2761	4082	4325	282	268	186	0	0
434	高唐县	13720	13634	8846	8485	8404	47	47	25	0	0	52	34	26	0	0	125	125	90	119	123	2367	2471	1493	1961	2039	129	129	88	0	0
435	冠县	16393	16379	10367	10251	10065	444	493	305	9	9	75	9	11	2	2	148	120	97	49	66	2731	2776	1882	2442	2614	117	131	83	1	1
436	临清市	14203	14153	8882	8085	7930	44	44	31	0	0	36	36	13	0	1	47	47	11	13	48	2114	2164	1461	2328	2439	34	34	21	0	0
437	莘县	19209	19124	12183	11918	11810	314	327	209	0	0	11	2	1	0	0	149	150	88	71	85	3581	3661	2662	3348	3447	259	259	182	0	0
438	阳谷县	13882	13837	8897	8492	8402	183	187	111	7	6	94	90	49	30	29	233	225	89	84	114	2695	2748	2015	2546	2602	3	3	1	0	0
439	费县	13274	13227	8685	10158	10056	3744	3748	2664	2621	2619	7609	7609	4995	2739	2745	863	854	565	608	631	1972	2024	1440	2245	2315	45	45	41	27	27
440	河东区	10526	10492	6878	5871	5804	158	158	89	35	34	313	313	204	37	36	693	692	488	474	469	2168	2203	1632	2923	2996	68	68	47	0	0
441	莒南县	18797	18697	12435	15697	15572	1429	1437	957	774	772	5382	5383	3545	28	28	864	858	621	628	638	2509	2606	1818	2238	2349	48	48	40	58	69
442	兰陵县	18566	18546	12495	14136	14078	585	585	416	353	358	5557	5556	3813	1603	1603	522	510	270	412	410	2902	2935	2002	2551	2616	215	215	142	77	78
443	兰山区	10272	10168	6528	5206	5011	146	146	108	40	41	1363	1362	934	87	90	682	676	324	337	334	2266	2377	1959	4186	4380	57	57	34	32	32
444	临沭县	12904	12835	8432	8821	8772	223	180	152	67	67	1282	1325	850	345	349	425	425	347	338	346	1870	1939	1408	1596	1634	12	12	6	24	25
445	罗庄区	6868	6827	4410	3707	3628	63	63	52	33	33	359	359	252	37	22	247	250	71	132	131	1740	1778	1463	2410	2506	128	128	85	16	16
446	蒙阴县	16631	16642	10974	10682	10642	4205	4202	2790	2777	2777	3616	3619	2343	2222	2219	1158	1131	754	804	804	1442	1458	1013	1402	1441	66	66	37	28	28
447	平邑县	16149	16064	10602	11917	11841	4068	4067	2621	2580	2577	7209	7208	4845	3395	3390	697	663	418	423	427	2214	2335	1692	1858	1938	155	155	100	109	110
448	郯城县	15046	14993	9944	9821	9751	150	150	81	66	65	1160	1166	770	603	603	729	729	548	568	574	2495	2542	1843	2118	2182	0	0	0	10	10
449	沂南县	19703	19644	12961	13411	13319	2557	2557	1721	1654	1654	3164	3164	2076	1469	1470	1028	1030	691	483	486	2363	2420	1670	2109	2191	49	49	34	36	36
450	沂水县	25563	25513	16664	17317	17272	5524	5524	3718	3563	3559	5536	5533	3690	2477	2477	1326	1328	824	817	826	2557	2608	1744	2511	2558	110	110	71	16	16
451	城阳区	3988	3988	2578	1780	1691	837	837	463	461	455	632	632	406	175	177	829	829	401	891	659	2888	2888	2003	2547	2875	4	4	6	6	7
452	黄岛区	20511	20497	13329	15346	14801	3032	3031	2030	1489	1494	5825	5827	3821	1096	1072	1710	1680	779	770	1047	3777	3820	2760	4109	4501	152	152	67	23	23
453	即墨区	23875	23928	15317	14997	14813	1304	1304	846	450	452	1391	1221	755	266	264	1357	895	404	1307	1310	4043	4622	3183	3508	3730	47	47	15	2	2
454	胶州市	16121	16059	10338	10431	10104	294	294	196	50	50	2138	2137	1414	51	51	670	602	341	643	619	3039	3170	2197	3239	3595	49	49	27	92	87
455	莱西市	21634	21619	13863	13624	13442	472	472	292	170	170	935	941	585	259	263	1212	1178	647	985	982	2829	2872	1995	2318	2503	70	70	44	57	56
456	崂山区	1658	1658	923	732	722	3363	3363	2220	2216	2214	982	982	603	510	511	152	140	61	68	106	658	670	587	863	842	20	20	1	1	1
457	李沧区	212	212	27	19	17	167	167	115	121	121	370	370	237	65	62	42	42	34	2	3	838	838	628	834	863	0	0	0	0	0
458	平度市	41402	41290	26342	26936	26707	2370	2340	1549	1385	1383	4620	4644	3057	1274	1271	1396	1404	838	984	1024	4631	4835	3265	4683	4878	516	422	271	64	63
459	市北区	44	44	0	0	0	27	27	8	2	2	0	0	0	0	0	0	0	0	0	0	1042	1042	658	671	685	0	0	0	0	0
460	市南区	0	0	0	0	0	16	16	14	15	15	0	0	0	0	0	0	0	0	0	0	539	539	315	312	317	0	0	0	0	0
461	东港区	13884	13719	8958	8252	8010	2338	2338	1669	1391	1394	1275	1274	862	406	413	1149	1083	465	820	945	2283	2516	1876	2982	3230	49	49	33	0	0
462	莒县	22636	22526	15067	14691	14433	1690	1665	967	767	770	2535	2549	1711	914	912	1196	1197	652	752	799	2445	2565	1783	3050	3256	12	12	21	15	15
463	岚山区	8731	8747	5846	5385	5212	1887	1893	1346	1175	1176	777	777	496	311	311	364	283	111	226	224	1076	1158	761	1459	1701	35	12	5	1	1
464	五莲县	16964	17007	11090	10936	10803	5006	5016	3321	3024	3025	1272	1272	849	461	459	603	509	458	507	521	1223	1264	821	1569	1694	75	75	50	104	107
465	岱岳区	19726	19692	12636	11896	11591	4653	4647	3100	2937	2941	2054	2044	1341	1135	1139	1038	1046	649	729	727	2228	2270	1703	2727	3037	72	72	38	38	39
466	东平县	14863	14919	9551	8874	8762	631	631	435	381	370	1216	1227	826	721	717	3278	3136	2094	2699	2710	2551	2626	1879	2115	2235	95	95	62	50	51
467	肥城市	16076	16003	10158	10059	9918	926	926	627	513	513	2004	2020	1392	1183	1179	460	441	212	184	185	2227	2303	1802	2208	2351	15	15	10	57	57
468	宁阳县	14837	14806	9522	9540	9348	735	713	417	364	364	519	544	342	237	238	396	383	397	426	433	2223	2264	1637	1741	1925	24	24	17	24	24
469	泰山区	3195	3163	1900	1440	1392	1488	1488	1028	1017	1021	123	123	74	46	46	141	141	26	27	27	826	858	734	1234	1278	0	0	0	1	1
470	新泰市	21259	21239	13921	13844	13750	1755	1752	1249	1130	1139	4884	4880	3130	2139	2131	806	813	545	601	606	3534	3554	2371	3565	3644	180	180	123	58	58
471	环翠区	11195	10941	6298	5436	5291	3350	3350	2026	2016	2010	611	611	408	199	197	890	525	261	275	370	1339	1958	1681	2751	2816	7	7	0	2	0
472	荣成市	18234	18157	11404	10520	10429	3020	3021	1910	1774	1768	497	497	312	169	166	2258	1307	624	1026	1226	2251	3278	2052	2821	2767	73	73	26	10	10
473	乳山市	17833	17775	11394	12050	12056	4375	4392	2835	2971	2975	3062	3024	1987	462	464	1636	832	405	811	907	1677	2560	1526	1848	1822	33	33	10	15	18
474	文登区	18494	18444	11671	11084	11005	3276	3276	2145	2220	2223	983	714	468	295	298	2416	776	480	1009	1056	1915	3874	2509	2655	2738	106	106	15	20	20
475	安丘市	22552	22858	14666	14434	14324	1159	1159	738	645	646	1786	1787	1179	829	825	1222	817	703	595	647	2289	2387	1599	2447	2511	125	125	82	25	24
476	昌乐县	15560	15485	10000	9399	9320	298	301	187	151	153	677	678	473	414	415	516	512	321	319	321	1719	1794	1170	1914	1992	118	118	78	10	10
477	昌邑市	18077	17836	11123	11189	11132	169	169	106	0	0	779	779	373	0	0	3850	2959	937	2457	2485	2250	3382	3167	2053	2075	1295	1295	429	442	437
478	坊子区	11156	12031	7249	6829	6776	3	3	4	0	0	187	221	107	10	10	2407	1396	1425	1436	1437	1700	1802	1207	1714	1772	12	12	7	3	3
479	高密市	22627	22561	14367	13643	13582	54	53	26	10	10	200	201	119	11	11	367	196	212	277	273	2703	2940	2133	2927	2992	20	20	16	0	0
480	寒亭区	11891	10769	6840	6339	6249	12	12	8	0	0	249	256	129	23	23	3675	2688	1489	4766	5139	3492	7003	4567	2150	2465	1825	416	253	0	0
481	奎文区	2308	2079	1197	804	678	14	14	11	9	10	0	0	0	0	0	30	30	28	28	28	716	945	743	1139	1259	0	0	0	0	0
482	临朐县	17426	17341	11202	10769	10599	5238	5206	3426	3377	3387	6001	6033	3878	3853	3857	728	700	467	521	527	1845	1958	1355	1829	1976	70	70	32	25	25
483	青州市	16755	16617	10651	10173	10069	3580	3579	2264	2241	2234	3549	3549	2285	2230	2235	257	257	207	168	166	2588	2727	1825	2414	2521	164	164	99	104	105
484	寿光市	25038	24424	15630	14879	14699	77	106	64	4	4	473	1188	685	256	31	1912	1173	602	2282	2743	4553	6481	4175	3769	3816	1889	570	350	315	208
485	潍城区	3924	3848	2453	1812	1766	57	57	37	20	20	19	34	14	1	1	50	40	62	88	89	863	934	602	1274	1315	23	23	12	0	0
486	诸城市	29692	29741	19356	18411	18211	2044	2045	1299	969	963	1238	1238	762	615	614	915	802	645	787	803	2615	2678	1893	3197	3374	0	0	0	0	0
487	福山区	5613	5579	3422	3354	2986	2210	2195	1353	1190	1188	2767	2767	1807	1044	1008	606	551	273	398	394	1246	1350	893	1792	2227	46	46	30	21	0
488	海阳市	13816	13730	8817	9896	9846	4582	4570	3005	2709	2716	10102	10114	6574	4899	4903	2493	1439	562	1310	1410	1809	2949	1957	2123	2088	59	59	42	10	14
489	莱山区	3442	3341	2039	1760	1677	794	793	482	464	464	887	887	553	322	318	185	137	94	119	117	571	721	510	1013	1099	0	0	0	0	0
490	莱阳市	18214	18143	11452	12971	12889	1628	1553	1024	742	740	6150	6224	4058	2369	2374	1228	848	502	860	736	2536	2988	2020	2136	2342	97	97	63	41	41
491	莱州市	19730	19647	12156	11887	11771	2203	2302	1414	1298	1296	4785	4653	2843	1777	1767	2134	1607	729	855	2186	3125	4623	3081	4516	3396	1060	205	136	63	51
492	龙口市	10178	10044	6133	5823	5633	1879	1879	1098	975	937	1512	1514	896	429	427	641	625	372	418	876	1552	1779	1194	2065	2381	87	8	6	555	1
493	牟平区	14365	14284	8984	8483	8441	6184	6186	3796	3704	3695	3437	3436	2222	1989	1982	1219	836	416	475	506	1221	1684	1099	1860	1874	34	34	23	23	23
494	蓬莱区	9383	9240	5713	6450	6377	2506	2502	1540	1262	1252	6827	6830	4122	3066	3033	504	504	257	305	311	1634	1778	1121	1677	1785	5	5	0	2	0
495	栖霞市	13999	13965	8783	10188	10128	7212	7112	4540	4259	4262	11696	11774	7399	5933	5928	640	632	415	472	474	1827	1891	1294	1589	1648	0	0	0	0	0
496	招远市	14806	14715	9205	9308	9199	2569	2570	1726	1583	1583	5476	5475	3422	2590	2579	749	750	431	636	661	1492	1582	1058	1722	1827	22	22	7	17	5
497	芝罘区	749	731	469	417	353	662	648	357	332	335	335	340	163	33	31	119	41	33	45	54	1292	1397	845	1032	1107	4	4	0	0	0
498	山亭区	5279	5293	3589	3705	3639	2930	2937	1960	1885	1886	7120	7119	4699	4276	4237	392	345	255	296	333	1003	1036	708	1064	1127	213	207	154	139	140
499	市中区	3164	3078	1995	1612	1611	194	191	146	140	143	1516	1521	1080	989	977	60	53	38	51	53	1149	1240	848	1301	1313	68	68	37	47	45
500	台儿庄区	6666	6633	4457	4574	4550	133	133	53	52	53	534	536	344	332	326	151	150	137	109	109	1199	1231	836	807	842	121	121	75	41	41
501	滕州市	17090	17033	11220	11058	10970	623	617	398	301	303	3103	3110	2152	1292	1292	619	513	381	355	369	3157	3271	2342	3513	3581	76	124	55	31	31
502	薛城区	5691	5613	3724	3323	3266	236	236	166	162	160	1276	1275	906	749	729	39	39	34	55	56	1140	1219	837	1379	1453	30	30	25	24	24
503	峄城区	7137	7106	4754	4764	4730	240	240	192	190	194	1590	1595	1132	1008	990	93	91	40	31	31	1222	1250	857	983	1027	133	133	97	95	95
504	博山区	3465	3465	2221	1712	1693	5725	5728	3637	3781	3769	1706	1703	1146	1051	1052	115	115	62	56	57	914	914	674	1132	1151	0	0	0	8	10
505	高青县	11840	11917	7507	7862	7804	75	72	46	0	0	48	48	34	13	14	631	509	416	255	260	1973	2021	1272	1151	1209	18	18	7	2	2
506	桓台县	6925	6892	4381	4099	3988	4	4	0	0	0	0	0	0	0	14	82	82	48	41	46	1487	1520	982	1447	1547	262	262	183	0	0
507	临淄区	8328	8146	5266	4919	4823	379	378	237	124	125	614	613	383	84	87	257	257	136	143	144	1940	2124	1382	2056	2148	14	14	7	84	83
508	沂源县	11857	11851	7651	7496	7431	6633	6635	4432	4488	4475	7355	7352	4743	4605	4599	577	583	443	411	416	1234	1234	798	1080	1158	169	170	109	98	98
509	张店区	3970	3780	2353	1480	1327	59	59	32	0	0	254	254	124	0	0	26	26	16	6	6	1903	2093	1468	2494	2643	0	0	0	21	20
510	周村区	3492	3443	2206	2154	2078	208	264	138	71	74	434	368	216	60	59	134	133	102	94	93	1033	1093	744	1027	1109	8	8	5	7	6
511	淄川区	6093	6070	3908	3035	2974	4129	4199	2699	2971	2937	4386	4305	2758	2436	2405	232	222	122	108	107	1633	1677	1172	1941	2065	4	4	1	165	169
512	广灵县	9075	9077	5371	5190	5130	4335	4338	2509	3340	3345	8489	8489	5037	4340	4324	229	227	128	111	112	499	496	292	358	429	54	54	30	31	27
513	浑源县	12896	12887	7642	7394	7335	10925	10928	6450	6548	6540	11453	11441	6780	6231	6172	425	433	287	266	264	500	510	362	1089	1213	18	18	9	9	10
514	灵丘县	10805	10772	6377	6306	6272	11791	11784	6892	6937	6969	26941	26945	16243	15785	15740	737	736	450	453	474	410	447	298	792	818	0	0	0	0	0
515	平城区	1754	1614	922	593	463	721	721	400	350	331	554	554	346	261	255	205	205	133	83	41	1241	1381	826	1334	1532	10	10	4	4	4
516	天镇县	13777	13792	8394	7899	7999	6918	6915	3722	4052	3997	10384	10372	5839	5746	5552	623	623	345	340	340	552	552	331	590	755	36	36	23	22	6
517	新荣区	9827	9826	5865	5559	5541	4097	4099	2297	2487	2441	6156	6156	3598	3525	3557	419	418	226	223	216	479	479	274	462	494	27	27	16	16	16
518	阳高县	15563	15515	9157	8922	8977	5700	5701	3225	4996	4925	7973	7968	4631	2948	2881	454	450	274	267	259	742	799	486	652	767	162	161	93	87	56
519	云冈区	5241	5193	3098	2648	2473	2311	2311	1288	1526	1456	4920	4917	2926	2685	2659	51	55	21	26	29	1510	1557	913	1373	1639	4	4	6	6	8
520	云州区	12751	12754	7352	6993	6866	7268	7320	4526	4928	4905	5474	5454	3096	2759	2770	1267	1162	706	678	671	790	790	497	811	966	455	525	312	313	314
521	左云县	10946	10888	6350	5855	5909	5267	5402	3214	3572	3565	8082	8003	4697	4641	4570	419	420	255	250	237	299	300	189	384	423	9	9	7	7	6
522	城区1	1646	1528	890	661	636	461	461	344	291	290	72	72	30	26	27	0	0	0	1	2	288	406	372	654	679	0	0	0	0	0
523	高平市	11413	11413	7338	6929	6857	2660	2661	1920	1817	1826	1380	1380	924	929	927	61	60	47	19	20	1223	1223	811	1343	1405	0	0	0	0	0
524	陵川县	8862	8827	5884	5543	5540	16004	16004	10515	10635	10610	3019	3021	2026	1875	1871	80	80	38	13	13	342	375	253	638	670	2	2	2	10	10
525	沁水县	12517	12515	7766	7472	7473	22526	22526	15278	15080	15082	8741	8743	5904	5854	5824	203	203	133	168	184	191	191	91	591	608	0	0	0	2	2
526	阳城县	11842	11774	7860	7382	7406	18143	18142	12074	12074	12028	1791	1791	1164	945	942	136	136	89	65	67	422	491	320	1041	1058	0	0	0	5	5
527	泽州县	14839	14828	10014	9418	9307	16642	16642	10875	10773	10743	1503	1503	1030	953	957	79	83	54	97	101	873	880	596	1333	1470	0	0	0	0	0
528	和顺县	5547	5533	3507	3339	3267	19782	19787	12376	12356	12364	12931	12929	8297	8209	8089	81	81	50	49	51	214	225	143	409	600	26	26	17	17	16
529	介休市	7099	7091	4635	4074	4004	2270	2270	1353	1349	1343	2284	2285	1439	1412	1408	150	150	108	33	33	780	787	514	1187	1260	0	0	0	0	0
530	灵石县	7282	7287	4842	4309	4193	4640	4612	2939	2908	2897	8928	8950	5593	5419	5235	44	44	31	42	45	126	127	96	822	1135	0	0	0	0	0
531	平遥县	11661	11582	7705	7065	7055	4123	4122	2455	2489	2470	4949	4940	2904	3028	3010	92	103	82	84	84	1064	1142	801	1289	1327	5	5	5	5	4
532	祁县	7176	7164	4563	4299	4349	2787	2787	1692	1676	1670	4122	4125	2583	2542	2550	101	102	115	111	109	789	797	547	875	830	0	0	0	0	0
533	寿阳县	10117	10110	6503	6172	6121	6136	6151	3800	3790	3803	21119	21099	13061	12892	12877	25	25	17	42	53	384	396	256	738	775	1	1	1	7	6
534	太谷区	7438	7358	4817	4460	4462	4879	4880	3001	2981	2978	4960	4964	3043	3048	3036	85	102	55	74	68	860	918	615	965	986	0	0	0	0	0
535	昔阳县	8188	8186	5214	4913	4882	13462	13465	8353	8326	8304	12167	12168	7705	7492	7432	33	31	14	23	28	360	360	227	747	834	7	7	3	4	4
536	榆次区	12021	11916	7483	6586	6509	3792	3784	2310	2284	2278	6066	6061	3833	3725	3691	84	94	54	49	41	1338	1446	968	2015	2134	0	0	0	0	0
537	榆社县	7095	7334	4584	2894	2896	7068	7079	4573	4532	4543	14618	14618	9291	10852	10824	451	197	146	187	189	233	237	172	307	321	3	3	1	1	1
538	左权县	3972	3977	2529	2304	2300	13320	13321	8266	8249	8254	17458	17453	11339	11228	11201	212	211	139	143	155	185	185	125	467	477	50	50	31	31	32
539	安泽县	8800	8859	5725	5622	5612	18659	18652	12238	12367	12365	5716	5664	3704	3609	3620	145	145	101	106	109	78	78	53	115	114	0	0	0	0	0
540	大宁县	4078	4088	2686	2552	2497	2141	2141	1378	1399	1398	9991	9981	6387	6503	6504	131	131	157	139	141	16	16	12	25	77	0	0	0	0	0
541	汾西县	5302	5323	3505	3294	3279	2070	2069	1317	1329	1330	7306	7285	4646	4782	4777	10	10	6	2	2	104	105	74	140	157	0	0	0	0	0
542	浮山县	7549	7546	5037	4984	4973	4016	4014	2581	2904	2903	4145	4138	2691	2387	2365	4	4	3	9	9	224	236	164	190	221	0	0	0	0	0
543	古县	7297	7330	4718	4597	4581	8268	8268	5324	5370	5362	4712	4679	3164	3147	3161	37	37	22	22	20	66	66	34	126	131	0	0	0	0	0
544	洪洞县	15067	15038	9673	9227	9165	2957	2958	1874	1905	1910	5033	5024	3370	3435	3450	507	507	344	355	359	1868	1905	1291	1635	1675	0	0	0	0	0
545	侯马市	2653	2617	1768	1697	1663	13	13	12	6	5	485	485	247	236	236	35	61	38	31	29	537	547	397	491	533	0	0	0	0	0
546	霍州市	6206	6203	4036	4106	4089	3837	3837	2388	2400	2399	2642	2625	1746	1514	1515	73	73	49	43	40	362	382	260	418	435	0	0	0	0	0
547	吉县	6744	6772	4472	4391	4345	9533	9508	5876	5923	5928	13944	13941	9286	9313	9291	71	71	144	139	137	34	34	24	32	100	0	0	0	0	0
548	蒲县	5680	5691	3819	3451	3428	9107	9104	5570	5592	5618	11272	11264	7517	7771	7754	22	22	16	7	8	39	39	25	131	146	0	0	0	0	0
549	曲沃县	5729	5718	3798	3674	3637	392	386	323	302	304	439	439	247	241	244	142	145	67	44	47	603	617	393	552	588	2	2	1	0	0
550	隰县	7021	7053	4447	4319	4308	4567	4567	2813	2824	2824	12743	12709	8416	8450	8429	8	0	2	6	5	60	70	52	131	165	0	0	0	0	0
551	乡宁县	8929	8946	5929	5651	5579	14679	14678	9669	9733	10128	10382	10366	6698	6886	6419	129	129	112	82	83	58	58	52	118	257	0	0	0	0	0
552	襄汾县	13228	13236	8667	8647	8574	1091	1085	660	767	776	1564	1562	1064	888	879	276	276	184	162	163	1251	1251	872	1015	1082	0	0	9	0	0
553	尧都区	12201	12108	7745	9271	9190	3045	3044	2141	2507	2504	5239	5238	3331	1152	1146	291	298	243	162	166	1591	1620	1131	1531	1619	0	59	40	5	6
554	翼城县	9278	9236	6218	6107	6090	7113	7117	4568	5045	5037	2288	2282	1520	1063	1074	56	99	59	25	25	742	743	522	642	659	0	0	1	1	1
555	永和县	6902	6924	4435	4293	4277	1290	1287	829	827	826	12548	12529	7960	8121	8110	198	198	256	221	237	33	33	20	36	40	0	0	0	0	0
556	方山县	6250	6235	3901	3675	3656	13829	13831	8613	8534	8551	5478	5478	3448	3473	3464	15	17	8	61	58	32	43	31	261	272	0	0	0	0	0
557	汾阳市	10914	10884	6684	6368	6155	5695	5695	3788	3780	3750	2981	2978	1870	1674	1684	46	47	31	7	8	903	935	657	1204	1435	0	0	0	0	0
558	交城县	5437	5437	3361	2928	2874	22485	22483	14134	14096	14089	4070	4070	2585	2523	2532	69	53	28	35	39	331	349	223	751	800	2	2	2	2	2
559	交口县	3672	3681	2303	2544	2507	11776	11774	7686	7920	7581	6307	6295	3909	3076	3005	24	28	24	30	28	79	80	64	411	864	0	0	0	0	0
560	岚县	11239	11250	6883	6964	6907	9254	9249	5833	5752	5746	6107	6106	3721	3614	3594	279	274	143	7	8	336	336	212	444	525	0	0	0	0	0
561	离石区	6775	6768	4210	3845	3822	10474	10469	6580	6633	6631	5816	5810	3701	3526	3509	6	9	3	7	13	111	126	116	595	631	0	0	0	0	0
562	临县	22435	22440	13947	13277	13235	8967	8966	5586	4821	4871	20959	20951	12943	14232	14134	518	522	451	392	395	192	192	139	348	436	0	0	0	0	0
563	柳林县	9064	9059	5651	5311	5419	643	643	393	858	394	12548	12547	7857	7525	7522	301	301	357	330	356	84	90	75	303	627	1	1	0	0	0
564	石楼县	10906	10910	6990	6745	6865	3837	3837	2303	2517	2339	15271	15267	9679	9706	9701	121	121	277	265	269	38	38	28	49	104	0	0	4	0	4
565	文水县	9487	9491	5940	5295	5246	7006	7006	4496	4450	4454	1071	1068	720	705	697	200	199	78	60	60	1039	1039	645	1364	1423	0	0	0	0	0
566	孝义市	6696	6652	4154	3592	3301	2256	2256	1455	1475	1414	6460	6452	4075	3785	3642	129	118	123	20	26	740	803	562	1502	1990	0	0	0	0	0
567	兴县	23049	23045	14224	13961	13687	19910	19913	12019	8280	8252	13438	13439	8184	12041	12151	576	576	682	531	583	115	115	65	374	506	0	0	0	0	0
568	中阳县	5918	5927	4003	3468	3481	12530	12511	7802	8182	8120	6542	6552	4082	4008	3994	44	44	19	6	8	71	71	40	285	347	0	0	0	0	0
569	怀仁市	14809	14741	8778	8232	8161	4185	4183	2360	2639	2635	2885	2915	1759	1499	1501	420	386	200	209	213	761	835	563	1146	1218	154	154	96	21	22
570	平鲁区	17394	17354	10334	8830	9605	7796	7794	4481	5571	5899	17667	17343	10282	10276	8607	222	222	144	28	1	234	600	520	1054	1634	2	2	1	15	15
571	山阴县	18061	17964	10836	10680	10536	4970	4973	2975	3011	2968	6083	6082	3545	3471	3476	244	238	152	41	54	725	826	463	899	1066	231	231	134	5	3
572	朔城区	18987	18679	11082	10438	10191	5435	5614	3272	3519	3511	6504	6439	3923	3856	3753	492	532	326	234	199	1204	1357	989	1599	2004	83	84	50	0	0
573	应县	15033	14975	9002	8985	9037	4332	4331	2567	2817	2821	10155	10200	5997	5893	5802	650	581	351	22	22	763	831	518	1025	1058	485	500	311	4	4
574	右玉县	17595	17619	10473	8093	8460	9454	9454	5601	7438	6917	9617	9612	5509	5939	5649	452	418	268	103	122	376	391	221	500	923	34	34	15	17	12
575	古交市	6772	6780	4297	3821	3833	10330	10335	6491	6488	6464	9591	9569	5874	5872	5871	69	69	30	44	47	123	132	110	575	579	0	0	0	0	0
576	尖草坪区	2341	2199	1315	939	894	693	687	440	553	522	1141	1100	724	691	686	178	178	115	109	108	862	1047	657	979	1061	41	45	27	9	9
577	晋源区	2195	2193	1231	959	914	1653	1653	1093	1050	1013	590	590	357	356	352	200	200	112	73	78	529	531	433	783	872	4	4	3	3	3
578	娄烦县	6729	6736	4275	4177	4162	9869	9869	6035	5999	5993	5728	5722	3565	3557	3557	606	605	361	325	328	100	100	70	250	269	0	0	0	0	0
579	清徐县	7484	7409	4454	4097	4007	804	805	574	515	509	1555	1544	922	983	987	97	155	169	95	108	757	784	602	1034	1116	0	0	2	0	0
580	万柏林区	1379	1354	706	501	514	1684	1685	1004	1076	1013	1138	1137	760	702	698	38	38	29	24	25	894	919	706	900	944	0	0	0	0	0
581	小店区	3898	3815	2184	1799	1564	66	66	48	32	30	185	185	118	105	99	50	50	65	66	66	929	1012	820	1231	1471	0	0	0	0	0
582	杏花岭区	564	463	237	58	35	489	485	296	806	804	1075	1067	654	125	121	0	0	8	12	9	467	580	428	624	661	0	0	0	0	0
583	阳曲县	8070	8015	5214	5068	4979	15899	15902	9513	10115	10123	12868	12869	8026	7230	7191	130	129	77	38	36	365	417	296	661	793	1	1	1	4	4
584	迎泽区	332	282	145	76	39	491	491	294	425	425	653	654	376	211	200	0	0	2	5	5	398	447	352	448	495	0	0	0	0	0
585	保德县	7302	7308	4403	4304	4317	1655	1653	876	873	876	8900	8896	5355	5207	5173	202	202	344	302	311	56	56	37	318	326	0	0	0	4	5
586	代县	8430	8385	4992	4777	4778	9908	9912	6020	5942	5895	12683	12626	7649	7310	7256	488	495	290	292	285	583	661	424	1049	1167	61	74	42	38	36
587	定襄县	7481	7454	4830	4670	4638	3074	3073	1591	1592	1593	3593	3594	2386	2387	2402	468	474	130	127	125	693	714	455	614	638	26	26	23	25	25
588	繁峙县	10928	10790	6562	6845	6825	10502	10506	6133	6108	6218	21422	21419	12976	12445	12303	570	572	366	365	375	590	725	453	729	780	55	55	27	29	28
589	河曲县	12666	12669	7563	7056	6704	1850	1849	1062	1097	1104	9133	9131	5436	5535	5686	362	362	390	364	379	146	146	97	489	669	0	0	0	0	0
590	静乐县	12852	12845	7750	7688	7682	7017	7015	4324	4290	4312	16292	16298	10209	10119	10111	536	536	352	336	326	151	154	77	275	285	0	0	0	3	3
591	岢岚县	9430	9419	5770	5052	5264	18960	18941	11528	11507	11486	7591	7598	4622	5250	5022	227	227	153	128	127	139	162	100	251	279	0	0	0	0	0
592	宁武县	7969	7985	4887	4813	4744	14032	14051	8740	8492	9221	12999	12960	7680	7435	6520	314	313	180	182	155	258	263	172	732	1008	3	3	1	1	1
593	偏关县	10231	10232	6082	6175	6226	4622	4623	2734	2596	2614	15837	15827	9436	9253	9168	227	227	211	221	217	112	120	85	309	316	0	0	0	0	0
594	神池县	12337	12331	7426	7229	7260	6281	6284	3652	3537	3525	8262	8265	5110	5194	5119	86	86	51	52	54	265	265	174	411	463	7	7	3	3	2
595	五台县	6415	6371	3835	3801	3758	14386	14370	8596	8570	8746	30513	30526	18745	18553	18208	354	355	222	235	222	610	656	411	653	871	34	34	22	20	19
596	五寨县	12630	12587	7724	7386	7737	7253	7285	4321	4265	4268	4987	4983	2985	3193	2825	145	145	98	94	85	358	373	232	430	459	0	0	0	0	0
597	忻府区	15653	15572	9728	9412	9416	6958	6961	4114	4112	4064	11048	11042	6924	6858	6812	890	897	426	452	453	1255	1332	828	1203	1288	41	41	29	26	28
598	原平市	17963	17932	10948	9836	10463	11834	11829	7168	7712	7036	14105	14108	8665	8425	8399	794	784	403	406	405	1391	1433	864	1668	1734	61	62	36	38	52
599	城区	51	3	1	2	2	5	5	0	18	17	25	25	1	0	0	0	0	0	0	0	184	232	165	149	151	0	0	0	0	0
600	郊区	2335	2305	1423	1315	1316	2988	2979	1851	1767	1769	5039	5038	2861	2501	2475	21	21	17	19	20	725	765	759	1316	1336	0	0	0	0	0
601	矿区	14	14	12	8	8	14	14	5	4	4	18	18	2	1	2	2	2	2	1	1	167	167	115	116	117	0	0	0	0	0
602	平定县	4916	4921	3589	3368	3353	6977	6974	4405	4371	4371	12454	12452	7068	6751	6757	71	63	35	21	41	519	527	447	1031	1019	0	0	0	0	0
603	盂县	8150	8130	5104	5654	5622	15340	15340	9421	9450	9441	20805	20808	12795	11388	11365	203	202	113	120	124	553	571	344	1147	1195	4	4	2	2	2
604	河津市	6200	6082	3800	3676	3593	539	539	328	317	322	1921	1878	1286	1309	1270	665	708	533	481	501	685	803	680	844	942	0	0	0	0	0
605	稷山县	8151	8149	5222	5127	4981	1255	1254	935	935	929	1348	1348	871	890	902	32	32	13	15	15	667	670	545	620	762	0	0	0	0	0
606	绛县	7236	7250	4953	4853	4831	7196	7182	4561	4588	4575	1429	1424	995	1014	1002	166	167	136	139	134	532	536	360	417	459	0	0	0	0	0
607	临猗县	19034	19166	12790	12869	12813	244	264	128	123	120	860	922	635	640	642	925	705	457	329	362	1638	1644	1203	1249	1273	0	0	0	0	0
608	平陆县	8550	8558	5845	5597	5593	3454	3448	2535	2563	2556	5624	5620	3765	3961	3936	894	894	326	277	259	837	839	595	617	654	0	0	0	65	61
609	芮城县	11829	11912	8029	8153	8036	1232	1254	1022	1024	1048	3989	3989	2705	2707	2715	1051	941	490	305	295	1124	1129	769	830	930	17	17	6	6	6
610	万荣县	13271	13260	9234	9346	9183	1150	1150	756	746	751	1415	1336	866	818	805	1497	1580	655	523	648	1090	1097	760	837	878	0	0	0	0	0
611	闻喜县	11932	11884	8095	8012	7872	2855	2850	1868	1878	1872	3183	3184	2023	2069	2084	256	278	153	40	58	1221	1251	823	981	1091	0	0	0	0	0
612	夏县	10495	10496	7096	6898	6881	8997	8998	5942	5950	5956	2086	2083	1440	1555	1563	40	42	12	15	16	785	784	519	590	597	0	0	0	0	0
613	新绛县	7835	7826	5122	5077	4985	814	813	548	545	547	578	578	407	410	406	105	105	44	43	56	647	657	481	527	613	0	0	0	0	0
614	盐湖区	13615	13501	9231	8819	8640	1723	1722	957	977	967	1534	1532	1033	1033	1022	674	488	332	200	204	2146	2449	1671	2203	2398	241	241	162	157	156
615	永济市	12958	13576	9269	9148	9051	2362	2360	1468	1484	1463	1654	1672	1023	1042	1040	1444	809	623	737	772	1156	1157	816	892	973	151	151	105	0	0
616	垣曲县	10657	10675	7075	6807	6751	12609	12582	8584	8560	8574	2679	2679	1808	1747	1763	592	601	302	613	596	280	280	179	209	246	0	0	0	0	0
617	壶关县	8152	8149	5348	4349	4353	5589	5587	3597	3436	3418	2951	2956	1986	2574	2556	62	62	39	36	39	361	361	252	835	862	4	4	3	1	1
618	黎城县	6849	6814	4375	3770	3747	4731	4731	3044	3764	3754	7385	7385	4701	4238	4239	111	111	92	93	97	170	205	130	462	484	11	11	4	7	11
619	潞城区	6920	6784	4361	3751	3705	1144	1144	795	898	887	1938	1938	1224	1169	1174	8	17	10	12	14	423	550	393	921	969	2	2	0	26	27
620	潞州区	3868	3761	2418	1752	1678	405	405	231	276	275	126	126	78	130	130	363	371	297	280	281	1150	1249	836	1416	1496	0	0	0	0	0
621	平顺县	7762	7770	5087	4121	4109	10205	10166	6571	7512	7473	7587	7617	4997	4795	4774	145	145	88	84	81	190	190	133	355	423	8	9	6	6	6
622	沁县	10908	10907	6962	6880	6878	6023	6023	3958	3741	3733	5422	5419	3487	3487	3477	132	136	86	81	83	304	304	194	498	517	0	0	0	0	0
623	沁源县	8132	8155	5231	3939	3952	28310	28304	17832	18766	18702	7543	7517	5274	5252	5233	222	222	145	114	118	172	181	117	522	599	0	0	0	0	0
624	上党区	6120	6114	4036	3448	3408	1025	1021	649	604	608	236	236	141	226	222	13	13	3	19	16	689	699	460	1000	1042	0	0	0	0	0
625	屯留区	13779	13742	8895	8339	8279	2833	2851	1945	1919	1926	2758	2758	1781	1812	1797	106	103	56	75	79	671	693	433	954	1016	0	0	0	3	3
626	武乡县	14755	14762	9481	10230	10254	4403	4404	2807	2928	2934	8440	8443	5440	4137	4065	181	164	103	74	78	227	233	143	590	618	0	0	0	19	20
627	襄垣县	14244	14231	9232	8202	8144	1741	1742	1000	1360	1348	3491	3488	2314	2230	2167	182	182	130	131	143	442	457	298	1062	1180	0	0	0	6	6
628	长子县	10499	10455	6862	6563	6543	3580	3581	2320	2298	2293	2610	2610	1713	1747	1745	41	65	49	31	37	767	786	519	834	860	12	12	7	2	2
629	白河县	3519	3497	2557	2681	2555	8291	8297	5674	5656	5644	10568	10584	7530	7412	7552	60	60	57	60	55	66	66	41	45	43	0	0	0	0	0
630	汉滨区	20503	20480	14481	14466	14253	9999	9973	7158	7212	7202	25639	25626	18022	17682	17999	591	629	438	653	488	275	299	248	328	400	1	1	0	0	1
631	汉阴县	8327	8364	6018	6046	5913	3526	3502	2551	2621	2596	9288	9279	6364	6215	6392	88	84	55	88	73	63	63	53	73	70	0	0	0	0	0
632	岚皋县	7259	7258	5303	5289	5258	8605	8617	6090	6208	6125	14662	14651	10455	10292	10428	61	61	50	107	83	50	50	47	56	56	0	0	0	0	4
633	宁陕县	7582	7534	5343	5290	5241	36712	36723	25418	25688	26065	13848	13885	9713	9479	9170	0	0	0	0	0	73	73	50	58	55	0	0	0	17	0
634	平利县	11145	11157	8129	7933	7787	8290	8285	5738	5810	5802	21514	21507	15416	15505	15667	0	0	0	14	9	84	84	68	89	84	26	26	12	12	13
635	石泉县	8987	9006	6393	6395	6345	6012	6014	4207	4254	4234	8648	8651	6097	5943	6066	201	177	110	190	130	43	43	26	45	49	0	0	0	0	2
636	旬阳县	11806	11739	8248	8488	8275	16071	16124	11426	11447	11658	27670	27684	19417	19019	19094	229	229	156	269	174	113	113	72	83	87	9	9	4	10	5
637	镇坪县	2690	2689	1881	1839	1771	10220	10233	7113	7192	7106	10301	10289	7624	7573	7730	0	0	0	9	4	39	39	38	41	42	0	0	0	0	0
638	紫阳县	13066	13093	9341	9497	8716	3991	3985	2826	2855	5507	17636	17612	12594	12297	10486	171	172	111	217	137	95	97	57	68	78	0	0	0	0	7
639	陈仓区	10760	10784	7345	7178	6864	13648	13642	9364	9403	9418	14393	14422	9785	9820	9939	707	663	394	390	419	719	716	536	640	791	0	0	0	0	0
640	凤县	5145	5120	3583	3618	3528	24684	24709	16949	17087	17021	20557	20557	14180	13984	14140	0	0	0	0	0	122	122	79	103	97	0	0	0	0	0
641	凤翔县	11183	11167	7486	7410	7280	1897	1905	1276	1310	1293	5967	5973	4082	3961	4043	118	120	106	107	108	940	940	715	866	941	0	0	0	0	0
642	扶风县	8050	8004	5308	5158	5076	413	415	302	405	397	2122	2178	1579	1454	1523	152	116	87	98	103	708	732	535	695	708	0	0	0	0	2
643	金台区	2660	2689	1785	1794	1720	338	335	239	238	237	1477	1459	1042	978	1031	139	130	50	41	43	444	445	327	394	412	0	0	0	0	0
644	麟游县	9692	9643	6608	6733	6497	4541	4541	2967	3035	3061	13762	13811	9334	9141	9312	3	3	3	1	5	45	45	29	45	65	0	0	0	0	0
645	陇县	11669	11669	7865	7909	7793	11759	11759	7851	7976	8021	13576	13566	9200	8999	9061	248	251	179	177	173	300	307	233	268	274	0	0	0	0	1
646	眉县	5778	5768	4023	3982	3879	5000	5014	3406	3413	3402	2386	2393	1536	1455	1517	210	159	127	143	150	528	568	455	553	600	2	2	2	2	3
647	岐山县	7824	7788	5210	5364	5255	1814	1816	1297	1324	1322	3220	3277	2257	1890	1971	189	184	119	120	132	768	750	554	727	747	0	0	0	0	3
648	千阳县	7190	7141	4849	4431	4314	2052	2029	1341	1473	1469	6776	6784	4629	4867	4966	262	324	202	202	198	154	156	108	156	177	0	0	0	0	1
649	太白县	1916	1898	1288	1327	1274	31095	31079	21409	21657	21423	10558	10592	7295	7016	7290	122	122	113	109	113	47	47	40	49	55	31	31	33	32	33
650	渭滨区	1919	1944	1335	1301	1191	7096	7087	4790	4811	4797	4199	4207	2842	2820	2858	161	137	131	135	142	329	329	281	314	389	32	32	20	20	19
651	城固县	10608	10650	7488	7368	7214	9299	9306	6532	6716	6580	14022	13983	9750	9509	9702	543	532	391	391	395	556	557	397	572	668	0	0	0	4	4
652	佛坪县	3091	3114	2218	2211	2192	9029	9017	6275	6332	6293	8200	8189	5660	5609	5662	0	0	0	0	0	13	13	12	16	17	0	0	0	0	0
653	汉台区	4940	4932	3384	3203	2979	1562	1565	1120	1116	1118	1468	1482	1074	1050	1051	263	240	150	172	167	484	498	394	582	803	4	4	3	3	3
654	留坝县	1725	1732	1171	1179	1128	17248	17242	12037	12158	12035	12506	12505	8680	8532	8719	2	2	1	11	1	70	70	47	50	51	0	0	0	1	1
655	略阳县	10654	10665	7379	7468	7289	16179	16160	11284	11549	11474	17091	17105	12013	11822	12063	370	364	247	233	245	549	549	405	268	266	0	0	0	0	1
656	勉县	12292	12274	8452	8385	8181	10620	10600	7592	7680	7612	13999	14026	9790	9632	9883	223	220	139	139	139	369	383	308	435	453	4	4	0	1	16
657	南郑区	12952	12955	9084	9019	8876	13774	13774	9584	9665	9600	17234	17254	12207	12071	12125	276	250	234	255	253	286	289	240	342	482	0	0	0	3	14
658	宁强县	16756	16762	11748	11838	11576	13231	13211	9284	9390	9463	20416	20426	14438	14215	14382	166	170	121	120	126	331	331	246	283	292	2	2	0	0	5
659	西乡县	14915	14935	10553	10478	10395	11812	11808	8430	8536	8585	23477	23494	16473	16275	16366	332	297	232	271	239	118	120	92	225	195	0	0	0	0	1
660	洋县	14188	14191	9863	9919	9773	15102	15097	10688	10700	10672	20355	20359	14157	13936	14153	554	552	353	391	346	395	395	298	406	398	7	7	7	10	13
661	镇巴县	15191	15178	10749	10855	10523	10570	10572	7553	7774	13428	27070	27081	19251	18914	13587	0	0	0	0	0	108	108	93	114	112	0	0	0	0	0
662	丹凤县	7220	7206	5083	5023	4943	16323	16391	11304	11402	11398	14755	14695	10174	10063	10171	9	9	5	6	5	215	221	171	236	216	0	0	0	1	0
663	洛南县	12454	12439	8546	8842	8537	13726	13733	9375	9401	9406	18738	18743	12934	12792	12871	538	541	333	85	332	183	183	141	190	180	52	52	48	63	52
664	山阳县	9771	9716	6957	7031	6876	20433	20485	14222	14230	14185	25928	25924	17940	17808	18020	3	3	3	3	3	258	265	197	243	233	0	0	0	3	2
665	商南县	7916	7896	5637	5505	5440	11854	11981	8287	8376	8337	16894	16787	11621	11612	11750	26	26	13	13	14	69	69	48	99	65	0	0	0	0	4
666	商州区	10656	10622	7478	6959	6836	13857	13876	9635	9937	9846	17630	17638	11957	12021	12223	103	100	84	88	94	401	411	281	437	440	0	0	0	2	5
667	柞水县	7525	7522	5429	5391	5300	17507	17520	12166	12221	12163	12706	12696	8608	8510	8711	0	0	0	0	0	75	75	45	102	71	0	0	0	18	2
668	镇安县	15303	15219	10767	11042	10714	17678	17704	12418	12431	13718	22067	22125	15253	15009	14073	3	3	4	6	5	196	196	139	97	82	0	0	0	0	0
669	王益区	1274	1274	860	846	814	172	172	117	122	125	882	882	563	558	562	2	2	1	1	1	236	236	182	198	224	0	0	0	0	0
670	耀州区	10416	10399	6840	6665	6427	7417	7420	5156	5234	5238	8228	8231	5443	5379	5419	57	67	38	30	38	511	512	402	567	752	0	0	0	0	5
671	宜君县	8006	7987	5443	5225	5157	10747	10767	7203	7195	6485	6144	6140	3938	4137	4903	124	127	70	70	77	84	84	64	91	95	0	0	0	0	0
672	印台区	5182	5195	3497	3440	3353	2434	2414	1663	1657	1520	2541	2548	1638	1656	1830	5	5	5	6	6	212	212	171	214	254	0	0	0	0	2
673	白水县	10126	10118	6532	6443	6318	1241	1240	974	1030	1049	4081	4079	2735	2696	2747	123	119	68	61	65	655	670	538	612	666	0	0	0	1	4
674	澄城县	14327	14312	9358	9244	9085	203	205	140	132	155	2932	2921	1962	2028	2098	21	21	10	7	9	1084	1108	948	1016	1084	0	0	0	0	0
675	大荔县	19933	20116	13870	13938	13750	1201	1213	1278	1347	1350	2601	2795	1568	1382	1317	2109	1703	1076	986	1082	923	938	674	1047	1114	1576	1578	679	447	533
676	富平县	16011	16001	10662	10487	10302	886	886	680	699	690	2164	2166	1514	1497	1560	21	12	4	8	17	1275	1297	883	1076	1184	139	134	72	53	61
677	韩城市	9965	9946	6551	6380	6063	5230	5230	3659	3687	3666	9560	8783	5799	5851	5898	741	1537	716	635	696	481	481	497	635	873	0	0	0	32	29
678	合阳县	15403	15203	10073	10245	9989	522	646	455	413	428	3593	3911	2648	2496	2526	1499	1176	720	686	744	771	802	702	787	892	147	197	96	61	108
679	华阴市	5374	5342	3663	3532	3353	2239	2239	1415	1546	1518	2690	2690	1778	1807	1817	182	205	175	126	220	316	325	315	346	417	186	186	129	120	152
680	华州区	6616	6604	4565	4442	4277	6658	6644	4327	4328	4327	4427	4415	3116	3140	3129	216	221	134	157	234	459	492	412	489	582	123	123	58	54	58
681	临渭区	15776	15741	10698	10391	10090	1330	1329	847	852	849	1946	1949	1264	1237	1226	242	239	142	134	197	1297	1333	1048	1387	1640	12	12	4	4	4
682	蒲城县	23197	23145	15273	14972	14822	519	527	555	487	487	991	993	662	651	681	24	11	3	85	95	1198	1233	956	1289	1398	157	177	113	74	74
683	潼关县	3153	3137	2052	2017	1969	777	777	457	448	455	2523	2523	1772	1816	1815	140	146	150	124	147	106	116	121	145	170	0	0	0	0	0
684	灞桥区	3159	3156	2077	1940	1706	489	542	369	343	330	634	640	350	249	238	305	236	226	213	230	714	727	593	877	1112	0	0	0	0	0
685	碑林区	0	0	0	0	0	16	16	10	10	10	0	0	0	0	0	3	3	1	1	1	359	359	255	253	258	0	0	0	0	0
686	高陵区	3792	3809	2660	2359	2040	30	41	24	47	42	0	3	0	6	1	273	204	77	89	109	593	631	433	693	1003	0	0	0	0	0
687	鄠邑区	7677	7934	5522	5216	5047	7076	7077	4816	4711	4823	4632	4406	3018	2922	3034	65	55	71	94	104	1205	1183	803	1275	1205	0	0	0	0	9
688	蓝田县	11155	11138	7624	7776	7498	7322	7332	4985	5285	5098	12794	12786	8794	8201	8590	271	271	186	188	206	841	856	668	806	865	13	13	20	13	19
689	莲湖区	24	24	8	0	0	6	6	2	0	0	0	0	0	0	0	0	0	2	2	2	631	631	431	440	445	0	0	0	0	0
690	临潼区	10681	10686	7207	7069	6815	725	725	484	469	467	1677	1677	1104	976	971	360	318	208	256	353	1431	1468	1135	1366	1535	0	0	0	0	0
691	未央区	2266	2328	1416	967	680	453	414	296	252	226	138	168	141	103	99	342	289	234	219	289	1098	1098	856	1390	1634	1	1	1	1	1
692	新城区	3	3	6	1	1	5	5	3	3	3	0	0	0	0	0	0	0	0	0	0	463	463	313	321	320	0	0	0	0	0
693	阎良区	3369	3322	2210	2064	1970	9	9	5	5	5	27	27	24	32	33	16	16	2	2	2	581	628	471	615	701	0	0	0	0	0
694	雁塔区	1363	1359	733	349	240	270	270	123	72	73	30	30	18	13	14	21	21	5	14	12	782	786	814	1239	1344	0	0	0	0	0
695	长安区	11124	11074	7565	6809	6365	9139	9139	6156	6322	6289	3472	3473	2368	2188	2307	172	168	125	132	133	1749	1802	1428	2209	2564	0	0	0	0	0
696	周至县	10473	10802	7425	7167	7076	23439	23290	15901	16177	15937	11684	11525	7969	7723	7930	566	485	356	479	540	1287	1347	1068	1170	1228	38	38	27	29	31
697	彬州市	10943	10965	7392	7384	7246	956	964	706	731	710	6864	6884	4506	4441	4552	385	330	249	250	237	260	265	195	237	297	0	0	0	2	10
698	淳化县	9239	9222	6159	6044	5916	2742	2768	1815	1894	1932	3555	3542	2420	2408	2458	43	43	33	9	18	543	547	448	508	545	0	0	0	0	2
699	泾阳县	9742	9716	6431	6263	6174	788	788	644	648	657	841	847	587	581	583	287	289	194	178	208	1039	1057	778	969	1005	0	0	0	0	8
700	礼泉县	12183	12159	8026	7887	7772	1111	1128	759	794	802	2299	2291	1655	1590	1640	113	116	75	69	73	859	871	722	906	929	0	0	0	0	27
701	乾县	13492	13469	8968	8854	8799	623	623	451	419	438	1358	1356	977	943	980	131	145	107	111	125	899	910	724	902	878	0	0	0	0	5
702	秦都区	3521	3504	2341	2105	1841	19	19	16	19	10	90	113	66	25	24	212	174	80	111	126	417	449	414	659	914	2	2	2	0	2
703	三原县	7789	7731	5109	4868	4773	156	156	103	127	130	767	773	583	537	565	58	81	52	69	71	644	673	528	771	838	0	0	0	0	0
704	渭城区	3478	3611	2449	2265	2047	30	30	38	36	40	294	168	117	119	118	197	171	20	32	36	404	423	375	546	759	0	0	0	0	0
705	武功县	5467	5475	3683	3558	3523	62	64	37	41	43	52	52	38	39	36	142	125	30	29	42	641	648	559	676	707	0	0	0	0	0
706	兴平市	6993	6963	4764	4588	4438	163	162	117	153	149	16	35	34	25	24	326	264	17	57	60	760	834	716	830	979	0	0	0	0	0
707	旬邑县	9562	9554	6497	6289	6184	9061	9059	6048	6324	5797	10500	10504	6874	6700	7297	17	15	15	17	13	378	386	306	416	439	0	0	0	0	0
708	杨陵区	1693	1712	1140	1040	878	30	30	35	26	29	58	58	35	36	35	103	61	34	53	50	267	290	218	308	472	0	0	0	0	0
709	永寿县	6924	6882	4547	4488	4400	1866	1875	1296	1289	1325	5277	5310	3623	3573	3629	93	93	54	58	60	456	456	358	469	464	0	0	0	4	5
710	长武县	5252	5283	3588	3643	3485	589	592	398	396	402	3151	3155	2040	1939	2055	209	168	113	116	119	265	268	215	257	287	0	0	0	1	3
711	安塞区	21658	21645	13753	9876	9787	3072	3060	2122	3729	3743	26117	26138	16728	18980	19015	125	126	62	46	58	148	151	96	130	147	11	11	6	7	16
712	宝塔区	23166	23172	15374	11533	11206	16809	16809	10854	11575	11597	20221	20221	12668	15629	15512	186	180	121	121	143	250	250	184	368	658	33	33	21	9	112
713	富县	10304	10294	8085	7913	7629	28149	28157	18421	18424	18535	31376	31378	19274	19388	19533	502	502	342	338	344	370	370	251	304	301	0	0	0	0	24
714	甘泉县	9638	9670	6847	5407	5302	8696	8696	5471	5538	5529	20328	20324	12840	14202	14290	209	181	116	117	126	163	163	116	125	124	0	0	0	0	15
715	黄陵县	5217	5212	3580	3539	3380	24587	24585	16286	16343	14760	8233	8236	5294	5143	6690	197	190	116	102	149	189	200	163	316	341	0	0	0	0	123
716	黄龙县	5387	5370	3849	3832	3612	24399	24412	16127	16131	16247	16430	16435	10575	10568	10662	22	21	18	17	20	72	72	50	60	57	0	0	0	0	10
717	洛川县	11362	11338	7606	7302	7198	6869	6889	4577	4705	4700	11461	11462	7321	7381	7462	171	171	123	127	129	486	489	397	528	550	0	0	0	0	3
718	吴起县	25986	25987	16689	14284	14107	2491	2492	1649	2991	3012	37228	37250	23678	24703	24796	237	213	166	163	175	56	56	34	88	83	0	0	0	0	40
719	延川县	15588	15606	10036	7950	7771	3779	3778	2668	3715	3707	14673	14658	9258	10271	10414	346	343	88	72	100	69	70	53	89	104	0	0	0	0	18
720	延长县	16139	16163	10414	7295	7239	6286	6288	4181	4802	4817	17694	17672	11476	13967	13978	387	383	135	140	152	25	25	28	35	46	0	0	0	0	1
721	宜川县	10627	10620	7429	6076	5803	15829	15829	10445	10410	10466	23058	23072	14681	16012	16238	216	209	18	40	30	71	71	48	81	76	0	0	0	0	12
722	志丹县	23177	23115	14945	10900	10680	8808	8808	4928	6457	6479	32996	33065	21916	24390	24594	215	208	127	119	120	33	33	32	64	61	2	2	0	9	6
723	子长市	19591	19556	12417	9923	9892	3609	3612	2696	5036	5032	18531	18554	11391	11538	11555	52	61	31	26	34	45	45	44	65	62	0	0	0	0	0
724	定边县	53230	53229	33601	35798	35626	2945	2927	2202	2456	2461	52292	52332	32932	30973	30736	1054	1057	559	526	620	883	883	572	772	1090	9118	9094	5826	5153	5151
725	府谷县	20961	20176	12348	11463	11104	1278	1281	827	1467	1410	34669	35455	21562	21527	20986	1541	1537	614	623	613	236	236	186	442	1313	337	337	33	42	135
726	横山区	36453	36467	22599	21432	21271	2352	2352	1587	1893	1843	27230	27230	17555	18596	18278	753	738	440	390	488	181	181	136	353	812	9101	9102	5226	4886	4864
727	佳县	21063	21078	13172	11479	11351	664	665	417	819	809	13436	13420	8635	9940	9880	567	567	222	214	256	80	80	64	68	210	540	540	89	86	92
728	靖边县	30917	30876	19396	20070	19956	5479	5485	3572	3817	3798	36819	36844	24205	23303	23111	1019	1019	683	667	722	273	273	157	478	846	13370	13380	7472	7139	7051
729	米脂县	12693	12697	7873	7399	7330	396	396	206	353	341	7578	7574	4814	5090	5115	99	99	62	54	62	53	53	39	96	125	1	1	1	0	28
730	清涧县	13948	13962	8917	8096	8062	4175	4167	3293	3705	3690	13424	13418	8026	8443	8419	460	460	116	121	125	44	44	36	40	43	210	210	132	120	176
731	神木市	38144	38137	23424	21001	20566	4453	4453	2686	3071	2966	64302	64288	45850	47503	45834	3541	3558	1834	1678	1741	248	264	199	913	3277	26126	26114	9272	9088	8876
732	绥德县	18430	18444	11608	10418	10346	4156	4145	2801	3086	3087	9239	9236	5727	6608	6611	335	335	141	120	147	100	100	77	124	142	323	323	208	204	228
733	吴堡县	3873	3918	2541	1787	1777	396	365	223	450	602	2764	2750	1767	2281	2133	242	242	59	61	73	29	29	16	27	19	68	68	40	43	46
734	榆阳区	29183	29113	17785	15827	16958	3572	3565	2272	2991	2848	42352	42331	31083	32486	31292	657	652	386	420	445	338	347	291	973	2030	46683	46777	23841	22953	22075
735	子洲县	19376	19383	12247	11527	11467	2784	2784	2243	2660	2626	13461	13454	7991	8260	8355	27	27	12	14	15	59	59	34	56	60	0	0	0	1	3
