# Supplementary material for: Spatio-temporal evolution and prediction of carbon balance in the Yellow River Basin and zoning for low-carbon economic development
Source: Sci Rep. 2024 Jun 22;14:14385. doi: 10.1038/s41598-024-65113-1 (PMC11193802; doi:10.1038/s41598-024-65113-1)
Supplement: Supplementary file 2 — Supplementary Information 2. [file 41598_2024_65113_MOESM2_ESM.zip]

Archive with 3 entries (3 files):
- Point2_First Step_TURN_LUCC.zip
- Point2_Second Step_Land use transfer modification English 1980_2020.csv
- Point2_Third Step_Land use transfer matrix 2020 _2030 _ 2060.csv
