# Supplementary material for: Spatio-temporal evolution and prediction of carbon balance in the Yellow River Basin and zoning for low-carbon economic development
Source: Sci Rep. 2024 Jun 22;14:14385. doi: 10.1038/s41598-024-65113-1 (PMC11193802; doi:10.1038/s41598-024-65113-1)
Supplement: Supplementary file 2 — Supplementary Information 2. [file 41598_2024_65113_MOESM2_ESM.zip › Point2_Second Step_Land use transfer modification English 1980_2020.csv]

1980s	1990s	Area	1980s	1990s	Area	1990s	2000s	Area	2000s	2010s	Area		2010s	2020s	Area		1980s	2020s	Area	����
CL1980	FL1990	135.9	CL1980	FL1990	135.9	CL1990	FL2000	28504.98	CL2000	FL2010	8217.63	3056.94	CL2010	FL2020	3980.97	668.43	CL1980	CL2020	494052.75	49.405
CL1980	GL1990	428.49	CL1980	GL1990	428.49	CL1990	GL2000	119047.05	CL2000	GL2010	24411.87	-4296.33	CL2010	GL2020	18211.86	4009.86	CL1980	FL2020	31504.32	3.15	24.165	217189.44
CL1980	WB1990	571.23	CL1980	WB1990	571.23	CL1990	WB2000	8931.87	CL2000	WB2010	4089.42		CL2010	WB2020	2284.29		CL1980	GL2020	119190.15	11.919	24460.56
CL1980	IS1990	1893.06	CL1980	IS1990	1893.06	CL1990	IS2000	49001.94	CL2000	IS2010	32338.8		CL2010	IS2020	15293.25		CL1980	WB2020	10729.8	1.073
CL1980	UL1990	187.56	CL1980	UL1990	187.56	CL1990	UL2000	6034.41	CL2000	UL2010	1385.55		CL2010	UL2020	2650.95		CL1980	IS2020	75215.43	7.522
FL1980	CL1990	172.35	FL1980	CL1990	172.35	FL1990	CL2000	30022.11	FL2000	CL2010	5160.69		FL2010	CL2020	3312.54		CL1980	UL2020	5010.3	0.501
FL1980	GL1990	199.26	FL1980	GL1990	199.26	FL1990	GL2000	67397.58	FL2000	GL2010	7833.33		FL2010	GL2020	7704.72		FL1980	CL2020	29089.62	2.909	10.602	11.21
FL1980	WB1990	22.05	FL1980	WB1990	22.05	FL1990	WB2000	1552.32	FL2000	WB2010	452.43		FL2010	WB2020	261.45		FL1980	FL2020	210301.47	21.03	-0.608
FL1980	IS1990	12.42	FL1980	IS1990	12.42	FL1990	IS2000	1344.06	FL2000	IS2010	1372.32		FL2010	IS2020	880.74		FL1980	GL2020	68545.17	6.855
FL1980	UL1990	8.46	FL1980	UL1990	8.46	FL1990	UL2000	3569.67	FL2000	UL2010	986.94		FL2010	UL2020	444.06		FL1980	WB2020	1805.49	0.181
GL1980	CL1990	1075.23	GL1980	CL1990	1075.23	GL1990	CL2000	125079.03	GL2000	CL2010	28708.2		GL2010	CL2020	14202		FL1980	IS2020	3267.27	0.327
GL1980	FL1990	271.44	GL1980	FL1990	271.44	GL1990	FL2000	68318.91	GL2000	FL2010	11583.18		GL2010	FL2020	8187.12		FL1980	UL2020	3304.53	0.33
GL1980	WB1990	455.13	GL1980	WB1990	455.13	GL1990	WB2000	12498.66	GL2000	WB2010	3499.83		GL2010	WB2020	3193.38		GL1980	CL2020	125088.39	12.509	339169.68	344055.24
GL1980	IS1990	191.25	GL1980	IS1990	191.25	GL1990	IS2000	5903.1	GL2000	IS2010	6034.68		GL2010	IS2020	6243.12		GL1980	FL2020	73606.86	7.361		-4885.56
GL1980	UL1990	1760.22	GL1980	UL1990	1760.22	GL1990	UL2000	111437.28	GL2000	UL2010	53809.47		GL2010	UL2020	21653.37		GL1980	GL2020	1335764.88	133.576
WB1980	CL1990	1894.59	WB1980	CL1990	1894.59	WB1990	CL2000	9981.54	WB2000	CL2010	3140.28		WB2010	CL2020	1072.98		GL1980	WB2020	15710.49	1.571
WB1980	FL1990	118.35	WB1980	FL1990	118.35	WB1990	FL2000	1222.02	WB2000	FL2010	264.6		WB2010	FL2020	169.02		GL1980	IS2020	14357.52	1.436
WB1980	GL1990	1077.66	WB1980	GL1990	1077.66	WB1990	GL2000	12265.38	WB2000	GL2010	2362.95		WB2010	GL2020	1596.15		GL1980	UL2020	110406.42	11.041
WB1980	IS1990	1247.31	WB1980	IS1990	1247.31	WB1990	IS2000	1285.02	WB2000	IS2010	996.03		WB2010	IS2020	478.26		WB1980	CL2020	10848.42	1.085	35092.62	46614.51
WB1980	UL1990	1962	WB1980	UL1990	1962	WB1990	UL2000	6887.07	WB2000	UL2010	3918.51		WB2010	UL2020	1428.48		WB1980	FL2020	1261.98	0.126		11521.89
IS1980	CL1990	70.11	IS1980	CL1990	70.11	IS1990	CL2000	44153.28	IS2000	CL2010	14716.17		IS2010	CL2020	4619.07		WB1980	GL2020	12643.92	1.264
IS1980	FL1990	1.35	IS1980	FL1990	1.35	IS1990	FL2000	1077.48	IS2000	FL2010	222.84		IS2010	FL2020	380.34		WB1980	WB2020	49994.01	4.999
IS1980	GL1990	11.43	IS1980	GL1990	11.43	IS1990	GL2000	5592.69	IS2000	GL2010	876.06		IS2010	GL2020	2260.89		WB1980	IS2020	2410.65	0.241
IS1980	WB1990	1.26	IS1980	WB1990	1.26	IS1990	WB2000	1043.19	IS2000	WB2010	1912.14		IS2010	WB2020	3057.57		WB1980	UL2020	7927.65	0.793
IS1980	UL1990	1.17	IS1980	UL1990	1.17	IS1990	UL2000	799.38	IS2000	UL2010	212.67		IS2010	UL2020	905.31		IS1980	CL2020	41505.75	4.151	49657.86	99435.06
UL1980	CL1990	579.6	UL1980	CL1990	579.6	UL1990	CL2000	6809.04	UL2000	CL2010	6341.04		UL2010	CL2020	2025.72		IS1980	FL2020	959.31	0.096		49777.2
UL1980	FL1990	40.14	UL1980	FL1990	40.14	UL1990	FL2000	4069.89	UL2000	FL2010	796.23		UL2010	FL2020	1245.96		IS1980	GL2020	4892.67	0.489
UL1980	GL1990	878.13	UL1980	GL1990	878.13	UL1990	GL2000	108306.72	UL2000	GL2010	66932.28		UL2010	GL2020	41660.1		IS1980	WB2020	1737.9	0.174
UL1980	WB1990	796.77	UL1980	WB1990	796.77	UL1990	WB2000	8317.17	UL2000	WB2010	5880.69		UL2010	WB2020	6259.86		IS1980	IS2020	27801.54	2.78
UL1980	IS1990	529.29	UL1980	IS1990	529.29	UL1990	IS2000	1306.89	UL2000	IS2010	2774.07		UL2010	IS2020	2651.76		IS1980	UL2020	562.23	0.056
CL1990	FL2000	28504.98															UL1980	CL2020	10657.26	1.066	175021.29	127211.13
CL1990	GL2000	119047.05															UL1980	FL2020	4765.68	0.477		47810.16
CL1990	WB2000	8931.87															UL1980	GL2020	138783.33	13.878
CL1990	IS2000	49001.94															UL1980	WB2020	16630.83	1.663
CL1990	UL2000	6034.41															UL1980	IS2020	4184.19	0.418
FL1990	CL2000	30022.11															UL1980	UL2020	1030921.65	103.092
FL1990	GL2000	67397.58
FL1990	WB2000	1552.32
FL1990	IS2000	1344.06
FL1990	UL2000	3569.67
GL1990	CL2000	125079.03
GL1990	FL2000	68318.91
GL1990	WB2000	12498.66
GL1990	IS2000	5903.1
GL1990	UL2000	111437.28					7736057	3600947	18853227	1185697	1554546	12590089	45520563
WB1990	CL2000	9981.54					0.169946426	0.079105942	0.41416946	0.026047503	0.034150412	0.276580257
WB1990	FL2000	1222.02
WB1990	GL2000	12265.38
WB1990	IS2000	1285.02					7573690	3717820	18937700	1381950	1998261	11909589	45519010
WB1990	UL2000	6887.07					0.166385209	0.081676205	0.416039365	0.030359843	0.043899483	0.261639895
IS1990	CL2000	44153.28
IS1990	FL2000	1077.48
IS1990	GL2000	5592.69
IS1990	WB2000	1043.19					The coupling relationship and driving mechanism between urbanization and ecosystem services in the Yellow River Basin from a multi-spatial scale perspective
IS1990	UL2000	799.38
UL1990	CL2000	6809.04
UL1990	FL2000	4069.89
UL1990	GL2000	108306.72
UL1990	WB2000	8317.17
UL1990	IS2000	1306.89
CL2000	FL2010	8217.63
CL2000	GL2010	24411.87
CL2000	WB2010	4089.42
CL2000	IS2010	32338.8
CL2000	UL2010	1385.55
FL2000	CL2010	5160.69
FL2000	GL2010	7833.33
FL2000	WB2010	452.43
FL2000	IS2010	1372.32
FL2000	UL2010	986.94
GL2000	CL2010	28708.2
GL2000	FL2010	11583.18
GL2000	WB2010	3499.83
GL2000	IS2010	6034.68
GL2000	UL2010	53809.47
WB2000	CL2010	3140.28
WB2000	FL2010	264.6
WB2000	GL2010	2362.95
WB2000	IS2010	996.03
WB2000	UL2010	3918.51
IS2000	CL2010	14716.17
IS2000	FL2010	222.84
IS2000	GL2010	876.06
IS2000	WB2010	1912.14
IS2000	UL2010	212.67
UL2000	CL2010	6341.04
UL2000	FL2010	796.23
UL2000	GL2010	66932.28
UL2000	WB2010	5880.69
UL2000	IS2010	2774.07
CL2010	FL2020	3980.97
CL2010	GL2020	18211.86
CL2010	WB2020	2284.29
CL2010	IS2020	15293.25
CL2010	UL2020	2650.95
FL2010	CL2020	3312.54
FL2010	GL2020	7704.72
FL2010	WB2020	261.45
FL2010	IS2020	880.74
FL2010	UL2020	444.06
GL2010	CL2020	14202
GL2010	FL2020	8187.12
GL2010	WB2020	3193.38
GL2010	IS2020	6243.12
GL2010	UL2020	21653.37
WB2010	CL2020	1072.98
WB2010	FL2020	169.02
WB2010	GL2020	1596.15
WB2010	IS2020	478.26
WB2010	UL2020	1428.48
IS2010	CL2020	4619.07
IS2010	FL2020	380.34
IS2010	GL2020	2260.89
IS2010	WB2020	3057.57
IS2010	UL2020	905.31
UL2010	CL2020	2025.72
UL2010	FL2020	1245.96
UL2010	GL2020	41660.1
UL2010	WB2020	6259.86
UL2010	IS2020	2651.76
