# Supplementary material for: Spatio-temporal evolution and prediction of carbon balance in the Yellow River Basin and zoning for low-carbon economic development
Source: Sci Rep. 2024 Jun 22;14:14385. doi: 10.1038/s41598-024-65113-1 (PMC11193802; doi:10.1038/s41598-024-65113-1)
Supplement: Supplementary file 2 — Supplementary Information 2. [file 41598_2024_65113_MOESM2_ESM.zip › Point2_Third Step_Land use transfer matrix 2020 _2030 _ 2060.csv]

20	30	Area	20	60	Area
CL	CL	6962.4513	CL	CL	6816.321
CL	FL	5.4981	CL	FL	11.1573
CL	GL	68.4297	CL	GL	120.1941
CL	WB	2.5659	CL	WB	5.9229
CL	IS	77.3289	CL	IS	162.6786
FL	FL	3187.242	FL	FL	3066.2595
FL	WB	1.5417	FL	WB	8.6679
FL	IS	25.6446	FL	IS	136.1979
FL	UL	13.2093	FL	UL	16.5123
GL	GL	16803.6327	GL	GL	16803.6327
WB	WB	969.2811	WB	WB	969.2811
IS	FL	3.3552	IS	FL	6.633
IS	WB	2.5092	IS	WB	11.727
IS	IS	1265.5197	IS	IS	1251.2448
IS	UL	2.1375	IS	UL	3.9168
UL	FL	44.757	UL	FL	191.277
UL	GL	95.8419	UL	GL	120.1032
UL	WB	91.2294	UL	WB	248.1561
UL	IS	30.5982	UL	IS	248.3136
UL	UL	11320.2783	UL	UL	10774.8549
