# Supplementary material for: Spatio-temporal evolution and prediction of carbon balance in the Yellow River Basin and zoning for low-carbon economic development
Source: Sci Rep. 2024 Jun 22;14:14385. doi: 10.1038/s41598-024-65113-1 (PMC11193802; doi:10.1038/s41598-024-65113-1)
Supplement: Supplementary file 3 — Supplementary Information 3. [file 41598_2024_65113_MOESM3_ESM.csv]

year	Province	Coal	Coke	Crude oil	Gasoline	Kerosene	Diesel	Fuel	Natural gas	unit area Coal	unit area Coke	unit area Gasoline	unit area Crude oil	unit area Diesel	unit area Fuel	unit area Natural gas	unit area Kerosene	CO2t
1980	¸ÊËàÊ¡	1858	88.75	473.83	36.98	3.1	38.56	62.59	0.26	1404.4622	75.88125	0.116558	20.479524	22.831376	38.711915	238.905086	1.77134	1664.937162
1990	¸ÊËàÊ¡	2546.67	133.65	673.37	55.57	3.17	73.04	76.48	0.62	1925.027853	114.27075	0.277946	30.774666	43.246984	47.30288	339.513154	1.811338	2324.231601
2000	¸ÊËàÊ¡	2480.38	179.28	880.88	98.41	3.73	91.82	58	0.85	1874.919242	153.2844	0.381055	54.499458	54.366622	35.873	444.139696	2.131322	2558.474098
2010	¸ÊËàÊ¡	5389.57	541.6	1400.18	56.57	4.98	210.64	14.63	14.21	4073.975963	463.068	6.370343	31.328466	124.719944	9.048655	705.970756	2.845572	5080.665821
2020	¸ÊËàÊ¡	6810.16	525.68	1479.96	208.78	10.49	281.82	3.47	32.93	5147.799944	449.4564	14.762519	115.622364	166.865622	2.146195	746.195832	5.993986	6248.872679		3759.308092
1980	ºÓÄÏÊ¡	6099	231.86	222.79	86.93	7.77	137.34	38.95	10.73	4610.2341	198.2403	4.810259	48.141834	81.319014	24.090575	112.330718	4.439778	4022.753317		757.8855564
1990	ºÓÄÏÊ¡	7960.44	393.19	401.96	142.55	16.42	134.81	52.89	9.37	6017.296596	336.17745	4.200571	78.94419	79.821001	32.712465	202.668232	9.382388	5453.458201		421.8508553
2000	ºÓÄÏÊ¡	8724.85	426.75	610.58	120.86	14.34	155.02	57.55	11.23	6595.114115	364.87125	5.034409	66.932268	91.787342	35.594675	307.854436	8.193876	6124.667415
2010	ºÓÄÏÊ¡	26050	1743.44	835.07	297.49	30.64	561.22	18.34	47.15	19691.195	1490.6412	21.137345	164.749962	332.298362	11.34329	421.042294	17.507696	17784.07859
2020	ºÓÄÏÊ¡	20045.45	1431.96	799.61	769.77	92.65	1007.54	9.77	109.34	15152.35566	1224.3258	49.017122	426.298626	596.564434	6.042745	403.163362	52.94021	15424.80633		2406.392554
1980	ÄÚÃÉ¹Å×ÔÖÎÇø	3953	234.93	0.61	33.5	1.48	34.55	25.54		2988.0727	200.86515	0	18.5523	20.457055	15.79649	0.307562	0.845672	2449.997331
1990	ÄÚÃÉ¹Å×ÔÖÎÇø	4420.04	339.33	87.3	49.62	0.4	44.05	15.91		3341.108236	290.12715	0	27.479556	26.082005	9.840335	44.01666	0.22856	2896.565441
2000	ÄÚÃÉ¹Å×ÔÖÎÇø	5907.99	286.47	126.26	64.81	1.55	68.73	30.99	0.01	4465.849641	244.93185	0.004483	35.891778	40.695033	19.167315	63.660292	0.88567	3759.308092
2010	ÄÚÃÉ¹Å×ÔÖÎÇø	27004.04	1416.87	140.74	325.68	9.35	863.56	15.15	45.3	20412.35384	1211.42385	20.30799	180.361584	511.313876	9.370275	70.961108	5.34259	17427.96478
2020	ÄÚÃÉ¹Å×ÔÖÎÇø	49035.95	2378.28	428.71	367.7	50.03	451.65	1.25	64.18	37066.27461	2033.4294	28.771894	203.63226	267.421965	0.773125	216.155582	28.587142	30760.72239
1980	ÄþÏÄ»Ø×å×ÔÖÎÇø	885	20.88	11.62	9.88	0.33	9.03	23.7	0.07	668.9715	17.8524	0.031381	5.471544	5.346663	14.65845	5.858804	0.188562	559.9679632
1990	ÄþÏÄ»Ø×å×ÔÖÎÇø	1079.36	20.92	67.86	10.71	0.42	9.75	27.67	0.15	815.888224	17.8866	0.067245	5.931198	5.772975	17.113895	34.215012	0.239988	730.4560738
2000	ÄþÏÄ»Ø×å×ÔÖÎÇø	1041.89	28.91	92.62	10.5	0.04	11.22	33.13	0.12	787.564651	24.71805	0.053796	5.8149	6.643362	20.490905	46.699004	0.022856	757.8855564
2010	ÄþÏÄ»Ø×å×ÔÖÎÇø	5764.92	228.9	175.77	22.68	5.16	105.82	39.76	15.48	4357.703028	195.7095	6.939684	12.560184	62.656022	24.59156	88.623234	2.948424	3787.700354
2020	ÄþÏÄ»Ø×å×ÔÖÎÇø	13724.01	626.57	459.61	19.63	0.01	120.58	141.05	25.35	10373.97916	535.71735	11.364405	10.871094	71.395418	87.239425	231.735362	0.005714	8933.727675
1980	Çàº£Ê¡	471	2.57	31.64	12.49	1	9.4	10.72	0.39	356.0289	2.19735	0.174837	6.916962	5.56574	6.63032	15.952888	0.5714	326.1380088
1990	Çàº£Ê¡	461.81	22.73	83.96	17.98	0.07	12.83	14.96	0.64	349.082179	19.43415	0.286912	9.957324	7.596643	9.25276	42.332632	0.039998	402.2706006
2000	Çàº£Ê¡	522.2	15.59	62.17	16.31	0.06	19.29	6.93	3.91	394.73098	13.32945	1.752853	9.032478	11.421609	4.286205	31.346114	0.034284	421.8508553
2010	Çàº£Ê¡	1270.68	160.13	127.98	26.19	0.17	89.89	0.12	23.72	960.507012	136.91115	10.633676	14.504022	53.223869	0.07422	64.527516	0.097138	1190.884934
2020	Çàº£Ê¡	1541.92	236.06	156.45	66.78	0.02	169.08	0.2	52.12	1165.537328	201.8313	23.365396	36.982764	100.112268	0.1237	78.88209	0.011428	1622.367617
1980	É½¶«Ê¡	7256	317.53	1170.34	123.82	11.38	226.65	248.43	14.44	5484.8104	271.48815	6.473452	68.571516	134.199465	153.653955	590.085428	6.502532	5870.322202
1990	É½¶«Ê¡	9759.49	356.92	1347.92	192.85	23.51	309.78	309.9	12.85	7377.198491	305.1666	5.760655	106.80033	183.420738	191.67315	679.621264	13.433614	7693.608232
2000	É½¶«Ê¡	8698.35	424.83	1771.22	188.52	48.25	343.87	344.25	4.53	6575.082765	363.22965	2.030799	104.402376	203.605427	212.918625	893.049124	27.57005	7698.677864
2010	É½¶«Ê¡	37327.89	3067.58	5593.4	802.4	38.61	1448.12	1286.77	47.01	28216.15205	2622.7809	21.074583	444.36912	857.431852	795.867245	2820.19228	22.061754	31692.86007
2020	É½¶«Ê¡	43132.99	3619.44	13632.1	707.02	125.92	1335.92	2096.32	189.98	32604.22714	3094.6212	85.168034	391.547676	790.998232	1296.57392	6873.30482	71.950688	43862.04094
1980	É½Î÷Ê¡	7659	835.68		70.95	2.33	50.31	12.61	0.6	5789.4381	714.5064	0.26898	39.29211	29.788551	7.799285	0	1.331362	5026.011147
1990	É½Î÷Ê¡	15014.91	1287.03		97.51	2.65	63.22	13.15	0.47	11349.77047	1100.41065	0.210701	54.001038	37.432562	8.133275	0	1.51421	9452.143442
2000	É½Î÷Ê¡	14262.48	1283.72		88.84	6.36	80.67	12.42	1.14	10781.00863	1097.5806	0.511062	49.199592	47.764707	7.68177	0	3.634104	9086.921417
2010	É½Î÷Ê¡	29865.1	2589.22		228.35	14.64	474.38	12.25	28.93	22575.02909	2213.7831	12.969319	126.46023	280.880398	7.576625	0	8.365296	19378.07594
2020	É½Î÷Ê¡	51331.61	2526.53		247.64	45.69	500.2	0.48	91.7	38801.564	2160.18315	41.10911	137.143032	296.16842	0.29688	0	26.107266	31261.56182
1980	ÉÂÎ÷Ê¡	2728	98.43	60.99	46.49	8.11	46.29	22.4	0.07	2062.0952	84.15765	0.031381	25.746162	27.408309	13.8544	30.751158	4.634054	1766.481198
1990	ÉÂÎ÷Ê¡	3778.53	304.04	153.94	82.39	17.26	72.52	28.19	0.38	2856.190827	259.9542	0.170354	45.627582	42.939092	17.435515	77.616548	9.862364	2671.919537
2000	ÉÂÎ÷Ê¡	2765.72	134.27	521.61	103.51	19.49	94.76	80.05	6.67	2090.607748	114.80085	2.990161	57.323838	56.107396	49.510925	262.995762	11.136586	2406.392554
2010	ÉÂÎ÷Ê¡	11638.53	731.25	2104.61	255.23	8.94	531.5	0.14	59.19	8797.564827	625.21875	26.534877	141.346374	314.70115	0.08659	1061.144362	5.108316	9692.390902
2020	ÉÂÎ÷Ê¡	21548.81	750.78	1837.74	305.88	91.12	377.11	8.51	122.86	16288.74548	641.9169	55.078138	169.396344	223.286831	5.263435	926.588508	52.065968	15185.71775
