# Supplementary material for: Spatio-temporal evolution and prediction of carbon balance in the Yellow River Basin and zoning for low-carbon economic development
Source: Sci Rep. 2024 Jun 22;14:14385. doi: 10.1038/s41598-024-65113-1 (PMC11193802; doi:10.1038/s41598-024-65113-1)
Supplement: Supplementary file 4 — Supplementary Information 4. [file 41598_2024_65113_MOESM4_ESM.csv]

year	Province	Coal	Coke	Crude oil	Gasoline	Kerosene	Diesel	Fuel	Natural gas
2030	¸ÊËàÊ¡	7604.3	765.547	1918.92	212.99	10.54	383.49	50.06	0.26
2060	¸ÊËàÊ¡	8884.849	728.72	1949.13	91.26	12.676	382.91	90.32	0.62
2030	ºÓÄÏÊ¡	29164.56	845.44	1067.17	1005.7	117.5	1381.36	35.5	149.82
2060	ºÓÄÏÊ¡	23717.862	1667.593	1096.37	880.68	100.61	1300.12	72.24	135.91
2030	ÄÚÃÉ¹Å×ÔÖÎÇø	68367.22	3296.4	532.03	529.92	49.81	176.33	139.94	36.64
2060	ÄÚÃÉ¹Å×ÔÖÎÇø	64765.15	3092.84	463.45	25.23	5.09	163.44	53.06	34.41
2030	ÄþÏÄ»Ø×å×ÔÖÎÇø	18930.03	867.7	620.89	14.68	1.19	105.82	39.76	15.48
2060	ÄþÏÄ»Ø×å×ÔÖÎÇø	17122.25	773.91	552.41	19.63	0.01	120.58	141.05	25.35
2030	Çàº£Ê¡	1754.84	338.34	180.29	67.00	0.99	246.05	12.65	78.18
2060	Çàº£Ê¡	1571.932	317.43	152.539	76.758	0.26	291.49	17.05	81.11
2030	É½¶«Ê¡	56184.22	5229.25	18577.81	971.01	128.37	1961.29	2892.08	190.24
2060	É½¶«Ê¡	51186.22	4876.83	16762.03	800.203	106.364	1835.79	2756.93	157.147
2030	É½Î÷Ê¡	68607.77	3108.14	1321.56	294.27	61.18	731.36	19.71	93.75
2060	É½Î÷Ê¡	64727.19	2689.708	1260.86	256.44	53.31	681.60	10.18	79.265
2030	ÉÂÎ÷Ê¡	31288.17	960.51	2854.48	419.4	90.5	630.96	82.57	183.56
2060	ÉÂÎ÷Ê¡	32616.68	750.78	2711.73	413.35	28.98	603.06	88.64	203.15
