# Supplementary material for: Spatio-temporal evolution and prediction of carbon balance in the Yellow River Basin and zoning for low-carbon economic development
Source: Sci Rep. 2024 Jun 22;14:14385. doi: 10.1038/s41598-024-65113-1 (PMC11193802; doi:10.1038/s41598-024-65113-1)
Supplement: Supplementary file 5 — Supplementary Information 5. [file 41598_2024_65113_MOESM5_ESM.xlsx]

## Sheet: Sheet1
Rowid	县	R	Code	city	province	主体功能区划分
1	白银区	1	白银区	白银市	甘肃省	重点开发区
2	会宁县	2	会宁县	白银市	甘肃省	重点生态功能区
3	景泰县	3	景泰县	白银市	甘肃省	农产品主产区
4	靖远县	4	靖远县	白银市	甘肃省	农产品主产区
5	平川区	5	平川区	白银市	甘肃省	重点开发区
6	安定区	6	安定区	定西市	甘肃省	农产品主产区
7	临洮县	7	临洮县	定西市	甘肃省	农产品主产区
8	陇西县	8	陇西县	定西市	甘肃省	农产品主产区
9	岷县	9	岷县	定西市	甘肃省	农产品主产区
10	通渭县	10	通渭县	定西市	甘肃省	重点生态功能区
11	渭源县	11	渭源县	定西市	甘肃省	农产品主产区
12	漳县	12	漳县	定西市	甘肃省	农产品主产区
13	迭部县	13	迭部县	甘南藏族自治州	甘肃省	重点生态功能区
14	合作市	14	合作市	甘南藏族自治州	甘肃省	重点生态功能区
15	临潭县	15	临潭县	甘南藏族自治州	甘肃省	重点生态功能区
16	碌曲县	16	碌曲县	甘南藏族自治州	甘肃省	重点生态功能区
17	玛曲县	17	玛曲县	甘南藏族自治州	甘肃省	重点生态功能区
18	夏河县	18	夏河县	甘南藏族自治州	甘肃省	重点生态功能区
19	舟曲县	19	舟曲县	甘南藏族自治州	甘肃省	重点生态功能区
20	卓尼县	20	卓尼县	甘南藏族自治州	甘肃省	重点生态功能区
21	嘉峪关市	21	嘉峪关市	嘉峪关市	甘肃省	重点开发区
22	金川区	22	金川区	金昌市	甘肃省	重点开发区
23	永昌县	23	永昌县	金昌市	甘肃省	重点生态功能区
24	阿克塞哈萨克族自治县	24	阿克塞哈萨克族自治县	酒泉市	甘肃省	重点生态功能区
25	敦煌市	25	敦煌市	酒泉市	甘肃省	重点生态功能区
26	瓜州县	26	瓜州县	酒泉市	甘肃省	农产品主产区
27	金塔县	27	金塔县	酒泉市	甘肃省	农产品主产区
28	肃北蒙古族自治县	28	肃北蒙古族自治县	酒泉市	甘肃省	重点生态功能区
29	肃州区	29	肃州区	酒泉市	甘肃省	重点开发区
30	玉门市	30	玉门市	酒泉市	甘肃省	农产品主产区
31	安宁区	31	安宁区	兰州市	甘肃省	重点开发区
32	城关区	32	城关区	兰州市	甘肃省	重点开发区
33	皋兰县	33	皋兰县	兰州市	甘肃省	重点开发区
34	红古区	34	红古区	兰州市	甘肃省	重点开发区
35	七里河区	35	七里河区	兰州市	甘肃省	重点开发区
36	西固区	36	西固区	兰州市	甘肃省	重点开发区
37	永登县	37	永登县	兰州市	甘肃省	重点生态功能区
38	榆中县	38	榆中县	兰州市	甘肃省	重点开发区
39	东乡族自治县	39	东乡族自治县	临夏回族自治州	甘肃省	农产品主产区
40	广河县	40	广河县	临夏回族自治州	甘肃省	农产品主产区
41	和政县	41	和政县	临夏回族自治州	甘肃省	重点生态功能区
42	积石山保安族东乡族撒拉族自治县	42	积石山保安族东乡族撒拉族自治县	临夏回族自治州	甘肃省	重点生态功能区
43	康乐县	43	康乐县	临夏回族自治州	甘肃省	重点生态功能区
44	临夏市	44	临夏市	临夏回族自治州	甘肃省	农产品主产区
45	临夏县	45	临夏县	临夏回族自治州	甘肃省	重点生态功能区
46	永靖县	46	永靖县	临夏回族自治州	甘肃省	农产品主产区
47	成县	47	成县	陇南市	甘肃省	重点开发区
48	宕昌县	48	宕昌县	陇南市	甘肃省	重点生态功能区
49	徽县	49	徽县	陇南市	甘肃省	重点开发区
50	康县	50	康县	陇南市	甘肃省	重点生态功能区
51	礼县	51	礼县	陇南市	甘肃省	农产品主产区
52	两当县	52	两当县	陇南市	甘肃省	重点生态功能区
53	文县	53	文县	陇南市	甘肃省	重点生态功能区
54	武都区	54	武都区	陇南市	甘肃省	重点生态功能区
55	西和县	55	西和县	陇南市	甘肃省	农产品主产区
56	崇信县	56	崇信县	平凉市	甘肃省	农产品主产区
57	华亭市	57	华亭市	平凉市	甘肃省	重点开发区
58	泾川县	58	泾川县	平凉市	甘肃省	重点开发区
59	静宁县	59	静宁县	平凉市	甘肃省	重点生态功能区
60	崆峒区	60	崆峒区	平凉市	甘肃省	重点开发区
61	灵台县	61	灵台县	平凉市	甘肃省	农产品主产区
62	庄浪县	62	庄浪县	平凉市	甘肃省	重点生态功能区
63	合水县	63	合水县	庆阳市	甘肃省	农产品主产区
64	华池县	64	华池县	庆阳市	甘肃省	重点生态功能区
65	环县	65	环县	庆阳市	甘肃省	重点生态功能区
66	宁县	66	宁县	庆阳市	甘肃省	重点开发区
67	庆城县	67	庆城县	庆阳市	甘肃省	重点生态功能区
68	西峰区	68	西峰区	庆阳市	甘肃省	重点开发区
69	镇原县	69	镇原县	庆阳市	甘肃省	重点生态功能区
70	正宁县	70	正宁县	庆阳市	甘肃省	农产品主产区
71	甘谷县	71	甘谷县	天水市	甘肃省	农产品主产区
72	麦积区	72	麦积区	天水市	甘肃省	重点开发区
73	秦安县	73	秦安县	天水市	甘肃省	农产品主产区
74	秦州区	74	秦州区	天水市	甘肃省	重点开发区
75	清水县	75	清水县	天水市	甘肃省	农产品主产区
76	武山县	76	武山县	天水市	甘肃省	农产品主产区
77	张家川回族自治县	77	张家川回族自治县	天水市	甘肃省	重点生态功能区
78	古浪县	78	古浪县	武威市	甘肃省	重点生态功能区
79	凉州区	79	凉州区	武威市	甘肃省	重点开发区
80	民勤县	80	民勤县	武威市	甘肃省	重点生态功能区
81	天祝藏族自治县	81	天祝藏族自治县	武威市	甘肃省	重点生态功能区
82	甘州区	82	甘州区	张掖市	甘肃省	重点开发区
83	高台县	83	高台县	张掖市	甘肃省	农产品主产区
84	临泽县	84	临泽县	张掖市	甘肃省	重点开发区
85	民乐县	85	民乐县	张掖市	甘肃省	重点生态功能区
86	山丹县	86	山丹县	张掖市	甘肃省	重点生态功能区
87	肃南裕固族自治县	87	肃南裕固族自治县	张掖市	甘肃省	重点生态功能区
88	安阳县	88	安阳县	安阳市	河南省	重点开发区
89	北关区	89	北关区	安阳市	河南省	重点开发区
90	滑县	90	滑县	安阳市	河南省	农产品主产区
91	林州市	91	林州市	安阳市	河南省	农产品主产区
92	龙安区	92	龙安区	安阳市	河南省	重点开发区
93	内黄县	93	内黄县	安阳市	河南省	农产品主产区
94	汤阴县	94	汤阴县	安阳市	河南省	农产品主产区
95	文峰区	95	文峰区	安阳市	河南省	重点开发区
96	殷都区	96	殷都区	安阳市	河南省	重点开发区
97	鹤山区	97	鹤山区	鹤壁市	河南省	重点开发区
98	浚县	98	浚县	鹤壁市	河南省	农产品主产区
99	淇滨区	99	淇滨区	鹤壁市	河南省	重点开发区
100	淇县	100	淇县	鹤壁市	河南省	农产品主产区
101	山城区	101	山城区	鹤壁市	河南省	重点开发区
102	济源市	102	济源市	济源市	河南省	重点开发区
103	博爱县	103	博爱县	焦作市	河南省	农产品主产区
104	解放区	104	解放区	焦作市	河南省	重点开发区
105	马村区	105	马村区	焦作市	河南省	重点开发区
106	孟州市	106	孟州市	焦作市	河南省	重点开发区
107	沁阳市	107	沁阳市	焦作市	河南省	重点开发区
108	山阳区	108	山阳区	焦作市	河南省	重点开发区
109	温县	109	温县	焦作市	河南省	农产品主产区
110	武陟县	110	武陟县	焦作市	河南省	农产品主产区
111	修武县	111	修武县	焦作市	河南省	农产品主产区
112	中站区	112	中站区	焦作市	河南省	重点开发区
113	鼓楼区	113	鼓楼区	开封市	河南省	重点开发区
114	兰考县	114	兰考县	开封市	河南省	重点开发区
115	龙亭区	115	龙亭区	开封市	河南省	重点开发区
116	杞县	116	杞县	开封市	河南省	农产品主产区
117	顺河回族区	117	顺河回族区	开封市	河南省	重点开发区
118	通许县	118	通许县	开封市	河南省	农产品主产区
119	尉氏县	119	尉氏县	开封市	河南省	重点开发区
120	祥符区	120	祥符区	开封市	河南省	重点开发区
121	禹王台区	121	禹王台区	开封市	河南省	重点开发区
122	瀍河回族区	122	瀍河回族区	洛阳市	河南省	重点开发区
123	吉利区	123	吉利区	洛阳市	河南省	重点开发区
124	涧西区	124	涧西区	洛阳市	河南省	重点开发区
125	老城区	125	老城区	洛阳市	河南省	重点开发区
126	栾川县	126	栾川县	洛阳市	河南省	重点生态功能区
127	洛龙区	127	洛龙区	洛阳市	河南省	重点开发区
128	洛宁县	128	洛宁县	洛阳市	河南省	农产品主产区
129	孟津县	129	孟津县	洛阳市	河南省	重点开发区
130	汝阳县	130	汝阳县	洛阳市	河南省	农产品主产区
131	嵩县	131	嵩县	洛阳市	河南省	重点生态功能区
132	西工区	132	西工区	洛阳市	河南省	重点开发区
133	新安县	133	新安县	洛阳市	河南省	农产品主产区
134	偃师市	134	偃师市	洛阳市	河南省	重点开发区
135	伊川县	135	伊川县	洛阳市	河南省	重点开发区
136	宜阳县	136	宜阳县	洛阳市	河南省	农产品主产区
137	临颍县	137	临颍县	漯河市	河南省	农产品主产区
138	舞阳县	138	舞阳县	漯河市	河南省	农产品主产区
139	郾城区	139	郾城区	漯河市	河南省	重点开发区
140	源汇区	140	源汇区	漯河市	河南省	重点开发区
141	召陵区	141	召陵区	漯河市	河南省	重点开发区
142	邓州市	142	邓州市	南阳市	河南省	重点生态功能区
143	方城县	143	方城县	南阳市	河南省	农产品主产区
144	南召县	144	南召县	南阳市	河南省	农产品主产区
145	内乡县	145	内乡县	南阳市	河南省	重点生态功能区
146	社旗县	146	社旗县	南阳市	河南省	农产品主产区
147	唐河县	147	唐河县	南阳市	河南省	农产品主产区
148	桐柏县	148	桐柏县	南阳市	河南省	重点生态功能区
149	宛城区	149	宛城区	南阳市	河南省	重点开发区
150	卧龙区	150	卧龙区	南阳市	河南省	重点开发区
151	西峡县	151	西峡县	南阳市	河南省	重点生态功能区
152	淅川县	152	淅川县	南阳市	河南省	重点生态功能区
153	新野县	153	新野县	南阳市	河南省	农产品主产区
154	镇平县	154	镇平县	南阳市	河南省	重点开发区
155	宝丰县	155	宝丰县	平顶山市	河南省	重点开发区
156	郏县	156	郏县	平顶山市	河南省	农产品主产区
157	鲁山县	157	鲁山县	平顶山市	河南省	农产品主产区
158	汝州市	158	汝州市	平顶山市	河南省	重点开发区
159	石龙区	159	石龙区	平顶山市	河南省	重点开发区
160	卫东区	160	卫东区	平顶山市	河南省	重点开发区
161	舞钢市	161	舞钢市	平顶山市	河南省	农产品主产区
162	新华区	162	新华区	平顶山市	河南省	重点开发区
163	叶县	163	叶县	平顶山市	河南省	农产品主产区
164	湛河区	164	湛河区	平顶山市	河南省	重点开发区
165	范县	165	范县	濮阳市	河南省	农产品主产区
166	华龙区	166	华龙区	濮阳市	河南省	重点开发区
167	南乐县	167	南乐县	濮阳市	河南省	农产品主产区
168	濮阳县	168	濮阳县	濮阳市	河南省	重点开发区
169	清丰县	169	清丰县	濮阳市	河南省	农产品主产区
170	台前县	170	台前县	濮阳市	河南省	农产品主产区
171	湖滨区	171	湖滨区	三门峡市	河南省	重点开发区
172	灵宝市	172	灵宝市	三门峡市	河南省	农产品主产区
173	卢氏县	173	卢氏县	三门峡市	河南省	重点生态功能区
174	渑池县	174	渑池县	三门峡市	河南省	农产品主产区
175	陕州区	175	陕州区	三门峡市	河南省	重点开发区
176	义马市	176	义马市	三门峡市	河南省	重点开发区
177	梁园区	177	梁园区	商丘市	河南省	重点开发区
178	民权县	178	民权县	商丘市	河南省	农产品主产区
179	宁陵县	179	宁陵县	商丘市	河南省	农产品主产区
180	睢县	180	睢县	商丘市	河南省	农产品主产区
181	睢阳区	181	睢阳区	商丘市	河南省	重点开发区
182	夏邑县	182	夏邑县	商丘市	河南省	农产品主产区
183	永城市	183	永城市	商丘市	河南省	重点开发区
184	虞城县	184	虞城县	商丘市	河南省	农产品主产区
185	柘城县	185	柘城县	商丘市	河南省	农产品主产区
186	封丘县	186	封丘县	新乡市	河南省	农产品主产区
187	凤泉区	187	凤泉区	新乡市	河南省	重点开发区
188	红旗区	188	红旗区	新乡市	河南省	重点开发区
189	辉县市	189	辉县市	新乡市	河南省	农产品主产区
190	获嘉县	190	获嘉县	新乡市	河南省	农产品主产区
191	牧野区	191	牧野区	新乡市	河南省	重点开发区
192	卫滨区	192	卫滨区	新乡市	河南省	重点开发区
193	卫辉市	193	卫辉市	新乡市	河南省	重点开发区
194	新乡县	194	新乡县	新乡市	河南省	重点开发区
195	延津县	195	延津县	新乡市	河南省	农产品主产区
196	原阳县	196	原阳县	新乡市	河南省	农产品主产区
197	长垣市	197	长垣市	新乡市	河南省	重点开发区
198	固始县	198	固始县	信阳市	河南省	重点开发区
199	光山县	199	光山县	信阳市	河南省	重点生态功能区
200	淮滨县	200	淮滨县	信阳市	河南省	农产品主产区
201	潢川县	201	潢川县	信阳市	河南省	农产品主产区
202	罗山县	202	罗山县	信阳市	河南省	重点生态功能区
203	平桥区	203	平桥区	信阳市	河南省	重点开发区
204	商城县	204	商城县	信阳市	河南省	重点生态功能区
205	浉河区	205	浉河区	信阳市	河南省	重点生态功能区
206	息县	206	息县	信阳市	河南省	农产品主产区
207	新县	207	新县	信阳市	河南省	重点生态功能区
208	建安区	208	建安区	许昌市	河南省	重点开发区
209	魏都区	209	魏都区	许昌市	河南省	重点开发区
210	襄城县	210	襄城县	许昌市	河南省	农产品主产区
211	鄢陵县	211	鄢陵县	许昌市	河南省	农产品主产区
212	禹州市	212	禹州市	许昌市	河南省	农产品主产区
213	长葛市	213	长葛市	许昌市	河南省	重点开发区
214	登封市	214	登封市	郑州市	河南省	重点开发区
215	二七区	215	二七区	郑州市	河南省	重点开发区
216	巩义市	216	巩义市	郑州市	河南省	重点开发区
217	管城回族区	217	管城回族区	郑州市	河南省	重点开发区
218	惠济区	218	惠济区	郑州市	河南省	重点开发区
219	金水区	219	金水区	郑州市	河南省	重点开发区
220	上街区	220	上街区	郑州市	河南省	重点开发区
221	新密市	221	新密市	郑州市	河南省	重点开发区
222	新郑市	222	新郑市	郑州市	河南省	重点开发区
223	荥阳市	223	荥阳市	郑州市	河南省	重点开发区
224	中牟县	224	中牟县	郑州市	河南省	重点开发区
225	中原区	225	中原区	郑州市	河南省	重点开发区
226	川汇区	226	川汇区	周口市	河南省	重点开发区
227	郸城县	227	郸城县	周口市	河南省	农产品主产区
228	扶沟县	228	扶沟县	周口市	河南省	农产品主产区
229	淮阳区	229	淮阳区	周口市	河南省	农产品主产区
230	鹿邑县	230	鹿邑县	周口市	河南省	农产品主产区
231	商水县	231	商水县	周口市	河南省	农产品主产区
232	沈丘县	232	沈丘县	周口市	河南省	农产品主产区
233	太康县	233	太康县	周口市	河南省	农产品主产区
234	西华县	234	西华县	周口市	河南省	农产品主产区
235	项城市	235	项城市	周口市	河南省	重点开发区
236	泌阳县	236	泌阳县	驻马店市	河南省	农产品主产区
237	平舆县	237	平舆县	驻马店市	河南省	农产品主产区
238	确山县	238	确山县	驻马店市	河南省	农产品主产区
239	汝南县	239	汝南县	驻马店市	河南省	农产品主产区
240	上蔡县	240	上蔡县	驻马店市	河南省	农产品主产区
241	遂平县	241	遂平县	驻马店市	河南省	重点开发区
242	西平县	242	西平县	驻马店市	河南省	农产品主产区
243	新蔡县	243	新蔡县	驻马店市	河南省	农产品主产区
244	驿城区	244	驿城区	驻马店市	河南省	重点开发区
245	正阳县	245	正阳县	驻马店市	河南省	农产品主产区
246	阿拉善右旗	246	阿拉善右旗	阿拉善盟	内蒙古自治区	重点生态功能区
247	阿拉善左旗	247	阿拉善左旗	阿拉善盟	内蒙古自治区	重点生态功能区
248	额济纳旗	248	额济纳旗	阿拉善盟	内蒙古自治区	重点生态功能区
249	磴口县	249	磴口县	巴彦淖尔市	内蒙古自治区	农产品主产区
250	杭锦后旗	250	杭锦后旗	巴彦淖尔市	内蒙古自治区	农产品主产区
251	临河区	251	临河区	巴彦淖尔市	内蒙古自治区	重点开发区
252	乌拉特后旗	252	乌拉特后旗	巴彦淖尔市	内蒙古自治区	重点生态功能区
253	乌拉特前旗	253	乌拉特前旗	巴彦淖尔市	内蒙古自治区	农产品主产区
254	乌拉特中旗	254	乌拉特中旗	巴彦淖尔市	内蒙古自治区	重点生态功能区
255	五原县	255	五原县	巴彦淖尔市	内蒙古自治区	农产品主产区
256	白云鄂博矿区	256	白云鄂博矿区	包头市	内蒙古自治区	重点开发区
257	达尔罕茂明安联合旗	257	达尔罕茂明安联合旗	包头市	内蒙古自治区	重点生态功能区
258	东河区	258	东河区	包头市	内蒙古自治区	重点开发区
259	固阳县	259	固阳县	包头市	内蒙古自治区	重点生态功能区
260	九原区	260	九原区	包头市	内蒙古自治区	重点开发区
261	昆都仑区	261	昆都仑区	包头市	内蒙古自治区	重点开发区
262	青山区	262	青山区	包头市	内蒙古自治区	重点开发区
263	石拐区	263	石拐区	包头市	内蒙古自治区	重点开发区
264	土默特右旗	264	土默特右旗	包头市	内蒙古自治区	农产品主产区
265	达拉特旗	265	达拉特旗	鄂尔多斯市	内蒙古自治区	重点开发区
266	东胜区	266	东胜区	鄂尔多斯市	内蒙古自治区	重点开发区
267	鄂托克旗	267	鄂托克旗	鄂尔多斯市	内蒙古自治区	重点开发区
268	鄂托克前旗	268	鄂托克前旗	鄂尔多斯市	内蒙古自治区	重点生态功能区
269	杭锦旗	269	杭锦旗	鄂尔多斯市	内蒙古自治区	重点开发区
270	康巴什区	270	康巴什区	鄂尔多斯市	内蒙古自治区	重点开发区
271	乌审旗	271	乌审旗	鄂尔多斯市	内蒙古自治区	重点开发区
272	伊金霍洛旗	272	伊金霍洛旗	鄂尔多斯市	内蒙古自治区	重点开发区
273	准格尔旗	273	准格尔旗	鄂尔多斯市	内蒙古自治区	重点生态功能区
274	和林格尔县	274	和林格尔县	呼和浩特市	内蒙古自治区	重点开发区
275	回民区	275	回民区	呼和浩特市	内蒙古自治区	重点开发区
276	清水河县	276	清水河县	呼和浩特市	内蒙古自治区	重点生态功能区
277	赛罕区	277	赛罕区	呼和浩特市	内蒙古自治区	重点开发区
278	土默特左旗	278	土默特左旗	呼和浩特市	内蒙古自治区	重点开发区
279	托克托县	279	托克托县	呼和浩特市	内蒙古自治区	重点开发区
280	武川县	280	武川县	呼和浩特市	内蒙古自治区	重点生态功能区
281	新城区1	281	新城区1	呼和浩特市	内蒙古自治区	重点开发区
282	玉泉区	282	玉泉区	呼和浩特市	内蒙古自治区	重点开发区
283	海勃湾区	283	海勃湾区	乌海市	内蒙古自治区	重点开发区
284	海南区	284	海南区	乌海市	内蒙古自治区	重点开发区
285	乌达区	285	乌达区	乌海市	内蒙古自治区	重点开发区
286	察哈尔右翼后旗	286	察哈尔右翼后旗	乌兰察布市	内蒙古自治区	重点生态功能区
287	察哈尔右翼前旗	287	察哈尔右翼前旗	乌兰察布市	内蒙古自治区	农产品主产区
288	察哈尔右翼中旗	288	察哈尔右翼中旗	乌兰察布市	内蒙古自治区	重点生态功能区
289	丰镇市	289	丰镇市	乌兰察布市	内蒙古自治区	重点开发区
290	化德县	290	化德县	乌兰察布市	内蒙古自治区	重点生态功能区
291	集宁区	291	集宁区	乌兰察布市	内蒙古自治区	重点开发区
292	凉城县	292	凉城县	乌兰察布市	内蒙古自治区	农产品主产区
293	商都县	293	商都县	乌兰察布市	内蒙古自治区	农产品主产区
294	四子王旗	294	四子王旗	乌兰察布市	内蒙古自治区	重点生态功能区
295	兴和县	295	兴和县	乌兰察布市	内蒙古自治区	农产品主产区
296	卓资县	296	卓资县	乌兰察布市	内蒙古自治区	农产品主产区
297	阿巴嘎旗	297	阿巴嘎旗	锡林郭勒盟	内蒙古自治区	重点生态功能区
298	东乌珠穆沁旗	298	东乌珠穆沁旗	锡林郭勒盟	内蒙古自治区	重点生态功能区
299	多伦县	299	多伦县	锡林郭勒盟	内蒙古自治区	重点生态功能区
300	二连浩特市	300	二连浩特市	锡林郭勒盟	内蒙古自治区	重点开发区
301	苏尼特右旗	301	苏尼特右旗	锡林郭勒盟	内蒙古自治区	重点生态功能区
302	苏尼特左旗	302	苏尼特左旗	锡林郭勒盟	内蒙古自治区	重点生态功能区
303	太仆寺旗	303	太仆寺旗	锡林郭勒盟	内蒙古自治区	重点生态功能区
304	西乌珠穆沁旗	304	西乌珠穆沁旗	锡林郭勒盟	内蒙古自治区	重点生态功能区
305	锡林浩特市	305	锡林浩特市	锡林郭勒盟	内蒙古自治区	重点开发区
306	镶黄旗	306	镶黄旗	锡林郭勒盟	内蒙古自治区	重点生态功能区
307	正蓝旗	307	正蓝旗	锡林郭勒盟	内蒙古自治区	重点生态功能区
308	正镶白旗	308	正镶白旗	锡林郭勒盟	内蒙古自治区	重点生态功能区
309	泾源县	309	泾源县	固原市	宁夏回族自治区	重点生态功能区
310	隆德县	310	隆德县	固原市	宁夏回族自治区	重点生态功能区
311	彭阳县	311	彭阳县	固原市	宁夏回族自治区	重点生态功能区
312	西吉县	312	西吉县	固原市	宁夏回族自治区	重点生态功能区
313	原州区	313	原州区	固原市	宁夏回族自治区	重点开发区
314	大武口区	314	大武口区	石嘴山市	宁夏回族自治区	重点开发区
315	惠农区	315	惠农区	石嘴山市	宁夏回族自治区	农产品主产区
316	平罗县	316	平罗县	石嘴山市	宁夏回族自治区	农产品主产区
317	红寺堡区	317	红寺堡区	吴忠市	宁夏回族自治区	重点生态功能区
318	利通区	318	利通区	吴忠市	宁夏回族自治区	农产品主产区
319	青铜峡市	319	青铜峡市	吴忠市	宁夏回族自治区	农产品主产区
320	同心县	320	同心县	吴忠市	宁夏回族自治区	重点生态功能区
321	盐池县	321	盐池县	吴忠市	宁夏回族自治区	重点生态功能区
322	贺兰县	322	贺兰县	银川市	宁夏回族自治区	农产品主产区
323	金凤区	323	金凤区	银川市	宁夏回族自治区	重点开发区
324	灵武市	324	灵武市	银川市	宁夏回族自治区	农产品主产区
325	西夏区	325	西夏区	银川市	宁夏回族自治区	重点开发区
326	兴庆区	326	兴庆区	银川市	宁夏回族自治区	重点开发区
327	永宁县	327	永宁县	银川市	宁夏回族自治区	农产品主产区
328	海原县	328	海原县	中卫市	宁夏回族自治区	重点开发区
329	沙坡头区	329	沙坡头区	中卫市	宁夏回族自治区	农产品主产区
330	中宁县	330	中宁县	中卫市	宁夏回族自治区	农产品主产区
331	班玛县	331	班玛县	果洛藏族自治州	青海省	重点生态功能区
332	达日县	332	达日县	果洛藏族自治州	青海省	重点生态功能区
333	甘德县	333	甘德县	果洛藏族自治州	青海省	重点生态功能区
334	久治县	334	久治县	果洛藏族自治州	青海省	重点生态功能区
335	玛多县	335	玛多县	果洛藏族自治州	青海省	重点生态功能区
336	玛沁县	336	玛沁县	果洛藏族自治州	青海省	重点生态功能区
337	刚察县	337	刚察县	海北藏族自治州	青海省	重点生态功能区
338	海晏县	338	海晏县	海北藏族自治州	青海省	重点开发区
339	门源回族自治县	339	门源回族自治县	海北藏族自治州	青海省	重点生态功能区
340	祁连县	340	祁连县	海北藏族自治州	青海省	重点生态功能区
341	互助土族自治县	341	互助土族自治县	海东市	青海省	农产品主产区
342	化隆回族自治县	342	化隆回族自治县	海东市	青海省	农产品主产区
343	乐都区	343	乐都区	海东市	青海省	农产品主产区
344	民和回族土族自治县	344	民和回族土族自治县	海东市	青海省	农产品主产区
345	平安区	345	平安区	海东市	青海省	农产品主产区
346	循化撒拉族自治县	346	循化撒拉族自治县	海东市	青海省	重点开发区
347	共和县	347	共和县	海南藏族自治州	青海省	重点开发区
348	贵德县	348	贵德县	海南藏族自治州	青海省	重点开发区
349	贵南县	349	贵南县	海南藏族自治州	青海省	重点开发区
350	同德县	350	同德县	海南藏族自治州	青海省	重点生态功能区
351	兴海县	351	兴海县	海南藏族自治州	青海省	重点生态功能区
352	德令哈市	352	德令哈市	海西蒙古族藏族自治州	青海省	重点开发区
353	都兰县	353	都兰县	海西蒙古族藏族自治州	青海省	重点开发区
354	格尔木市	354	格尔木市	海西蒙古族藏族自治州	青海省	重点开发区
355	海西蒙古族藏族自治州直辖	355	海西蒙古族藏族自治州直辖	海西蒙古族藏族自治州	青海省	重点生态功能区
356	茫崖市	356	茫崖市	海西蒙古族藏族自治州	青海省	重点开发区
357	天峻县	357	天峻县	海西蒙古族藏族自治州	青海省	重点生态功能区
358	乌兰县	358	乌兰县	海西蒙古族藏族自治州	青海省	重点开发区
359	河南蒙古族自治县	359	河南蒙古族自治县	黄南藏族自治州	青海省	重点生态功能区
360	尖扎县	360	尖扎县	黄南藏族自治州	青海省	重点开发区
361	同仁市	361	同仁市	黄南藏族自治州	青海省	重点开发区
362	泽库县	362	泽库县	黄南藏族自治州	青海省	重点生态功能区
363	城北区	363	城北区	西宁市	青海省	重点开发区
364	城东区	364	城东区	西宁市	青海省	重点开发区
365	城西区	365	城西区	西宁市	青海省	重点开发区
366	城中区	366	城中区	西宁市	青海省	重点开发区
367	大通回族土族自治县	367	大通回族土族自治县	西宁市	青海省	农产品主产区
368	湟源县	368	湟源县	西宁市	青海省	农产品主产区
369	湟中区	369	湟中区	西宁市	青海省	农产品主产区
370	称多县	370	称多县	玉树藏族自治州	青海省	重点生态功能区
371	囊谦县	371	囊谦县	玉树藏族自治州	青海省	重点生态功能区
372	曲麻莱县	372	曲麻莱县	玉树藏族自治州	青海省	重点生态功能区
373	玉树市	373	玉树市	玉树藏族自治州	青海省	重点生态功能区
374	杂多县	374	杂多县	玉树藏族自治州	青海省	重点生态功能区
375	治多县	375	治多县	玉树藏族自治州	青海省	重点生态功能区
376	滨城区	376	滨城区	滨州市	山东省	重点开发区
377	博兴县	377	博兴县	滨州市	山东省	农产品主产区
378	惠民县	378	惠民县	滨州市	山东省	农产品主产区
379	无棣县	379	无棣县	滨州市	山东省	农产品主产区
380	阳信县	380	阳信县	滨州市	山东省	农产品主产区
381	沾化区	381	沾化区	滨州市	山东省	农产品主产区
382	邹平市	382	邹平市	滨州市	山东省	重点开发区
383	德城区	383	德城区	德州市	山东省	重点开发区
384	乐陵市	384	乐陵市	德州市	山东省	农产品主产区
385	临邑县	385	临邑县	德州市	山东省	农产品主产区
386	陵城区	386	陵城区	德州市	山东省	农产品主产区
387	宁津县	387	宁津县	德州市	山东省	农产品主产区
388	平原县	388	平原县	德州市	山东省	农产品主产区
389	齐河县	389	齐河县	德州市	山东省	重点开发区
390	庆云县	390	庆云县	德州市	山东省	农产品主产区
391	武城县	391	武城县	德州市	山东省	农产品主产区
392	夏津县	392	夏津县	德州市	山东省	农产品主产区
393	禹城市	393	禹城市	德州市	山东省	农产品主产区
394	东营区	394	东营区	东营市	山东省	重点开发区
395	广饶县	395	广饶县	东营市	山东省	重点开发区
396	河口区	396	河口区	东营市	山东省	重点生态功能区
397	垦利区	397	垦利区	东营市	山东省	重点生态功能区
398	利津县	398	利津县	东营市	山东省	重点生态功能区
399	曹县	399	曹县	菏泽市	山东省	农产品主产区
400	成武县	400	成武县	菏泽市	山东省	农产品主产区
401	单县	401	单县	菏泽市	山东省	农产品主产区
402	定陶区	402	定陶区	菏泽市	山东省	农产品主产区
403	东明县	403	东明县	菏泽市	山东省	重点开发区
404	巨野县	404	巨野县	菏泽市	山东省	重点开发区
405	鄄城县	405	鄄城县	菏泽市	山东省	农产品主产区
406	牡丹区	406	牡丹区	菏泽市	山东省	重点开发区
407	郓城县	407	郓城县	菏泽市	山东省	农产品主产区
408	钢城区	408	钢城区	济南市	山东省	重点开发区
409	槐荫区	409	槐荫区	济南市	山东省	重点开发区
410	济阳区	410	济阳区	济南市	山东省	农产品主产区
411	莱芜区	411	莱芜区	济南市	山东省	重点开发区
412	历城区	412	历城区	济南市	山东省	重点开发区
413	历下区	413	历下区	济南市	山东省	重点开发区
414	平阴县	414	平阴县	济南市	山东省	农产品主产区
415	商河县	415	商河县	济南市	山东省	农产品主产区
416	市中区1	416	市中区1	济南市	山东省	重点开发区
417	天桥区	417	天桥区	济南市	山东省	重点开发区
418	章丘区	418	章丘区	济南市	山东省	重点开发区
419	长清区	419	长清区	济南市	山东省	重点生态功能区
420	嘉祥县	420	嘉祥县	济宁市	山东省	农产品主产区
421	金乡县	421	金乡县	济宁市	山东省	农产品主产区
422	梁山县	422	梁山县	济宁市	山东省	农产品主产区
423	曲阜市	423	曲阜市	济宁市	山东省	重点生态功能区
424	任城区	424	任城区	济宁市	山东省	重点开发区
425	泗水县	425	泗水县	济宁市	山东省	农产品主产区
426	微山县	426	微山县	济宁市	山东省	农产品主产区
427	汶上县	427	汶上县	济宁市	山东省	农产品主产区
428	兖州区	428	兖州区	济宁市	山东省	重点开发区
429	鱼台县	429	鱼台县	济宁市	山东省	农产品主产区
430	邹城市	430	邹城市	济宁市	山东省	重点开发区
431	茌平区	431	茌平区	聊城市	山东省	重点开发区
432	东阿县	432	东阿县	聊城市	山东省	农产品主产区
433	东昌府区	433	东昌府区	聊城市	山东省	重点开发区
434	高唐县	434	高唐县	聊城市	山东省	农产品主产区
435	冠县	435	冠县	聊城市	山东省	农产品主产区
436	临清市	436	临清市	聊城市	山东省	农产品主产区
437	莘县	437	莘县	聊城市	山东省	农产品主产区
438	阳谷县	438	阳谷县	聊城市	山东省	农产品主产区
439	费县	439	费县	临沂市	山东省	重点生态功能区
440	河东区	440	河东区	临沂市	山东省	重点开发区
441	莒南县	441	莒南县	临沂市	山东省	重点开发区
442	兰陵县	442	兰陵县	临沂市	山东省	农产品主产区
443	兰山区	443	兰山区	临沂市	山东省	重点开发区
444	临沭县	444	临沭县	临沂市	山东省	农产品主产区
445	罗庄区	445	罗庄区	临沂市	山东省	重点开发区
446	蒙阴县	446	蒙阴县	临沂市	山东省	重点生态功能区
447	平邑县	447	平邑县	临沂市	山东省	重点生态功能区
448	郯城县	448	郯城县	临沂市	山东省	农产品主产区
449	沂南县	449	沂南县	临沂市	山东省	农产品主产区
450	沂水县	450	沂水县	临沂市	山东省	重点生态功能区
451	城阳区	451	城阳区	青岛市	山东省	重点开发区
452	黄岛区	452	黄岛区	青岛市	山东省	重点开发区
453	即墨区	453	即墨区	青岛市	山东省	重点开发区
454	胶州市	454	胶州市	青岛市	山东省	重点开发区
455	莱西市	455	莱西市	青岛市	山东省	农产品主产区
456	崂山区	456	崂山区	青岛市	山东省	重点生态功能区
457	李沧区	457	李沧区	青岛市	山东省	重点开发区
458	平度市	458	平度市	青岛市	山东省	农产品主产区
459	市北区	459	市北区	青岛市	山东省	重点开发区
460	市南区	460	市南区	青岛市	山东省	重点开发区
461	东港区	461	东港区	日照市	山东省	重点开发区
462	莒县	462	莒县	日照市	山东省	农产品主产区
463	岚山区	463	岚山区	日照市	山东省	重点开发区
464	五莲县	464	五莲县	日照市	山东省	重点生态功能区
465	岱岳区	465	岱岳区	泰安市	山东省	重点开发区
466	东平县	466	东平县	泰安市	山东省	农产品主产区
467	肥城市	467	肥城市	泰安市	山东省	重点生态功能区
468	宁阳县	468	宁阳县	泰安市	山东省	农产品主产区
469	泰山区	469	泰山区	泰安市	山东省	重点生态功能区
470	新泰市	470	新泰市	泰安市	山东省	重点开发区
471	环翠区	471	环翠区	威海市	山东省	重点开发区
472	荣成市	472	荣成市	威海市	山东省	重点开发区
473	乳山市	473	乳山市	威海市	山东省	农产品主产区
474	文登区	474	文登区	威海市	山东省	重点开发区
475	安丘市	475	安丘市	潍坊市	山东省	农产品主产区
476	昌乐县	476	昌乐县	潍坊市	山东省	农产品主产区
477	昌邑市	477	昌邑市	潍坊市	山东省	农产品主产区
478	坊子区	478	坊子区	潍坊市	山东省	重点开发区
479	高密市	479	高密市	潍坊市	山东省	农产品主产区
480	寒亭区	480	寒亭区	潍坊市	山东省	重点开发区
481	奎文区	481	奎文区	潍坊市	山东省	重点开发区
482	临朐县	482	临朐县	潍坊市	山东省	重点生态功能区
483	青州市	483	青州市	潍坊市	山东省	农产品主产区
484	寿光市	484	寿光市	潍坊市	山东省	重点开发区
485	潍城区	485	潍城区	潍坊市	山东省	重点开发区
486	诸城市	486	诸城市	潍坊市	山东省	重点开发区
487	福山区	487	福山区	烟台市	山东省	重点开发区
488	海阳市	488	海阳市	烟台市	山东省	农产品主产区
489	莱山区	489	莱山区	烟台市	山东省	重点开发区
490	莱阳市	490	莱阳市	烟台市	山东省	农产品主产区
491	莱州市	491	莱州市	烟台市	山东省	重点开发区
492	龙口市	492	龙口市	烟台市	山东省	重点开发区
493	牟平区	493	牟平区	烟台市	山东省	重点开发区
494	蓬莱区	494	蓬莱区	烟台市	山东省	重点生态功能区
495	栖霞市	495	栖霞市	烟台市	山东省	农产品主产区
496	招远市	496	招远市	烟台市	山东省	重点开发区
497	芝罘区	497	芝罘区	烟台市	山东省	重点开发区
498	山亭区	498	山亭区	枣庄市	山东省	重点生态功能区
499	市中区	499	市中区	枣庄市	山东省	重点开发区
500	台儿庄区	500	台儿庄区	枣庄市	山东省	重点生态功能区
501	滕州市	501	滕州市	枣庄市	山东省	重点开发区
502	薛城区	502	薛城区	枣庄市	山东省	农产品主产区
503	峄城区	503	峄城区	枣庄市	山东省	农产品主产区
504	博山区	504	博山区	淄博市	山东省	重点生态功能区
505	高青县	505	高青县	淄博市	山东省	农产品主产区
506	桓台县	506	桓台县	淄博市	山东省	重点开发区
507	临淄区	507	临淄区	淄博市	山东省	重点开发区
508	沂源县	508	沂源县	淄博市	山东省	重点生态功能区
509	张店区	509	张店区	淄博市	山东省	重点开发区
510	周村区	510	周村区	淄博市	山东省	重点开发区
511	淄川区	511	淄川区	淄博市	山东省	重点开发区
512	广灵县	512	广灵县	大同市	山西省	农产品主产区
513	浑源县	513	浑源县	大同市	山西省	农产品主产区
514	灵丘县	514	灵丘县	大同市	山西省	重点生态功能区
515	平城区	515	平城区	大同市	山西省	重点开发区
516	天镇县	516	天镇县	大同市	山西省	农产品主产区
517	新荣区	517	新荣区	大同市	山西省	重点开发区
518	阳高县	518	阳高县	大同市	山西省	农产品主产区
519	云冈区	519	云冈区	大同市	山西省	重点开发区
520	云州区	520	云州区	大同市	山西省	重点开发区
521	左云县	521	左云县	大同市	山西省	重点生态功能区
522	城区1	522	城区1	晋城市	山西省	重点开发区
523	高平市	523	高平市	晋城市	山西省	农产品主产区
524	陵川县	524	陵川县	晋城市	山西省	重点生态功能区
525	沁水县	525	沁水县	晋城市	山西省	重点生态功能区
526	阳城县	526	阳城县	晋城市	山西省	重点生态功能区
527	泽州县	527	泽州县	晋城市	山西省	农产品主产区
528	和顺县	528	和顺县	晋中市	山西省	重点生态功能区
529	介休市	529	介休市	晋中市	山西省	重点开发区
530	灵石县	530	灵石县	晋中市	山西省	重点生态功能区
531	平遥县	531	平遥县	晋中市	山西省	重点开发区
532	祁县	532	祁县	晋中市	山西省	农产品主产区
533	寿阳县	533	寿阳县	晋中市	山西省	农产品主产区
534	太谷区	534	太谷区	晋中市	山西省	农产品主产区
535	昔阳县	535	昔阳县	晋中市	山西省	农产品主产区
536	榆次区	536	榆次区	晋中市	山西省	重点开发区
537	榆社县	537	榆社县	晋中市	山西省	重点生态功能区
538	左权县	538	左权县	晋中市	山西省	重点生态功能区
539	安泽县	539	安泽县	临汾市	山西省	重点生态功能区
540	大宁县	540	大宁县	临汾市	山西省	重点生态功能区
541	汾西县	541	汾西县	临汾市	山西省	重点生态功能区
542	浮山县	542	浮山县	临汾市	山西省	农产品主产区
543	古县	543	古县	临汾市	山西省	重点生态功能区
544	洪洞县	544	洪洞县	临汾市	山西省	农产品主产区
545	侯马市	545	侯马市	临汾市	山西省	重点开发区
546	霍州市	546	霍州市	临汾市	山西省	农产品主产区
547	吉县	547	吉县	临汾市	山西省	重点生态功能区
548	蒲县	548	蒲县	临汾市	山西省	重点生态功能区
549	曲沃县	549	曲沃县	临汾市	山西省	农产品主产区
550	隰县	550	隰县	临汾市	山西省	重点生态功能区
551	乡宁县	551	乡宁县	临汾市	山西省	重点生态功能区
552	襄汾县	552	襄汾县	临汾市	山西省	重点开发区
553	尧都区	553	尧都区	临汾市	山西省	重点开发区
554	翼城县	554	翼城县	临汾市	山西省	农产品主产区
555	永和县	555	永和县	临汾市	山西省	重点生态功能区
556	方山县	556	方山县	吕梁市	山西省	重点生态功能区
557	汾阳市	557	汾阳市	吕梁市	山西省	重点开发区
558	交城县	558	交城县	吕梁市	山西省	重点开发区
559	交口县	559	交口县	吕梁市	山西省	重点生态功能区
560	岚县	560	岚县	吕梁市	山西省	重点生态功能区
561	离石区	561	离石区	吕梁市	山西省	重点开发区
562	临县	562	临县	吕梁市	山西省	重点生态功能区
563	柳林县	563	柳林县	吕梁市	山西省	重点生态功能区
564	石楼县	564	石楼县	吕梁市	山西省	重点生态功能区
565	文水县	565	文水县	吕梁市	山西省	重点开发区
566	孝义市	566	孝义市	吕梁市	山西省	重点开发区
567	兴县	567	兴县	吕梁市	山西省	重点生态功能区
568	中阳县	568	中阳县	吕梁市	山西省	重点生态功能区
569	怀仁市	569	怀仁市	朔州市	山西省	农产品主产区
570	平鲁区	570	平鲁区	朔州市	山西省	重点生态功能区
571	山阴县	571	山阴县	朔州市	山西省	农产品主产区
572	朔城区	572	朔城区	朔州市	山西省	重点开发区
573	应县	573	应县	朔州市	山西省	农产品主产区
574	右玉县	574	右玉县	朔州市	山西省	重点生态功能区
575	古交市	575	古交市	太原市	山西省	重点开发区
576	尖草坪区	576	尖草坪区	太原市	山西省	重点开发区
577	晋源区	577	晋源区	太原市	山西省	重点开发区
578	娄烦县	578	娄烦县	太原市	山西省	重点生态功能区
579	清徐县	579	清徐县	太原市	山西省	重点开发区
580	万柏林区	580	万柏林区	太原市	山西省	重点开发区
581	小店区	581	小店区	太原市	山西省	重点开发区
582	杏花岭区	582	杏花岭区	太原市	山西省	重点开发区
583	阳曲县	583	阳曲县	太原市	山西省	重点开发区
584	迎泽区	584	迎泽区	太原市	山西省	重点开发区
585	保德县	585	保德县	忻州市	山西省	重点生态功能区
586	代县	586	代县	忻州市	山西省	农产品主产区
587	定襄县	587	定襄县	忻州市	山西省	农产品主产区
588	繁峙县	588	繁峙县	忻州市	山西省	重点生态功能区
589	河曲县	589	河曲县	忻州市	山西省	重点生态功能区
590	静乐县	590	静乐县	忻州市	山西省	重点生态功能区
591	岢岚县	591	岢岚县	忻州市	山西省	重点生态功能区
592	宁武县	592	宁武县	忻州市	山西省	重点生态功能区
593	偏关县	593	偏关县	忻州市	山西省	重点生态功能区
594	神池县	594	神池县	忻州市	山西省	重点生态功能区
595	五台县	595	五台县	忻州市	山西省	重点生态功能区
596	五寨县	596	五寨县	忻州市	山西省	重点生态功能区
597	忻府区	597	忻府区	忻州市	山西省	重点开发区
598	原平市	598	原平市	忻州市	山西省	农产品主产区
599	城区	599	城区	阳泉市	山西省	重点开发区
600	郊区	600	郊区	阳泉市	山西省	重点开发区
601	矿区	601	矿区	阳泉市	山西省	重点开发区
602	平定县	602	平定县	阳泉市	山西省	农产品主产区
603	盂县	603	盂县	阳泉市	山西省	重点生态功能区
604	河津市	604	河津市	运城市	山西省	重点开发区
605	稷山县	605	稷山县	运城市	山西省	农产品主产区
606	绛县	606	绛县	运城市	山西省	农产品主产区
607	临猗县	607	临猗县	运城市	山西省	农产品主产区
608	平陆县	608	平陆县	运城市	山西省	重点生态功能区
609	芮城县	609	芮城县	运城市	山西省	农产品主产区
610	万荣县	610	万荣县	运城市	山西省	农产品主产区
611	闻喜县	611	闻喜县	运城市	山西省	重点开发区
612	夏县	612	夏县	运城市	山西省	农产品主产区
613	新绛县	613	新绛县	运城市	山西省	农产品主产区
614	盐湖区	614	盐湖区	运城市	山西省	重点开发区
615	永济市	615	永济市	运城市	山西省	重点开发区
616	垣曲县	616	垣曲县	运城市	山西省	重点生态功能区
617	壶关县	617	壶关县	长治市	山西省	重点生态功能区
618	黎城县	618	黎城县	长治市	山西省	重点生态功能区
619	潞城区	619	潞城区	长治市	山西省	重点开发区
620	潞州区	620	潞州区	长治市	山西省	重点开发区
621	平顺县	621	平顺县	长治市	山西省	重点生态功能区
622	沁县	622	沁县	长治市	山西省	农产品主产区
623	沁源县	623	沁源县	长治市	山西省	重点生态功能区
624	上党区	624	上党区	长治市	山西省	重点开发区
625	屯留区	625	屯留区	长治市	山西省	农产品主产区
626	武乡县	626	武乡县	长治市	山西省	农产品主产区
627	襄垣县	627	襄垣县	长治市	山西省	农产品主产区
628	长子县	628	长子县	长治市	山西省	农产品主产区
629	白河县	629	白河县	安康市	陕西省	重点生态功能区
630	汉滨区	630	汉滨区	安康市	陕西省	重点开发区
631	汉阴县	631	汉阴县	安康市	陕西省	重点生态功能区
632	岚皋县	632	岚皋县	安康市	陕西省	重点生态功能区
633	宁陕县	633	宁陕县	安康市	陕西省	重点生态功能区
634	平利县	634	平利县	安康市	陕西省	重点生态功能区
635	石泉县	635	石泉县	安康市	陕西省	重点生态功能区
636	旬阳县	636	旬阳县	安康市	陕西省	重点生态功能区
637	镇坪县	637	镇坪县	安康市	陕西省	重点生态功能区
638	紫阳县	638	紫阳县	安康市	陕西省	重点生态功能区
639	陈仓区	639	陈仓区	宝鸡市	陕西省	重点开发区
640	凤县	640	凤县	宝鸡市	陕西省	重点生态功能区
641	凤翔县	641	凤翔县	宝鸡市	陕西省	农产品主产区
642	扶风县	642	扶风县	宝鸡市	陕西省	农产品主产区
643	金台区	643	金台区	宝鸡市	陕西省	重点开发区
644	麟游县	644	麟游县	宝鸡市	陕西省	农产品主产区
645	陇县	645	陇县	宝鸡市	陕西省	农产品主产区
646	眉县	646	眉县	宝鸡市	陕西省	农产品主产区
647	岐山县	647	岐山县	宝鸡市	陕西省	农产品主产区
648	千阳县	648	千阳县	宝鸡市	陕西省	农产品主产区
649	太白县	649	太白县	宝鸡市	陕西省	重点生态功能区
650	渭滨区	650	渭滨区	宝鸡市	陕西省	重点开发区
651	城固县	651	城固县	汉中市	陕西省	重点开发区
652	佛坪县	652	佛坪县	汉中市	陕西省	重点生态功能区
653	汉台区	653	汉台区	汉中市	陕西省	重点开发区
654	留坝县	654	留坝县	汉中市	陕西省	重点生态功能区
655	略阳县	655	略阳县	汉中市	陕西省	重点生态功能区
656	勉县	656	勉县	汉中市	陕西省	重点生态功能区
657	南郑区	657	南郑区	汉中市	陕西省	重点生态功能区
658	宁强县	658	宁强县	汉中市	陕西省	重点生态功能区
659	西乡县	659	西乡县	汉中市	陕西省	重点生态功能区
660	洋县	660	洋县	汉中市	陕西省	重点生态功能区
661	镇巴县	661	镇巴县	汉中市	陕西省	重点生态功能区
662	丹凤县	662	丹凤县	商洛市	陕西省	重点开发区
663	洛南县	663	洛南县	商洛市	陕西省	农产品主产区
664	山阳县	664	山阳县	商洛市	陕西省	重点生态功能区
665	商南县	665	商南县	商洛市	陕西省	重点生态功能区
666	商州区	666	商州区	商洛市	陕西省	重点开发区
667	柞水县	667	柞水县	商洛市	陕西省	重点生态功能区
668	镇安县	668	镇安县	商洛市	陕西省	重点生态功能区
669	王益区	669	王益区	铜川市	陕西省	重点开发区
670	耀州区	670	耀州区	铜川市	陕西省	重点开发区
671	宜君县	671	宜君县	铜川市	陕西省	重点生态功能区
672	印台区	672	印台区	铜川市	陕西省	重点开发区
673	白水县	673	白水县	渭南市	陕西省	农产品主产区
674	澄城县	674	澄城县	渭南市	陕西省	农产品主产区
675	大荔县	675	大荔县	渭南市	陕西省	农产品主产区
676	富平县	676	富平县	渭南市	陕西省	农产品主产区
677	韩城市	677	韩城市	渭南市	陕西省	重点开发区
678	合阳县	678	合阳县	渭南市	陕西省	农产品主产区
679	华阴市	679	华阴市	渭南市	陕西省	重点开发区
680	华州区	680	华州区	渭南市	陕西省	重点开发区
681	临渭区	681	临渭区	渭南市	陕西省	重点开发区
682	蒲城县	682	蒲城县	渭南市	陕西省	农产品主产区
683	潼关县	683	潼关县	渭南市	陕西省	重点开发区
684	灞桥区	684	灞桥区	西安市	陕西省	重点开发区
685	碑林区	685	碑林区	西安市	陕西省	重点开发区
686	高陵区	686	高陵区	西安市	陕西省	重点开发区
687	鄠邑区	687	鄠邑区	西安市	陕西省	农产品主产区
688	蓝田县	688	蓝田县	西安市	陕西省	农产品主产区
689	莲湖区	689	莲湖区	西安市	陕西省	重点开发区
690	临潼区	690	临潼区	西安市	陕西省	重点开发区
691	未央区	691	未央区	西安市	陕西省	重点开发区
692	新城区	692	新城区	西安市	陕西省	重点开发区
693	阎良区	693	阎良区	西安市	陕西省	重点开发区
694	雁塔区	694	雁塔区	西安市	陕西省	重点开发区
695	长安区	695	长安区	西安市	陕西省	重点开发区
696	周至县	696	周至县	西安市	陕西省	重点生态功能区
697	彬州市	697	彬州市	咸阳市	陕西省	重点开发区
698	淳化县	698	淳化县	咸阳市	陕西省	农产品主产区
699	泾阳县	699	泾阳县	咸阳市	陕西省	农产品主产区
700	礼泉县	700	礼泉县	咸阳市	陕西省	农产品主产区
701	乾县	701	乾县	咸阳市	陕西省	农产品主产区
702	秦都区	702	秦都区	咸阳市	陕西省	重点开发区
703	三原县	703	三原县	咸阳市	陕西省	农产品主产区
704	渭城区	704	渭城区	咸阳市	陕西省	重点开发区
705	武功县	705	武功县	咸阳市	陕西省	农产品主产区
706	兴平市	706	兴平市	咸阳市	陕西省	重点开发区
707	旬邑县	707	旬邑县	咸阳市	陕西省	重点开发区
708	杨陵区	708	杨陵区	咸阳市	陕西省	重点开发区
709	永寿县	709	永寿县	咸阳市	陕西省	农产品主产区
710	长武县	710	长武县	咸阳市	陕西省	重点开发区
711	安塞区	711	安塞区	延安市	陕西省	重点生态功能区
712	宝塔区	712	宝塔区	延安市	陕西省	重点开发区
713	富县	713	富县	延安市	陕西省	重点生态功能区
714	甘泉县	714	甘泉县	延安市	陕西省	重点生态功能区
715	黄陵县	715	黄陵县	延安市	陕西省	重点生态功能区
716	黄龙县	716	黄龙县	延安市	陕西省	重点生态功能区
717	洛川县	717	洛川县	延安市	陕西省	农产品主产区
718	吴起县	718	吴起县	延安市	陕西省	重点生态功能区
719	延川县	719	延川县	延安市	陕西省	重点生态功能区
720	延长县	720	延长县	延安市	陕西省	重点生态功能区
721	宜川县	721	宜川县	延安市	陕西省	重点生态功能区
722	志丹县	722	志丹县	延安市	陕西省	重点生态功能区
723	子长市	723	子长市	延安市	陕西省	重点生态功能区
724	定边县	724	定边县	榆林市	陕西省	重点开发区
725	府谷县	725	府谷县	榆林市	陕西省	重点开发区
726	横山区	726	横山区	榆林市	陕西省	重点开发区
727	佳县	727	佳县	榆林市	陕西省	重点生态功能区
728	靖边县	728	靖边县	榆林市	陕西省	重点开发区
729	米脂县	729	米脂县	榆林市	陕西省	重点生态功能区
730	清涧县	730	清涧县	榆林市	陕西省	重点生态功能区
731	神木市	731	神木市	榆林市	陕西省	重点开发区
732	绥德县	732	绥德县	榆林市	陕西省	重点生态功能区
733	吴堡县	733	吴堡县	榆林市	陕西省	重点生态功能区
734	榆阳区	734	榆阳区	榆林市	陕西省	重点开发区
735	子洲县	735	子洲县	榆林市	陕西省	重点生态功能区
