# Supplementary material for: Spatio-temporal evolution and prediction of carbon balance in the Yellow River Basin and zoning for low-carbon economic development
Source: Sci Rep. 2024 Jun 22;14:14385. doi: 10.1038/s41598-024-65113-1 (PMC11193802; doi:10.1038/s41598-024-65113-1)
Supplement: Supplementary file 6 — Supplementary Information 6. [file 41598_2024_65113_MOESM6_ESM.csv]

Rowid	County	1980_CsL	1980_CL	1980_FL	1980_GL	1980_Ws	1980_UL	1990_CsL	1990_CL	1990_FL	1990_GL	1990_Ws	1990_UL	2000_CsL	2000_CL	2000_FL	2000_GL	2000_Ws	2000_UL	2010_CsL	2010_CL	2010_FL	2010_GL	2010_Ws	2010_UL	2020_CsL	2020_CL	2020_FL	2020_GL	2020_Ws	2020_UL	Net carbon emissions 1980	Net carbon emissions 1990	Net carbon emissions 2000	Net carbon emissions 2010	Net carbon emissions 2020
1	°×ÒøÇø	4628.988133	21796.929	-2007.936	-3103.4745	-37.1151	-0.0225	6708.603483	21779.037	-2023.623	-3108.456	-32.5611	-0.0225	7521.568331	13969.179	-1354.311	-2055.1455	-8.4249	-0.0135	28797.77921	13217.715	-1265.42	-2209.02	-8.8803	-0.1305	67729.12954	12895.659	-1275.876	-2135.2185	-8.6526	-0.072	21277.36903	23322.97788	18072.85243	38532.04341	77204.96944
2	»áÄþÏØ	6357.715183	190357.461	-8162.469	-9480.348	-3.8709	-0.0045	9271.206677	191059.722	-8162.469	-9453.2265	-3.8709	-0.0045	10905.69461	125074.026	-5981.976	-6086.286	-2.5047	-0.0045	37111.31235	125127.7	-6191.14	-6046.99	-3.4155	-0.0135	53327.89176	124863.795	-6227.739	-6059.718	-3.4155	-0.0405	179068.4838	182711.3578	123908.9494	149997.4534	165900.7738
3	¾°Ì©ÏØ	3800.34211	101957.562	-12648.951	-11351.916	-318.0969	-30.348	5541.889834	102615.093	-12648.951	-11320.182	-316.0476	-30.5055	6211.95782	66075.156	-7995.141	-7163.5815	-185.8032	-20.142	26887.91349	63368.991	-8021.29	-7078.53	-185.576	-24.129	36003.09444	66902.661	-7963.767	-7068.564	-196.2774	-20.844	81408.59221	83841.29673	56922.44612	74947.37949	87656.30304
4	¾¸Ô¶ÏØ	7729.267223	142666.335	-10238.382	-10958.193	-278.2494	-8.5995	10514.31229	139906.494	-10238.382	-10981.071	-175.1013	-8.8875	13177.23142	94921.533	-6410.754	-7034.8005	-126.1458	-5.9175	36512.13879	96218.703	-6410.75	-6972.62	-140.263	-6.1425	64697.29	95395.671	-6452.586	-6948.4545	-139.8078	-6.9345	128912.1783	129017.3645	94521.14662	119201.0663	146545.1782
5	Æ½´¨Çø	2433.552404	52521.966	-2881.179	-3899.0385	-135.7092	-3.0915	3555.698741	52759.035	-2912.553	-3899.4075	-95.1786	-3.1095	4322.873632	30769.767	-2149.119	-2511.783	-57.8358	-1.9395	16065.34107	30398.508	-2363.51	-2511.41	-64.6668	-1.746	28910.75553	30309.048	-2290.302	-2496.8385	-62.8452	-1.746	48036.5002	49404.48514	30371.96333	41522.51627	54368.07183
6	°²¶¨Çø	3914.638113	94429.503	-8256.591	-6885.171	-9.5634	-1.3095	5708.563212	94442.922	-8251.362	-6885.7245	-6.1479	-1.3095	6698.715709	63275.058	-5903.541	-4542.2055	-5.2371	-0.9495	26738.1201	60823.854	-7001.63	-4547.19	-5.4648	-0.801	47913.8926	59276.196	-6970.257	-4571.7255	-7.0587	-0.981	83191.50621	85006.94131	59521.84061	76006.8883	95640.0664
7	ÁÙä¬ÏØ	5481.445825	58936.248	-9746.856	-5740.533	-117.0378	-0.4095	7993.377442	58985.451	-9746.856	-5740.7175	-116.5824	-0.4095	8599.38937	39129.804	-6750.639	-3968.7795	-76.9626	-0.2205	30445.5065	38606.463	-7226.48	-3959.19	-75.3687	-0.3285	49700.51232	37922.094	-7257.852	-3966.012	-71.7255	-0.5085	48812.85753	51374.26304	36932.59177	57790.6023	76326.50832
8	Â¤Î÷ÏØ	3247.911427	85550.598	-3236.751	-3545.5365	-26.1855	-1.9125	4826.583251	85707.153	-3236.751	-3538.1565	-26.1855	-1.8765	5690.431511	57066.534	-2023.623	-2382.8175	-15.2559	-1.449	28573.08912	56060.109	-2436.71	-2360.49	-15.7113	-1.3995	45152.75302	54655.587	-2499.462	-2388.906	-42.5799	-1.188	81988.12393	83730.76675	58333.82011	79818.88732	94876.20412
9	áºÏØ	2709.767745	82374.768	-60457.698	-5031.1305	-122.0472	-0.0855	3951.548014	83135.178	-60457.698	-5014.8945	-101.0988	-0.0855	5319.568357	57325.968	-41105.169	-3392.217	-61.7067	-0.0675	24678.46099	44546.607	-47887.2	-3639.82	-63.0729	-0.0855	33620.93481	41513.913	-45429.552	-4043.871	-61.9344	-0.108	19473.57455	21512.94921	18086.37616	17634.88959	25599.38241
10	Î¼Ô´ÏØ	2995.507753	58824.423	-19488.483	-2981.7045	-31.4226	-1.062	4437.678702	58779.693	-20502.909	-2927.646	-31.4226	-1.062	5481.820987	39626.307	-13882.995	-2127.4695	-19.3545	-0.6255	21195.76467	74582.802	-3832.86	-2603.66	-19.5822	-0.8595	31455.33514	37322.712	-14824.215	-2169.5355	-35.5212	-0.324	39317.25865	39754.3321	29077.68349	89321.60497	51748.45144
11	Í¨Î¼ÏØ	3862.252445	111480.579	-4256.406	-3914.1675	-28.4625	-1.611	5632.171247	111485.052	-4256.406	-3913.7985	-26.1855	-1.611	6061.294664	74748.303	-2959.614	-2611.413	-19.8099	-1.026	18387.13861	38132.325	-15002	-2149.79	-19.1268	-0.5625	34324.7547	73652.418	-3843.315	-2618.2395	-20.7207	-1.0935	107142.1844	108919.2222	75217.73476	39347.98431	101493.804
12	ÕÄÏØ	842.9330243	56185.353	-60044.607	-2098.134	-5.9202	-0.036	1229.216166	54261.963	-60975.369	-2144.628	-5.9202	-0.036	1448.684193	36629.397	-41387.535	-1456.074	-4.0986	-0.0135	11833.6778	27714.708	-42579.7	-1741.13	-4.3263	-0.027	18624.15712	27392.652	-43196.769	-1724.337	-4.3263	-0.117	-5120.411176	-7634.774034	-4769.639907	-4776.7975	1091.25982
13	µü²¿ÏØ	319.0763425	9777.978	-223639.101	-4955.8545	-9.3357	-18.7245	465.2965149	9777.978	-223351.506	-4968.7695	-9.3357	-18.7065	533.1157831	6543.999	-154124.775	-3369.8925	-7.5141	-13.0455	3070.764493	6503.742	-154402	-3360.67	-7.7418	-12.9825	7633.738821	6132.483	-154396.683	-3355.317	-12.9789	-13.122	-218525.9614	-218105.0432	-150438.1123	-148208.8878	-144011.8791
14	ºÏ×÷ÊÐ	1281.067704	9701.937	-48336.876	-4002.912	-15.0282	-14.4675	1868.130784	9675.099	-48284.586	-4005.6795	-15.0282	-14.472	2074.515765	9889.803	-32116.518	-2439.6435	-10.9296	-9.5355	9025.051741	9442.503	-32085.1	-2437.61	-12.7512	-9.8145	17216.51734	9478.287	-32085.144	-2442.5955	-10.7019	-9.7605	-41386.279	-40776.53592	-22612.30784	-16077.72096	-7853.39756
15	ÁÙÌ¶ÏØ	1747.776384	25321.653	-41732.649	-1598.877	-17.9883	-0.0045	2548.713746	25357.437	-41366.619	-1611.9765	-17.7606	-0.0045	3094.389437	18486.909	-27860.112	-1056.6315	-9.5634	-0.0045	12919.67988	16290.666	-27875.8	-1105.71	-20.7207	-0.0045	19923.51692	16026.759	-28105.875	-1101.6495	-22.0869	-0.018	-16280.08942	-15090.20985	-7345.012963	208.11068	6720.64652
16	ÂµÇúÏØ	414.3230119	957.222	-80202.402	-9580.716	-72.4086	-15.201	604.1909969	957.222	-80129.196	-9579.609	-72.4086	-15.291	938.7473572	1239.021	-60326.973	-6364.3275	-41.6691	-10.4625	4531.250044	1735.524	-61780.6	-6225.58	-79.0119	-11.1645	8445.838695	1324.008	-61874.757	-6308.6085	-78.5565	-9.7515	-88499.18259	-88235.0916	-64565.66374	-61829.58236	-58501.82681
17	ÂêÇúÏØ	309.5516756	58.149	-64144.143	-20845.3635	-641.6586	-121.3245	451.4070667	58.149	-65566.431	-20838.3525	-599.5341	-121.104	672.1894656	102.879	-44843.904	-14415.1695	-341.3223	-83.9205	4606.146739	62.622	-44938	-14422.9	-419.196	-81.846	8987.238611	71.568	-45094.896	-14492.106	-383.9022	-80.298	-85384.78892	-86615.86553	-58909.24783	-55193.17326	-50992.39559
18	ÏÄºÓÏØ	2219.247397	17807.013	-166512.276	-12078.108	-26.4132	-8.1675	3236.241432	17856.216	-166522.734	-12075.7095	-26.4132	-8.1675	3615.915746	14877.198	-111539.799	-8193.8295	-20.7207	-5.6385	13219.26666	14640.129	-112157	-8141.06	-19.8099	-6.8355	22359.81655	14568.561	-112507.164	-8147.151	-18.8991	-5.8275	-158598.7043	-157540.5668	-101266.874	-92465.30974	-83750.66405
19	ÖÛÇúÏØ	280.9776748	23505.615	-163479.456	-2057.544	-25.2747	-6.363	409.7387221	23380.371	-163740.906	-2053.6695	-25.2747	-6.363	591.0631508	17538.633	-114891.588	-1381.7205	-18.4437	-4.2075	2359.245891	17247.888	-114578	-1432.64	-18.6714	-3.5505	6280.23903	16822.953	-114630.138	-1411.056	-18.8991	-4.266	-141782.045	-142036.1035	-98166.26355	-96425.72801	-92961.16707
20	×¿ÄáÏØ	1362.027373	20683.152	-179114.166	-7967.2635	-71.2701	-7.9875	1986.191093	20683.152	-179020.044	-7953.9795	-71.2701	-7.9875	2456.968392	15615.243	-121589.937	-5342.751	-51.0048	-5.013	10185.95051	15172.416	-121898	-5326.7	-73.5471	-5.373	16025.43752	14841.414	-122065.776	-5320.4265	-72.4086	-5.022	-165115.5077	-164383.938	-108916.4944	-101945.2536	-96596.78158
21	¼ÎÓø¹ØÊÐ	4709.947802	5667.291	-773.892	-1158.1065	-139.5801	-61.7625	6868.332138	5694.129	-773.892	-1148.697	-140.7186	-61.9425	7475.210437	3775.212	-413.091	-652.2075	-85.3875	-36.558	41792.35578	5067.909	-2436.71	-594.459	-89.2584	-33.687	76445.66819	5448.114	-486.297	-637.263	-86.9814	-32.1615	8243.897702	10437.21104	10063.17844	43706.15038	80651.07929
22	½ð´¨Çø	4138.467786	21859.551	-1197.441	-3040.0065	-61.9344	-150.0345	6034.965245	22118.985	-1197.441	-2975.0625	-61.9344	-151.8075	6466.926238	14157.045	-810.495	-1817.1405	-36.6597	-96.8805	33628.61603	15803.109	-747.747	-2049.98	-35.0658	-88.047	75200.44838	15646.554	-726.831	-1829.502	-35.9766	-86.4855	21548.60239	23767.70485	17862.79554	46510.88523	88168.20728
23	ÓÀ²ýÏØ	7681.643888	61852.644	-21919.968	-5078.178	-155.9745	-152.541	11201.83998	61620.048	-21831.075	-5095.3365	-161.8947	-152.361	11427.22092	50401.764	-12790.134	-3173.031	-101.5542	-86.2695	44750.77523	51520.014	-11770.5	-2603.48	-102.693	-98.982	71194.089	50844.591	-12528.684	-2581.893	-108.3852	-98.469	42227.62639	45581.22078	45677.99622	81695.13423	106721.2488
24	ÓÀ²ýÏØ	614.3410177	778.302	-2504.691	-16349.4675	-2598.2847	-1963.5615	895.8694093	433.881	-2504.691	-16333.047	-2598.2847	-1964.313	846.0315688	219.177	-1302.021	-9869.643	-1425.6297	-1188.684	4156.76657	384.678	-1417.06	-10112.6	-1396.94	-1183.48	12560.47806	339.948	-1385.685	-9928.314	-1495.5336	-1185.0165	-22023.36168	-22070.58529	-12720.76913	-9568.63543	-1094.12304
25	¶Ø»ÍÊÐ	7062.540537	21787.983	-8878.842	-12634.3755	-134.7984	-1949.247	10299.02584	21787.983	-8978.193	-12428.8425	-134.7984	-1954.1745	10303.04198	12712.266	-5134.878	-7223.544	-81.5166	-1135.7595	23817.14899	17247.888	-7148.04	-7353.99	-125.918	-1131.12	62639.97032	16612.722	-7148.043	-7309.152	-158.7069	-1130.337	5253.260637	8591.00044	9439.60988	25305.96899	63506.45342
26	¹ÏÖÝÏØ	2924.072751	35314.335	-9835.749	-10300.0815	-334.0359	-1743.0975	4264.060599	35318.808	-9835.749	-10320.3765	-334.0359	-1742.598	4264.926265	20226.906	-6133.617	-5927.4315	-197.8713	-1002.681	19810.17581	35654.283	-4434.19	-5842.75	-198.327	-998.915	36923.4743	32626.062	-4836.825	-5741.8245	-194.9112	-995.3595	16025.44385	17350.1092	11230.23147	43990.27681	57780.6161
27	½ðËþÏØ	1881.121721	38865.897	-7430.409	-2176.9155	-663.7455	-1283.1075	2743.166021	35108.577	-7263.081	-2175.993	-669.6657	-1286.487	2885.778913	20835.234	-4042.017	-1256.814	-391.1886	-748.467	10897.46912	31861.179	-3508.66	-1284.3	-357.261	-738.527	33458.51483	31901.436	-3278.583	-1276.371	-498.2076	-734.274	29192.84122	26456.51632	17282.52631	36869.90012	59572.51523
28	½ðËþÏØ	433.3723458	2299.122	-23337.027	-45115.047	-2047.4784	-3671.406	631.9698934	2299.122	-23337.027	-45159.696	-2047.4784	-3670.317	625.8315714	1440.306	-13741.812	-26534.421	-1222.9767	-2075.778	6927.944283	2035.215	-12800.6	-26260.8	-1289.24	-2080.71	28423.49561	2361.744	-13354.866	-26467.4475	-1409.6907	-2075.4855	-71438.46405	-71283.42651	-41508.85013	-33468.19072	-12522.25009
29	ËàÖÝÇø	3243.149094	76009.689	-1448.433	-2179.1295	-360.9045	-146.007	4729.357114	77154.777	-1448.433	-1390.9455	-370.2402	-159.3495	4902.34731	50934.051	-930.762	-787.6305	-214.9488	-95.3145	31718.75031	51622.893	-925.533	-786.524	-216.543	-88.2765	62856.53029	50795.388	-977.823	-809.586	-224.5122	-86.922	75118.36409	78515.16591	53807.74251	81324.76681	111553.0751
30	°²ÄþÇø	1519.184377	2017.323	-643.167	-83.2095	-10.0188	-0.027	2215.366989	2044.161	-643.167	-81.918	-10.0188	-0.027	2538.094706	1328.481	-386.946	-60.147	-1.5939	-0.009	49469.26701	41066.613	-11038.4	-5006.96	-82.8828	-531.86	24038.15629	599.382	-109.809	-57.7485	-1.3662	-0.0225	2800.085077	3524.397189	3417.879806	73875.77721	24468.59209
31	ÓñÃÅÊÐ	8710.307918	50907.213	-17637.417	-9029.799	-97.2279	-847.242	12701.90038	50907.213	-18636.156	-8889.3945	-97.2279	-849.8115	13003.38932	27611.829	-11106.396	-5195.151	-61.7067	-500.6025	11796.22945	997.479	-99.351	-65.313	-1.1385	-0.0225	71897.90889	38995.614	-11289.411	-5187.9555	-87.6645	-528.7185	32005.83502	35136.52348	23751.36212	12627.88345	93799.77339
32	³Ç¹ØÇø	3609.848771	3573.927	-2389.653	-255.717	-18.6714	-0.1845	5264.10087	3851.253	-2065.455	-255.717	-18.6714	-0.1845	5945.399929	2464.623	-1207.899	-173.6145	-10.4742	-0.1395	23367.76882	1977.066	-1171.3	-173.615	-10.0188	-0.1665	52840.63184	1467.144	-1103.319	-135.6075	-9.3357	-0.099	4519.549871	6775.32597	7017.895729	23989.73452	53059.41464
33	¸ÞÀ¼ÏØ	2166.861729	52732.197	-2807.973	-5803.0785	-26.6409	-0.1305	2972.341916	53291.322	-2807.973	-5786.289	-25.2747	-0.1305	3639.094693	31820.922	-1939.959	-3624.318	-15.2559	-0.072	14192.92369	30666.888	-2567.44	-3625.61	-16.6221	-0.2745	139735.3184	26010.495	-2149.119	-3423.3975	-18.4437	-0.3735	46261.23583	47643.99672	29880.41179	38649.86509	160154.4797
34	ºì¹ÅÇø	1214.395035	10708.362	-1762.173	-1097.406	-16.6221	-0.0855	1882.020232	11075.148	-1678.509	-1082.646	-16.6221	-0.0855	2236.768394	6959.988	-1019.655	-722.502	-4.7817	-0.081	10298.29556	6472.431	-1040.57	-722.502	-4.7817	-0.162	15808.87756	6472.431	-951.678	-716.7825	-5.9202	-0.297	9046.470435	10179.30563	7449.736694	15002.71086	20606.63086
35	ÆßÀïºÓÇø	2528.799073	7478.856	-3906.063	-688.554	-13.8897	-0.0045	3645.980154	7675.668	-3906.063	-685.0485	-13.8897	-0.0045	4230.157844	5000.814	-2724.309	-436.527	-12.5235	-0.0135	17001.54975	4271.715	-3226.29	-433.391	-11.8404	-0.027	31780.17509	3842.307	-3592.323	-409.7745	-10.9296	-0.0495	5399.143873	6716.642454	6057.598844	17601.71635	31609.40549
36	Î÷¹ÌÇø	3262.198427	6763.176	-3560.949	-578.4075	-42.8076	-0.009	4819.638527	6790.014	-3367.476	-580.6215	-42.8076	-0.009	5586.126249	5000.814	-2217.096	-360.3285	-25.9578	-0.0045	19585.48573	4973.976	-2149.12	-356.454	-25.9578	-0.0045	33945.77476	4200.147	-2044.539	-350.3655	-26.1855	-0.0855	5843.201327	7618.738427	7983.553449	22027.92543	35724.74626
37	ÓÀµÇÏØ	6481.535854	142514.253	-48321.189	-10807.641	-82.8828	-0.8955	9437.880056	139217.652	-48326.418	-10777.5675	-82.8828	-0.8955	12968.6209	89164.782	-31959.648	-6925.9455	-52.8264	-0.6255	43964.35994	85514.814	-33104.8	-6971.15	-55.7865	-1.548	120678.0414	83318.571	-32487.777	-6897.348	-63.5283	-1.107	89783.18055	89467.76826	63194.3575	89345.88944	164546.8521
38	ÓÜÖÐÏØ	4581.364799	75750.255	-17862.264	-6220.7865	-57.8358	-2.6685	6680.824587	75714.471	-17862.264	-6220.971	-57.1527	-2.6685	8356.010426	50043.924	-11796.624	-4045.347	-48.0447	-1.719	30632.74823	53336.052	-12345.7	-4032.43	-48.0447	-2.3085	65834.22983	51846.543	-12403.188	-4025.6055	-59.6574	-1.8495	56188.065	58252.23939	42508.19973	67540.31703	101190.4724
39	¶«Ïç×å×ÔÖÎÏØ	1366.789706	28524.321	-3655.071	-3069.1575	-163.0332	-2.8575	1993.135817	28676.403	-3749.193	-3057.534	-165.7656	-2.8575	2619.221021	19797.498	-2551.752	-2147.7645	-130.2444	-1.782	12919.67988	19605.159	-2583.13	-2142.23	-124.097	-1.6695	14834.35771	19484.388	-2567.439	-2149.794	-128.6505	-1.863	23000.99151	23694.18872	17585.17612	27673.71238	29470.99921
40	ºÍÕþÏØ	1652.529714	23756.103	-35619.948	-1212.3495	-12.7512	-0.693	2409.819264	23765.049	-35677.467	-1208.6595	-12.0681	-0.693	2793.063124	16017.813	-23368.401	-814.5675	-6.6033	-0.441	9549.328606	8623.944	-695.457	-624.533	-26.8686	-0.117	19165.55704	15284.241	-23384.088	-818.811	-9.3357	-0.504	-11437.10899	-10724.01934	-5379.136676	16826.29701	10237.05934
41	¹ãºÓÏØ	1123.910699	13025.376	-988.281	-963.828	-39.3921	-0.1485	1673.678509	13025.376	-988.281	-964.197	-38.0259	-0.1485	2445.378918	8874.432	-606.564	-627.1155	-25.9578	-0.0855	12058.36789	15449.742	-23310.9	-821.763	-11.8404	-0.351	16891.67739	8431.605	-585.648	-625.2705	-27.5517	-0.108	12157.6371	12708.40211	10060.08812	3363.25549	24084.70419
42	ºÍÕþÏØ	1109.623699	28032.291	-7838.271	-1327.293	-34.6104	-0.4995	1618.120716	27960.723	-7765.065	-1327.1085	-41.6691	-0.4995	2155.642079	18495.855	-5025.069	-855.8955	-32.5611	-0.3465	12694.98979	17851.743	-5009.38	-853.497	-32.1057	-0.378	17487.2173	17829.378	-4978.008	-856.6335	-34.3827	-0.4275	19941.2408	20444.50162	14737.62498	24651.37209	29447.1436
43	¿µÀÖÏØ	2309.731733	19640.943	-12387.501	-1363.2705	-7.2864	-0.387	3389.025362	19739.349	-12387.501	-1364.0085	-7.2864	-0.297	4044.726267	13199.823	-8298.423	-906.0795	-4.3263	-0.2295	14679.75221	12309.696	-8753.35	-916.043	-5.0094	-0.252	23984.01629	12036.843	-8779.491	-917.334	-6.6033	-0.2295	8192.229833	9369.281462	8035.490967	17314.79381	26317.20149
44	ÁÙÏÄÊÐ	1671.579048	5273.667	-67.977	-24.354	-19.8099	-0.0045	2437.59816	5255.775	-67.977	-24.354	-20.7207	-0.0045	3094.389437	3068.478	-57.519	-15.498	-12.5235	-0.0045	15391.27081	2464.623	-57.519	-14.9445	-11.1573	-0.0045	22576.37651	2419.893	-31.374	-15.498	-11.8404	-0.0045	6833.100648	7580.31696	6077.322437	17772.26851	24937.55261
45	ÁÙÏÄÏØ	3409.830765	36955.926	-16622.991	-1184.3055	-107.9298	-0.7695	4972.422458	36982.764	-16622.991	-1184.3055	-106.5636	-0.7695	6014.93677	24480.729	-11043.648	-777.852	-81.7443	-0.4365	25689.56637	23487.723	-11080.3	-792.059	-72.4086	-0.504	35840.67446	23626.386	-11054.106	-789.8445	-75.3687	-0.441	22449.76097	24040.55686	18591.98497	37232.01777	47547.30026
46	ÓÀ¾¸ÏØ	1376.314373	42565.068	-14060.781	-3315.2805	-322.1955	-1.1475	2007.025266	42480.081	-14050.323	-3318.9705	-322.4232	-1.1475	2538.094706	28050.183	-9344.223	-2175.4395	-193.0896	-0.738	11758.78111	28233.576	-9323.31	-2148.87	-189.674	-0.9495	19869.37693	27334.503	-9265.788	-2187.801	-196.0497	-1.008	26241.97787	26794.24207	18874.78761	28329.55361	35553.23323
47	³ÉÏØ	1881.121721	37492.686	-39024.027	-2174.886	-18.8991	-0.0045	2618.160987	37568.727	-38982.195	-2176.5465	-18.8991	-0.0045	3302.99996	25187.463	-28111.104	-1372.8645	-7.5141	-0.0045	14679.75221	24968.286	-27875.8	-1372.86	-6.6033	-0.0045	24200.57626	24337.593	-27959.463	-1379.5065	-8.6526	-0.099	-1844.008879	-990.757113	-1001.02414	10392.77041	19190.44816
48	å´²ýÏØ	942.9420272	55299.699	-84453.579	-4492.944	-101.3265	-0.864	1375.055372	55322.064	-84401.289	-4493.8665	-101.3265	-0.864	1715.242085	39872.322	-58172.625	-3009.3795	-70.8147	-0.4995	8875.258351	37300.347	-58716.4	-3068.97	-68.0823	-0.7155	16945.81738	37108.008	-58821.021	-3066.9435	-66.9438	-0.576	-32806.07247	-32300.22663	-19665.75462	-15678.56245	-7901.65892
49	»ÕÏØ	1290.592371	50513.589	-76986.567	-3353.6565	-10.9296	-0.0045	1847.296611	50616.468	-76934.277	-3354.0255	-10.9296	-0.0045	2132.463132	32125.086	-58904.685	-2273.5935	-7.5141	-0.0045	8837.810004	31928.274	-59150.4	-2281.9	-7.5141	-0.0135	16837.5374	30751.875	-59150.448	-2296.4715	-7.0587	-0.027	-28546.97623	-27835.47199	-26928.24797	-20673.7436	-13864.5928
50	¿µÏØ	1957.319056	44613.702	-89656.434	-3611.034	-18.4437	-0.0045	2854.281606	44577.918	-89604.144	-3614.5395	-18.4437	-0.0045	3105.97891	32187.708	-62219.871	-2525.9895	-21.6315	-0.0045	11197.05589	31834.341	-62502.2	-2523.04	-22.5423	-0.0045	19273.83702	30751.875	-62512.695	-2538.351	-22.3146	-0.009	-46714.89514	-45804.93209	-29473.80959	-22016.38991	-15047.65758
51	ÀñÏØ	4071.795117	115913.322	-66152.079	-5380.5735	-102.6927	-0.018	5993.296901	115962.525	-66152.079	-5379.651	-99.0495	-0.018	7255.010439	79512.048	-45068.751	-3902.913	-64.6668	-0.0225	25876.8081	78362.487	-46987.8	-3679.48	-65.1222	-0.1485	41741.93355	77521.563	-45884.475	-3914.721	-62.1621	-0.369	48349.75392	50325.0244	37730.70514	53506.7444	69401.76945
52	Á½µ±ÏØ	171.4440049	14412.006	-51223.284	-1831.1625	-0.2277	-0.0045	250.0100677	14496.993	-51176.223	-1829.3175	-0.2277	-0.0045	243.3789444	9965.844	-34955.865	-1279.692	-0.2277	-0.0045	1797.520679	9907.695	-35128.4	-1270.28	-0.2277	-0.018	2923.559548	9800.343	-35091.819	-1272.312	-0.2277	-0.027	-38471.2287	-38258.76963	-26026.56626	-24693.71002	-23640.48315
53	ÎÄÏØ	1514.422044	59262.777	-192652.047	-5039.433	-119.0871	-2.6325	2208.422265	59271.723	-192735.711	-5036.2965	-119.0871	-2.6325	2723.526283	49842.639	-134772.246	-3427.641	-80.3781	-1.953	10410.6406	42797.664	-135342	-3477.46	-82.6551	-2.196	16891.67739	41706.252	-135389.268	-3492.4005	-95.1786	-2.4615	-137036.0006	-136413.5818	-85716.05282	-85696.0065	-80381.37921
54	Îä¶¼Çø	2824.063748	85707.153	-87470.712	-6848.271	-59.4297	-0.4995	4118.221393	85496.922	-87486.399	-6856.5735	-59.4297	-0.4995	5296.38941	60998.301	-60457.698	-4758.4395	-40.0752	-0.3015	20147.21094	60063.444	-61242	-4756.59	-39.6198	-0.3105	37843.85415	58077.432	-61095.636	-4825.782	-39.3921	-0.387	-5847.695452	-4787.758307	1038.17621	14172.13464	29960.08905
55	Î÷ºÍÏØ	3686.046106	54830.034	-22071.609	-2283.9255	-25.5024	-0.0045	5368.271731	54879.237	-22071.609	-2283.372	-21.6315	-0.0045	6397.389397	38315.718	-14719.635	-1572.309	-16.1667	-0.0045	22955.837	38360.448	-14724.9	-1555.52	-17.0775	-0.1035	35515.83451	37743.174	-14709.177	-1564.191	-17.5329	-0.2835	34135.03871	35870.89173	28404.9922	45018.684	56967.82411
56	³çÐÅÏØ	909.6056929	32451.615	-12460.707	-762.354	-54.1926	-0.0045	1326.442304	33484.878	-12450.249	-762.5385	-1.8216	-0.0045	1865.905241	21886.389	-3801.483	-684.864	-0.2277	-0.0045	8051.394707	17068.968	-3926.98	-869.18	-0.9108	-0.0045	13913.97785	16509.843	-3906.063	-884.124	-0.4554	-0.0045	20083.96259	21596.7067	19265.71504	20323.28741	25633.17395
57	»ªÍ¤ÊÐ	1181.058701	40055.715	-15331.428	-1419.7275	-7.0587	-0.0585	1722.291577	40180.959	-15331.428	-1419.7275	-0.4554	-0.0585	2607.631548	26466.741	-8763.804	-1011.798	-0.2277	-0.0225	12507.74806	22982.274	-8831.78	-1129.69	-0.9108	-0.0585	25824.77601	21103.614	-8695.827	-1184.6745	-0.9108	-0.1035	24478.501	25151.58118	19298.52035	25527.58276	37046.87421
58	ãþ´¨ÏØ	4590.889466	60618.096	-8653.995	-1511.6085	-83.3382	-0.0045	6694.714035	60613.623	-8653.995	-1496.664	-81.7443	-0.0045	9202.041995	39322.143	-5082.588	-1040.0265	-48.9555	-0.018	33628.61603	32585.805	-7137.59	-1224.16	-48.2724	-0.0585	52353.37191	31999.842	-5809.419	-1317.8835	-48.0447	-0.099	54960.03927	57075.92924	42352.597	57804.34013	77177.76771
59	¾²ÄþÏØ	5290.952486	97636.644	-4805.451	-2465.1045	-65.8053	-0.5355	7715.588478	97650.063	-4805.451	-2465.289	-64.6668	-0.5355	8077.863061	61561.899	-3315.186	-1647.0315	-41.8968	-0.3375	29471.84946	60944.625	-3566.18	-1653.49	-38.4813	-0.2835	46939.37275	59674.293	-3613.239	-1693.1565	-51.0048	-0.369	95590.70019	98029.70918	64635.31026	85158.03966	101255.8965
60	áÇá¼Çø	5600.504161	66942.918	-18087.111	-2271.7485	-108.1575	-0.0045	8180.884993	66965.283	-18097.569	-2272.302	-107.9298	-0.0045	10604.36829	43768.305	-10212.237	-1585.7775	-60.7959	-0.0045	8201.188097	39143.223	-7461.78	-2105.33	-1.1385	-0.153	63181.37024	37881.837	-11090.709	-1744.8165	-60.1128	-0.117	52076.40066	54668.36269	42513.85839	37776.0096	88167.45194
61	ÁéÌ¨ÏØ	861.9823582	76550.922	-11655.441	-2419.3485	-4.3263	-0.0045	1256.995063	76582.233	-11655.441	-2419.902	-4.3263	-0.0045	1286.431564	51323.202	-7315.371	-1632.6405	-2.9601	-0.0045	41642.56239	41388.669	-11279	-1637.81	-42.5799	-0.1035	13372.57793	37635.822	-7446.096	-2161.0485	-1.8216	-0.2745	63333.78406	63759.55426	43658.65746	70071.73799	41399.15933
62	×¯ÀËÏØ	3166.951758	57558.564	-9208.269	-1737.8055	-67.8546	-0.1485	4618.241528	57759.849	-9208.269	-1737.4365	-58.0635	-0.1485	5110.957833	38874.843	-5835.564	-1164.3795	-38.4813	-0.0945	17263.68819	37966.824	-6504.88	-1169.55	-41.6691	-0.0945	31022.21521	37421.118	-6677.433	-1164.3795	-41.8968	-0.1485	49711.43816	51374.17303	36947.28153	47514.31859	60559.47541
63	ºÏË®ÏØ	661.9643524	50379.399	-100140.579	-3674.3175	-14.5728	-0.0045	965.3166503	50348.088	-100130.121	-3673.9485	-14.5728	-0.0045	1448.684193	29866.221	-64395.135	-2459.9385	-11.8404	-0.0045	5954.287248	26278.875	-65231.8	-2572.3	-12.2958	-0.0045	12777.03803	25844.994	-65179.485	-2576.358	-11.6127	-0.0495	-52788.11045	-52505.24215	-35552.01321	-35583.23805	-29145.47317
64	»ª³ØÏØ	271.4530078	101259.774	-48493.746	-6111.009	-5.2371	-0.018	395.8492739	101219.517	-48483.288	-6113.0385	-5.2371	-0.018	486.7578889	65824.668	-29590.911	-4026.3435	-2.5047	-0.0135	3183.109535	61705.035	-33287.8	-4056.23	-2.7324	-0.0135	6605.07898	56968.128	-33533.577	-4238.334	-2.7324	-0.0135	46921.21691	47013.78467	32691.65319	27541.36864	25798.55008
65	»·ÏØ	1400.12604	276346.413	-26061.336	-16969.203	-101.3265	-0.1575	2041.748886	276570.063	-25956.756	-16963.8525	-101.3265	-0.1575	2480.147339	175690.494	-16690.968	-10977.012	-67.8546	-0.0495	10073.60547	175202.94	-27881	-10574.4	-64.2114	-0.0855	20140.07689	167160.483	-28435.302	-10869.264	-63.3006	-0.099	234614.516	235589.7194	150434.7572	146756.8486	147932.5943
66	ÄþÏØ	6752.988861	85787.667	-46653.138	-2652.1875	-122.7303	-0.0045	9889.287122	86454.144	-46789.092	-2670.822	-56.2419	-0.0045	12875.90511	57133.629	-30767.436	-1781.3475	-30.5118	-0.0045	46323.60583	50012.613	-30976.6	-2210.86	-22.3146	-0.099	75633.56831	53573.121	-31075.947	-2050.164	-22.3146	-0.0945	43112.59556	46827.27072	37430.23431	63126.34523	96058.16921
67	Çì³ÇÏØ	1028.66403	89088.741	-11195.289	-4324.4955	-7.7418	-0.0045	1500.060406	89352.648	-11174.373	-4314.1635	-7.7418	-0.0045	2016.568397	58667.868	-6944.112	-2837.4255	-5.2371	-0.0045	8500.774877	56118.258	-12628	-2715.47	-5.2371	-0.0135	15592.31759	54449.829	-12607.119	-2766.393	-6.6033	-0.081	74589.87423	75356.42561	50897.6573	49270.31228	54661.95029
68	Î÷·åÇø	5543.35616	33516.189	-5213.313	-1312.902	-8.8803	-0.0045	8090.60358	33596.703	-5171.481	-1313.271	-5.9202	-0.0045	8900.715683	21998.214	-3409.308	-850.914	-9.3357	-0.0045	42354.08099	19743.822	-3655.07	-870.102	-8.1972	-0.0045	67783.26953	18943.155	-3717.819	-875.0835	-9.7911	-0.036	32524.44536	35196.62988	26629.36748	57564.52929	82123.69493
69	ÕòÔ­ÏØ	4686.136135	129632.013	-7817.355	-5007.699	-85.6152	-0.0045	6840.553241	130213.503	-7817.355	-5010.4665	-77.6457	-0.0045	8251.705164	85778.721	-5887.854	-3289.4505	-48.7278	-0.0045	32130.68213	81905.103	-7378.12	-3355.5	-42.5799	-0.0045	50783.31215	80254.566	-6959.799	-3401.9955	-44.8569	-0.0225	121407.4754	124148.5845	84804.38936	103259.5807	120631.2043
70	ÕýÄþÏØ	1771.588051	49833.693	-36508.878	-872.8695	-26.6409	-0.0045	2583.437366	49806.855	-36545.481	-873.423	-25.5024	-0.0045	2978.494701	30385.089	-24225.957	-578.4075	-12.0681	-0.0045	13069.47327	27459.747	-24320.1	-677.853	-13.2066	-0.0045	20898.03677	26712.756	-24372.369	-698.148	-14.5728	-0.0045	14196.88815	14945.88147	8547.146601	15518.05617	22525.69847
71	¸Ê¹ÈÏØ	3876.539445	68486.103	-7263.081	-1500.5385	-55.1034	-0.1125	5653.00542	68656.077	-7263.081	-1500.5385	-48.7278	-0.1125	6884.147286	51041.403	-4659.039	-1012.3515	-29.8287	-0.054	24266.52916	43629.642	-5113.96	-1106.45	-29.8287	-0.0135	40713.27371	42905.016	-4920.489	-1142.424	-29.3733	-0.027	63543.80705	65496.62262	52224.27709	61645.91896	77525.97641
72	Âó»ýÇø	4586.127132	57813.525	-102289.698	-4166.748	-174.8736	-0.0045	6743.327104	58081.905	-102373.362	-4164.534	-158.7069	-0.0045	8379.189373	41053.194	-69634.593	-2799.7875	-106.3359	-0.0045	34115.44455	38660.139	-70497.4	-2811.6	-110.89	-0.018	60420.23067	37197.468	-70743.141	-2824.8795	-111.1176	-0.0315	-44231.67197	-41871.3753	-23108.33753	-644.32445	23938.52907
73	ÇØ°²ÏØ	4248.001456	69407.541	-5181.939	-1625.6295	-38.9367	-0.6885	6194.6939	69438.852	-5192.397	-1622.6775	-35.5212	-0.6885	7498.389384	51117.444	-3492.972	-1092.4245	-21.1761	-0.5175	26064.04984	51265.053	-3618.47	-1074.53	-20.7207	-0.4275	44069.95319	50540.427	-3534.804	-1085.598	-19.8099	-0.4995	66808.34876	68782.2617	54008.74328	72614.95464	89969.66879
74	ÇØÖÝÇø	5771.948166	80411.121	-32048.541	-2477.2815	-17.5329	-0.1395	8417.005613	80420.067	-32048.541	-2477.466	-16.8498	-0.1395	9874.23146	55169.982	-21695.121	-1681.7175	-13.4343	-0.1485	34976.75654	53649.162	-22829.8	-1692.23	-15.0282	-0.0045	63506.21019	52629.318	-22845.501	-1689.282	-12.5235	-0.0765	51639.57427	54294.07631	41653.79216	64088.85584	91588.14519
75	ÇåË®ÏØ	3176.476425	72735.453	-16717.113	-2262.339	-43.4907	-0.0045	4659.909873	73527.174	-16717.113	-2262.1545	-2.5047	-0.0045	5423.873619	51743.664	-11059.335	-1474.7085	-1.3662	-0.0045	19248.4506	53546.283	-11404.4	-1546.29	-1.1385	-0.0495	30047.69536	53371.836	-11336.472	-1548.1395	-1.1385	-0.0225	56888.98223	59205.30717	44632.12342	59842.8556	70533.75886
76	ÎäÉ½ÏØ	2576.422408	49735.287	-22855.959	-3010.302	-90.6246	-0.0045	3757.09574	50200.479	-22855.959	-3014.1765	-39.1644	-0.0045	4995.063098	33833.772	-15556.275	-2059.389	-22.0869	-0.0045	18462.03531	33283.593	-16460.9	-2057.36	-21.6315	-0.036	33404.37484	32075.883	-15608.565	-2093.706	-26.1855	-0.054	26354.81931	28048.27034	21191.0797	33205.70081	47751.74734
77	ÎäÉ½ÏØ	2243.059065	40816.125	-16910.586	-1452.5685	-14.5728	-0.0045	3375.135914	40766.922	-16832.151	-1441.4985	-14.5728	-0.0045	3754.989429	27593.937	-11404.449	-971.577	-10.4742	-0.0045	13593.75013	27473.166	-11467.2	-983.57	-13.4343	-0.0045	20898.03677	26538.309	-11038.419	-991.6875	-14.8005	-0.072	24681.45227	25853.83111	18962.42173	28602.70733	35391.36677
78	¹ÅÀËÏØ	2962.171419	152609.814	-9485.406	-6773.5485	-62.1621	-70.5195	4340.452564	151473.672	-9495.864	-6913.3995	-61.9344	-68.1435	5157.315728	94952.844	-6149.304	-4370.2515	-37.1151	-43.1325	19173.55391	84409.983	-6060.41	-4748.11	-32.7888	-44.3655	35894.81445	95449.347	-5887.854	-4540.7295	-34.6104	-42.273	139180.3493	139274.7832	89510.35663	92697.86261	120838.6946
79	Á¹ÖÝÇø	8410.280909	144236.358	-10170.405	-4037.967	-95.4063	-141.084	12215.7697	144473.427	-10175.634	-4037.7825	-94.2678	-140.8995	15228.56824	89070.849	-6677.433	-2423.592	-53.5095	-87.8805	58344.52537	95950.323	-5846.02	-2317.5	-54.8757	-82.674	125658.9206	94563.693	-6175.449	-2317.1355	-55.7865	-80.2935	138201.7766	142240.6129	95057.00224	145993.7787	211593.9491
80	Ìì×£²Ø×å×ÔÖÎÏØ	2947.884418	73495.863	-189948.654	-9756.5445	-94.7232	-36.6795	4298.78422	73567.431	-189875.448	-9766.8765	-89.7138	-36.513	4763.273627	51435.027	-121046.121	-6193.296	-63.9837	-23.022	33441.37429	81753.021	-11054.1	-4271.91	-72.6363	-590.382	29939.41537	51358.986	-121093.182	-6171.7095	-62.6175	-23.0175	-123392.8538	-121902.3361	-71128.12207	99205.36699	-46052.12513
81	ÃñÇÚÏØ	5671.939164	112710.654	-19854.513	-6800.8545	-76.9626	-997.3755	8271.166406	112804.587	-19864.971	-6903.8055	-54.1926	-995.256	9399.063045	68266.926	-12199.257	-4301.6175	-33.2442	-602.4195	16589.61793	50594.103	-121250	-6208.61	-62.6175	-22.2615	67350.14959	82508.958	-11205.747	-4464.162	-72.6363	-582.651	90652.88756	93257.52831	60529.45085	-60359.76807	133533.9113
82	¸ÊÖÝÇø	8757.931253	74663.316	-7534.989	-2697.759	-567.4284	-142.5375	12944.96573	74533.599	-7534.989	-2698.3125	-571.9824	-142.497	13582.86299	50428.602	-4094.307	-1423.4175	-300.1086	-84.5685	50405.4757	55670.958	-3425	-1388.36	-295.327	-79.947	92687.66568	58761.801	-3309.957	-1454.0445	-329.7096	-73.4625	72478.53335	76530.78383	58109.06339	100887.7997	146282.2931
83	¸ßÌ¨ÏØ	3009.794753	29723.085	-3743.964	-2108.097	-366.8247	-275.5035	4534.904839	33453.567	-3743.964	-2123.7795	-357.7167	-266.949	4763.273627	20472.921	-2154.348	-1257.552	-210.1671	-158.913	17937.75844	25652.655	-2149.12	-1224.9	-218.364	-154.008	35082.71458	26726.175	-2070.684	-1232.829	-256.1625	-151.7625	26238.49055	31496.06264	21455.21453	39844.02144	58097.45158
84	ÁÙÔóÏØ	2690.718411	26099.955	-4125.681	-1134.8595	-217.9089	-162.594	3923.769118	26350.443	-4136.139	-1129.6935	-223.8291	-161.901	4346.052579	21184.128	-2305.989	-487.2645	-87.6645	-96.9795	14529.95882	24887.772	-1437.98	-456.822	-89.7138	-95.157	30047.69536	25236.666	-1443.204	-486.1575	-94.9509	-97.2855	23149.63001	24622.64952	22552.28308	37338.05802	53162.76346
85	ÃñÀÖÏØ	5900.53117	75651.849	-29705.949	-1823.4135	-437.4117	-38.6865	8604.513163	76761.153	-29705.949	-1792.7865	-445.3812	-38.6145	9120.91568	51560.271	-18186.462	-1064.934	-293.2776	-23.9085	29546.74616	53322.633	-19049.2	-1047.78	-280.299	-22.0365	60961.63058	52991.631	-19404.819	-1060.6905	-283.9419	-20.646	49546.91947	53382.93496	41112.60458	62470.06366	93183.16418
86	É½µ¤ÏØ	6424.387852	75195.603	-45607.338	-7129.6335	-538.7382	-77.3595	9368.432815	76541.976	-45607.338	-7131.663	-540.3321	-75.8745	9422.241992	51578.163	-27781.677	-4404.384	-331.3035	-50.3505	29022.46929	52445.925	-27896.7	-4309.37	-321.285	-43.1415	48671.85248	51748.137	-27813.051	-4304.754	-329.0265	-43.326	28266.92165	32555.20122	28432.68999	48897.89779	67929.83198
87	É½µ¤ÏØ	1100.099032	14810.103	-280781.613	-35415.513	-728.4123	-558.828	1604.231268	14845.887	-280933.254	-35389.1295	-734.7879	-559.269	1715.242085	9827.181	-173576.655	-21515.283	-436.9563	-335.3715	5954.287248	11580.597	-173158	-21490.7	-791.03	-326.943	11477.67823	14693.805	-174936.195	-21399.2325	-975.0114	-320.652	-301574.1643	-301166.3221	-184321.8427	-178231.7888	-171459.6077
88	°²ÑôÏØ	11767.72601	63789.453	-2389.653	-530.253	-32.1057	-0.1035	18132.67463	63181.125	-2384.424	-530.253	-33.4719	-0.1035	20478.59975	40118.337	-1354.311	-344.646	-19.5822	-0.0675	79914.77351	39411.603	-1364.77	-311.99	-19.5822	-0.0045	128420.0602	38132.325	-1343.853	-312.912	-19.1268	-0.0135	72605.06381	78365.54723	58878.33005	117630.0298	164876.4799
89	±±¹ØÇø	1647.767381	2746.422	-5.229	-0.1845	-0.2277	-0.0045	2402.87454	2746.422	-5.229	-0.1845	-0.2277	-0.0045	2677.168389	1780.254	-5.229	-0.1845	-0.2277	-0.0045	10223.39886	1587.915	-5.229	-0.1845	-0.2277	-0.0045	19598.67697	1189.818	-5.229	-0.1845	-0.2277	-0.0045	4388.543681	5143.65084	4451.776689	11805.66816	20782.84927
90	ÁÖÖÝÊÐ	9034.146594	58681.287	-34976.781	-2361.0465	-94.7232	-0.0495	13646.38286	58806.531	-34976.781	-2363.814	-94.4955	-0.0495	16966.98927	37421.118	-22986.684	-1535.5935	-62.1621	-0.0045	103919.1642	75428.199	-460.152	-0.1845	-11.1573	-0.0045	107955.1433	35108.577	-23065.119	-1533.564	-61.0236	-0.0045	30282.83339	35017.77386	29803.66317	178875.8649	118404.0092
91	»¬ÏØ	19039.80922	113153.481	-711.144	-2.0295	-50.3217	-0.324	28688.65527	112670.397	-1103.319	-2.0295	-50.3217	-0.324	30607.79963	75061.413	-810.495	-2.0295	-29.1456	-0.261	68305.78579	36459.423	-22871.6	-1534.86	-58.0635	-0.0045	171677.9135	73978.947	-475.839	-0.5535	-16.1667	-0.0045	131429.471	140203.0581	104827.2815	80300.68079	245164.2968
92	Áú°²Çø	2304.9694	14564.088	-73.206	-6.8265	-11.8404	-0.0045	4104.331945	14094.423	-73.206	-6.8265	-11.8404	-0.0045	4832.810468	9478.287	-83.664	-4.797	-9.3357	-0.0045	22993.28535	8122.968	-172.557	-2.952	-10.9296	-0.0045	35948.95445	7845.642	-172.557	-2.7675	-10.4742	-0.0045	16777.18	18106.87755	14213.29627	30929.81025	43608.79325
93	ÄÚ»ÆÏØ	8815.079254	74448.612	-2990.988	-2.0295	-20.0376	-1.053	13063.02604	73706.094	-3759.651	-2.0295	-17.7606	-1.053	14707.04193	52481.709	-2462.859	-0.9225	-14.8005	-0.7425	50667.61413	53210.808	-2149.12	-0.9225	-12.9789	-0.0045	81913.80734	52383.303	-2238.012	-0.9225	-14.8005	-0.0045	80249.58315	82988.62594	64709.42643	101715.3962	132043.3708
94	ÌÀÒõÏØ	6881.571865	41764.401	-41.832	-0.1845	-21.4038	-0.0045	10771.26708	41384.196	-41.832	-0.1845	-16.8498	-0.0045	13258.35774	27576.045	-15.687	-0.1845	-10.7019	-0.0045	41792.35578	27728.127	-5.229	-0.1845	-14.3451	-0.0045	65563.52987	26332.551	-5.229	-0.1845	-14.5728	-0.0045	48582.54807	52096.59228	40807.82484	69500.71968	91876.09007
95	ÎÄ·åÇø	2609.758742	10811.241	-5.229	-0.1845	-0.2277	-0.0045	4146.000289	10547.334	-5.229	-0.1845	-0.2277	-0.0045	5632.484143	6481.377	-5.229	-0.1845	-0.2277	-0.0045	25764.46306	5582.304	-5.229	-0.1845	-0.2277	-0.0045	50133.63225	4978.449	-5.229	-0.1845	-0.2277	-0.0045	13415.35404	14687.68859	12108.21544	31341.12136	55106.43555
96	Òó¶¼Çø	1814.449052	3126.627	-5.229	-0.1845	-6.6033	-0.0045	2937.618295	2938.761	-5.229	-0.1845	-6.6033	-0.0045	3615.915746	1766.835	-5.229	-0.1845	-4.3263	-0.0045	13181.81831	1605.807	-5.229	-0.1845	-1.1385	-0.0045	21222.87672	1426.887	-5.229	-0.1845	-1.1385	-0.0045	4929.054752	5864.357995	5373.006446	14781.06881	22643.20722
97	º×É½Çø	1547.758378	5873.049	-1469.349	-94.2795	-0.9108	-0.0045	2270.924782	5864.103	-1458.891	-94.464	-0.9108	-0.0045	3048.031542	3372.642	-988.281	-70.6635	-0.2277	-0.0045	8313.533139	3524.724	-1024.88	-69.372	-0.9108	-0.0045	14996.77768	3247.398	-1103.319	-68.8185	-2.0493	-0.0045	5856.263578	6580.757482	5361.496842	10743.08984	17069.98438
98	¿£ÏØ	9186.541265	59996.349	-465.381	-0.738	-37.7982	-1.0035	13507.48838	59924.781	-465.381	-0.738	-37.7982	-1.0035	16781.55769	39232.683	-271.908	-8.856	-26.1855	-0.171	49693.9571	40919.004	-146.412	-0.1845	-13.2066	-0.0675	83267.30714	39429.495	-235.305	-2.0295	-13.2066	-0.0045	68677.96957	72927.34868	55707.12019	90453.0905	122446.2565
99	ä¿±õÇø	2257.346065	17516.268	-2164.806	-211.068	-19.8099	-0.0045	3312.633397	17498.376	-2170.035	-210.8835	-20.0376	-0.0045	4821.220995	11021.472	-1396.143	-128.781	-18.4437	-0.0045	22169.4217	10059.777	-1333.4	-127.859	-26.8686	-0.0045	45369.31299	9505.125	-1338.624	-125.2755	-27.0963	-0.0045	17377.92567	18410.0488	14299.3208	30741.0666	53383.43769
100	ÐÞÎäÏØ	3271.723094	24874.353	-19054.476	-227.1195	-8.1972	-0.0045	5007.146078	24758.055	-19012.644	-227.1195	-8.1972	-0.0045	5783.147299	16017.813	-13569.255	-140.4045	-5.4648	-0.0045	47709.19468	38118.906	-36430.4	-632.651	-200.831	-0.0045	62964.81027	14125.734	-13401.927	-133.3935	-8.4249	-0.0315	8856.278894	10517.23588	8085.831499	48564.21418	63546.76737
101	É½³ÇÇø	1895.408721	8131.914	-109.809	-0.5535	-7.0587	-0.0045	3305.688673	7742.763	-109.809	-0.5535	-7.0587	-0.0045	4102.673635	5358.654	-67.977	-0.5535	-4.0986	-0.0045	21757.48988	14496.993	-4470.8	-300.366	-7.5141	-0.0045	24092.29628	4401.432	-172.557	-0.1845	-4.3263	-0.0045	9909.897021	10931.02597	9388.694035	31475.79828	28316.65598
102	ä¿ÏØ	3128.85309	22977.801	-6436.899	-444.8295	-33.2442	-0.0045	4965.477733	23165.667	-6436.899	-444.8295	-33.2442	-0.0045	6014.93677	14514.885	-4449.879	-305.3475	-13.4343	-0.0045	14417.61378	5090.274	-183.015	-0.5535	-4.7817	-0.0045	41579.51358	14157.045	-4507.398	-297.9675	-8.1972	-0.0045	19191.67689	21216.16753	15761.15647	19319.53308	50922.99138
103	ÎäÚìÏØ	8634.110582	49999.194	-402.633	-7.5645	-324.7002	-0.0405	13000.52352	51354.513	-402.633	-7.5645	-265.0428	-0.0405	15970.29455	32523.183	-376.488	-4.2435	-73.0917	-0.1125	26887.91349	11397.204	-6159.76	-59.9625	-9.3357	-0.0135	85757.74675	31261.797	-5.229	-0.9225	-118.1763	-0.027	57898.36638	63679.75572	48039.54185	32056.04579	116895.189
104	ÖÐÕ¾Çø	1071.525031	3211.614	-3796.254	-76.5675	-1.1385	-0.0045	1611.175992	3180.303	-3785.796	-76.9365	-1.1385	-0.0045	1923.852608	2017.323	-2672.019	-50.7375	-0.4554	-0.0045	13443.95674	1033.263	-878.472	-5.7195	-0.4554	-0.0045	14130.53782	1605.807	-2672.019	-49.9995	-0.9108	-0.0045	409.174531	927.603492	1217.959208	13592.56834	13013.41102
105	¼ÃÔ´ÊÐ	6186.271178	60358.662	-50810.193	-1129.3245	-181.2492	-0.0045	9111.478023	60434.703	-50784.048	-1127.4795	-184.8924	-0.0045	14359.35772	39053.763	-37502.388	-661.0635	-99.5049	-0.0045	13069.47327	3833.361	-36.603	-12.546	-0.2277	-0.0045	79152.66777	37488.213	-36383.382	-630.4365	-194.9112	-0.009	14424.16198	17449.75662	15150.15982	16853.45307	79432.14207
106	¹ÄÂ¥Çø	1185.821034	3198.195	-5.229	-0.1845	-0.2277	-0.0045	1826.462439	3090.843	-5.229	-0.1845	-0.2277	-0.0045	2271.536815	2017.323	-5.229	-0.1845	-0.2277	-0.0045	27824.12217	19748.295	-705.915	-13.8375	-48.9555	-0.0045	11585.95821	1932.336	-5.229	-0.1845	-0.4554	-0.0045	4378.370334	4911.659739	4283.214115	46803.70467	13512.42081
107	²©°®ÏØ	3009.794753	17297.091	-11111.625	-87.6375	-14.5728	-0.036	4389.065633	17297.091	-11111.625	-87.6375	-14.5728	-0.036	5956.989402	11008.053	-7618.653	-63.468	-5.4648	-0.0135	41680.01074	17332.875	-6217.28	-58.4865	-36.6597	-0.081	41958.49352	11079.621	-6164.991	-59.778	-8.6526	-0.0135	9093.014453	10472.28533	9277.443102	52700.37854	46804.67942
108	½â·ÅÇø	1771.588051	2348.325	-1364.769	-6.4575	-0.2277	-0.0045	2743.166021	2290.176	-1364.769	-6.4575	-0.2277	-0.0045	3302.99996	1274.805	-1003.968	-5.7195	-0.9108	-0.0045	26925.36183	5886.468	-5.229	-22.3245	-1.8216	-0.0045	20843.89678	979.587	-894.159	-5.7195	-0.4554	-0.0045	2748.454351	3661.883321	3567.20216	32782.45023	20923.14538
109	À¼¿¼ÏØ	11581.995	63391.356	-617.022	-77.3055	-202.8807	-1.2285	17229.8605	63275.058	-617.022	-104.9805	-136.3923	-1.2735	19366.01029	50017.086	-779.121	-13.284	-63.9837	-0.081	35238.89497	21072.303	-5.229	-0.1845	-74.4579	-0.0045	128149.3602	41563.116	-1108.548	-0.5535	-94.9509	-0.0045	74074.9143	79645.2502	68526.62659	56231.32207	168508.4193
110	Âí´åÇø	1504.897377	6821.325	-47.061	-13.4685	-0.2277	-0.0045	2201.477541	6816.852	-47.061	-13.4685	-0.2277	-0.0045	2839.421019	4262.769	-31.374	-14.5755	-0.2277	-0.0045	54000.51706	32286.114	-5.229	-0.9225	-97.0002	-0.027	20789.75679	3690.225	-31.374	-12.3615	-0.2277	-0.0045	8265.460677	8957.567841	7056.008319	86183.45236	24436.01409
111	ÁúÍ¤Çø	3690.80844	21327.264	-172.557	-0.1845	-207.4347	-0.0405	6048.854694	20741.301	-172.557	-0.1845	-213.1272	-0.0405	8066.273587	14367.276	-224.847	-1.107	-76.0518	-0.4995	34602.27307	14250.978	-13354.9	-137.268	-8.6526	-0.0315	61124.05056	12135.249	-224.847	-0.1845	-117.9486	-0.0045	24637.85574	26404.24649	22131.04429	35352.39897	72916.31496
112	ÃÏÖÝÊÐ	4228.952122	27987.561	-1103.319	-20.8485	-186.4863	-0.0045	6166.915003	28054.656	-1103.319	-21.033	-180.5661	-0.0045	7336.136754	20463.975	-716.373	-13.284	-37.3428	-0.0045	8762.913309	1722.105	-2692.94	-50.3685	-0.9108	-0.0045	44448.93313	19372.563	-711.144	-13.8375	-49.1832	-0.0045	30905.85482	32916.6484	27033.10745	7740.794509	63047.32693
113	è½ÏØ	14944.20243	77042.952	-20.916	-0.1845	-35.7489	-0.0045	21813.37841	77034.006	-20.916	-0.1845	-35.7489	-0.0045	25473.66285	52267.005	-10.458	-0.1845	-20.7207	-0.0045	7901.601317	1945.755	-5.229	-0.1845	-0.2277	-0.0045	141684.3581	50433.075	-73.206	-0.1845	-15.4836	-0.0045	91930.30053	98790.53051	77709.30015	9841.710617	192028.5545
114	Ë³ºÓ»Ø×åÇø	1819.211386	3573.927	-20.916	-0.1845	-2.5047	-0.0045	2652.884607	3573.927	-20.916	-0.1845	-2.5047	-0.0045	3221.873646	2352.798	-5.229	-0.1845	-0.9108	-0.0045	74110.27965	44175.348	-303.282	-0.5535	-81.7443	-0.0045	18299.31717	1986.012	-5.229	-0.1845	-5.6925	-0.0045	5369.528686	6203.201907	5568.342846	117900.0434	20274.21867
115	ÇßÑôÊÐ	4481.355796	27459.747	-8847.468	-139.851	-50.3217	-0.072	6722.492931	27334.503	-8842.239	-140.4045	-50.3217	-0.072	8298.063058	17628.093	-6473.502	-95.7555	-32.1057	-0.018	33141.78752	13338.486	-183.015	-0.1845	-109.524	-0.0045	63235.51023	17055.549	-6227.739	-58.302	-36.8874	-0.081	22903.3901	25023.95873	19324.77486	46187.54552	73968.04983
116	É½ÑôÇø	2757.39108	11142.243	-20.916	-23.247	-5.9202	-0.0045	4527.960115	10811.241	-20.916	-23.247	-5.9202	-0.0045	5400.694672	6892.893	-10.458	-23.0625	-3.1878	-0.0045	91711.00297	51175.593	-109.809	-0.1845	-14.8005	-0.0045	42716.4534	5506.263	-5.229	-21.771	-2.5047	-0.0045	13849.54638	15289.11342	12256.87487	142761.7975	48193.2072
117	Í¨ÐíÏØ	10372.3623	50021.559	-41.832	-0.738	-40.7583	-0.0045	15111.71965	50026.032	-41.832	-0.738	-41.2137	-0.0045	17766.66294	30474.549	-162.099	-0.1845	-26.1855	-0.0045	12283.05797	2093.364	-5.229	-0.1845	-3.1878	-0.0045	73684.52862	31208.121	-57.519	-0.1845	-32.1057	-0.0045	60310.5885	65053.96345	48052.73844	14367.81617	104802.8359
118	ÎÂÏØ	4419.445461	30671.361	-26.145	-0.1845	-267.5475	-0.0045	6812.774345	30707.145	-26.145	-0.1845	-253.8855	-0.0045	9051.378839	22280.013	-31.374	-0.1845	-48.2724	-0.0045	47222.36617	32107.194	-41.832	-0.1845	-32.3334	-0.0045	62748.25031	20374.515	-5.229	-0.1845	-79.9227	-0.0045	34796.92496	37239.69985	31251.55644	79255.20577	83037.42461
119	Î¾ÊÏÏØ	12367.78002	78836.625	-3200.148	-0.1845	-81.5166	-0.0045	18375.73998	78675.597	-3210.606	-0.1845	-78.1011	-0.0045	21718.67342	53295.795	-2724.309	-0.1845	-33.9273	-0.0045	80476.49872	54235.125	-590.877	-16.974	-38.9367	-0.0045	120569.7614	53058.726	-407.862	-16.974	-43.4907	-0.0045	87922.55142	93762.44088	72256.04312	134064.8315	173160.1562
120	ÓíÍõÌ¨Çø	1371.55204	2858.247	-5.229	-0.1845	-5.2371	-0.0045	2000.080542	2858.247	-5.229	-0.1845	-5.2371	-0.0045	2677.168389	1762.362	-5.229	-0.1845	-2.7324	-0.0045	67069.99033	51537.906	-585.648	-0.1845	-77.6457	-0.0045	14780.21772	1587.915	-5.229	-0.1845	-2.5047	-0.0045	4219.14394	4847.672442	4431.379989	117944.4136	16360.21002
121	Ïé·ûÇø	13134.51571	75115.089	-1134.693	-0.1845	-124.5519	-0.0405	19250.77521	74895.912	-1134.693	-0.1845	-126.3735	-0.162	24534.91549	50504.643	-909.846	-0.1845	-41.6691	-0.522	9399.535216	1704.213	-5.229	-0.1845	-1.8216	-0.0045	101999.7442	50884.848	-711.144	-0.1845	-82.8828	-0.0045	86990.13481	92885.27421	74087.33689	11096.50862	152090.3764
122	žeºÓ»Ø×åÇø	1019.139363	1221.129	-62.748	-0.1845	-4.7817	-0.0045	1486.170958	1221.129	-62.748	-0.1845	-4.7817	-0.0045	2213.589447	648.585	-26.145	-0.1845	-0.2277	-0.0045	8725.464962	523.341	-5.229	-0.1845	-0.2277	-0.0045	12939.458	505.449	-5.229	-0.1845	-0.2277	-0.0045	2172.549663	2639.581258	2835.612747	9243.160262	13439.2613
123	¼ªÀûÇø	742.9240214	3064.005	-26.145	-5.7195	-80.6058	-0.0045	1513.949854	2782.206	-26.145	-5.7195	-81.0612	-0.0045	2155.642079	2299.122	-15.687	-9.0405	-21.1761	-0.0045	8425.878182	1986.012	-73.206	-7.5645	-25.9578	-0.0045	13589.1379	1869.714	-203.931	-8.118	-18.4437	-0.0045	3694.454221	4183.225654	4408.855979	10305.15738	15228.3547
124	½§Î÷Çø	3171.714091	6691.608	-141.183	-0.1845	-30.2841	-0.0045	4625.186252	6687.135	-141.183	-0.1845	-30.5118	-0.0045	5968.578876	5041.071	-26.145	-0.1845	-8.4249	-0.0045	24453.7709	4074.903	-31.374	-0.1845	-1.8216	-0.0045	39034.93397	3775.212	-26.145	-0.1845	-1.8216	-0.0045	9691.665991	11140.43745	10974.89098	28495.2893	42781.99037
125	ÀÏ³ÇÇø	1657.292048	2357.271	-5.229	-0.1845	-6.3756	-0.0045	2507.045401	2299.122	-5.229	-0.1845	-6.3756	-0.0045	3024.852595	1507.401	-5.229	-0.1845	-1.8216	-0.0045	12058.36789	1265.859	-5.229	-0.1845	-0.4554	-0.0045	19003.13706	1149.561	-5.229	-0.1845	-0.2277	-0.0045	4002.769448	4794.373801	4525.013995	13318.35349	20147.05236
126	èï´¨ÏØ	585.7670169	23657.697	-170962.155	-238.5585	-63.3006	-0.0045	854.2010646	23787.414	-170899.407	-237.267	-63.3006	-0.0045	1610.936823	16183.314	-118520.514	-145.386	-39.6198	-0.0045	12994.57657	16380.126	-117888	-144.648	-12.5235	-0.0045	23496.75637	13991.544	-121757.265	-98.154	-25.7301	-0.054	-147020.5546	-146558.364	-100911.2735	-88670.47343	-84392.90273
127	ÂåÁúÇø	5462.396491	28130.697	-1286.334	-109.0395	-66.2607	-0.0045	7993.377442	28081.494	-1286.334	-109.0395	-68.0823	-0.0045	9978.536722	18451.125	-805.266	-64.7595	-74.6856	-0.0045	52839.61829	16617.195	-768.663	-61.254	-49.4109	-0.0045	89168.56622	15503.418	-747.747	-61.254	-52.1433	-0.0045	32131.45479	34611.41114	27484.94612	68577.48089	103810.8354
128	ÂåÄþÏØ	3019.31942	69425.433	-67224.024	-1386.1485	-172.5966	-0.0045	4389.065633	69514.893	-67161.276	-1383.1965	-172.5966	-0.0045	5284.799937	51390.297	-46339.398	-943.164	-126.6012	-0.0045	21757.48988	51072.714	-46245.3	-954.05	-127.057	-0.0045	36869.3343	50433.075	-46674.054	-943.533	-128.1951	-0.0315	3661.97882	5186.885033	9265.929237	25503.79238	39556.5957
129	ÃÏ½òÏØ	5786.235167	42735.042	-83.664	-95.7555	-184.6647	-0.0045	8444.784509	42574.014	-78.435	-95.7555	-188.3079	-0.0045	13872.59983	28162.008	-141.183	-54.4275	-102.2373	-0.0045	42279.1843	27383.706	-88.893	-44.4645	-172.597	-0.0045	72060.32887	25889.724	-88.893	-45.2025	-178.2891	-0.0045	48157.18847	50656.29561	41736.75553	69356.9313	97637.66377
130	áÔÏØ	1995.417724	56422.422	-153816.264	-894.087	-266.8644	-0.009	2923.728847	56230.083	-153800.577	-893.1645	-278.2494	-0.009	4253.336791	38834.586	-111184.227	-577.854	-209.9394	-0.0045	20072.31425	27580.518	-33721.8	-220.847	-79.2396	-0.0045	29452.15545	37819.215	-111330.639	-597.411	-185.8032	-0.072	-96559.38468	-95818.18805	-68884.10211	13630.94115	-44842.55475
131	ÈêÑôÏØ	2833.588415	40780.341	-48927.753	-336.528	-108.3852	-0.0045	4132.110841	40753.503	-48917.295	-336.3435	-108.3852	-0.0045	5586.126249	27786.276	-33774.111	-223.983	-78.1011	-0.0045	17113.8948	39420.549	-110776	-576.009	-181.705	-0.0045	33620.93481	25581.087	-33685.218	-283.761	-84.4767	-0.009	-5758.741285	-4476.414359	-703.797351	-54999.2747	25148.55711
132	Î÷¹¤Çø	1785.875051	2330.433	-5.229	-0.1845	-8.6526	-0.0045	2597.326814	2334.906	-5.229	-0.1845	-8.6526	-0.0045	3395.715749	1547.658	-5.229	-0.1845	-1.8216	-0.0045	14155.47535	1212.183	-5.229	-0.1845	-0.2277	-0.0045	21547.71667	1077.993	-5.229	-0.1845	-0.2277	-0.0045	4102.237451	4918.162214	4936.134149	15362.01265	22620.06397
133	ÐÂ°²ÏØ	2924.072751	53649.162	-14698.719	-630.621	-58.5189	-0.063	4277.950047	53653.635	-14740.551	-630.252	-58.5189	-0.063	5667.252564	36432.585	-11095.938	-391.509	-49.4109	-0.0405	35987.86192	31069.458	-10290.7	-418.262	-166.676	-0.0765	63127.23025	30510.333	-10269.756	-414.018	-178.5168	-0.0765	41185.31285	42502.20015	30562.93916	56181.60542	82775.19595
134	ÙÈÊ¦ÊÐ	5343.338154	33158.349	-4763.619	-239.112	-39.6198	-0.0045	7798.925167	33082.308	-4763.619	-239.6655	-40.5306	-0.0045	10395.75777	22271.067	-3006.675	-159.039	-17.9883	-0.0045	44600.98184	21125.979	-3048.51	-151.475	-17.5329	-0.0045	70273.70914	20633.949	-2985.759	-152.766	-18.6714	-0.0045	33459.33185	35837.41357	29483.11797	62509.43844	87750.45724
135	ÒÁ´¨ÏØ	6457.724186	62375.985	-3268.125	-209.961	-59.6574	-0.0045	9410.101159	62371.512	-3268.125	-209.7765	-60.3405	-0.0045	13026.56826	42010.416	-2149.119	-131.364	-43.4907	-0.0045	51229.33935	40842.963	-2253.7	-128.043	-43.9461	-0.0045	82346.92728	40185.432	-2232.783	-127.674	-44.1738	-0.0045	65295.96129	68243.36666	52713.00606	89646.60875	120127.724
136	ÒËÑôÏØ	5433.82249	76631.436	-23880.843	-550.548	-117.7209	-0.0405	7923.930201	76689.585	-23854.698	-550.548	-116.3547	-0.0405	8645.747265	52835.076	-16722.342	-338.5575	-84.7044	-0.0495	31980.88874	52504.074	-16670.1	-331.362	-84.9321	-0.0765	52028.53196	52074.666	-15446.466	-354.609	-83.7936	-0.081	57516.10609	60091.874	44335.16987	67398.49214	88218.24836
137	ÁÙò£ÏØ	9481.80594	52848.495	-5.229	-0.1845	-14.5728	-0.0045	13833.89041	52844.022	-5.229	-0.1845	-14.5728	-0.0045	16909.0419	33015.213	-26.145	-0.1845	-9.3357	-0.0045	61190.59977	32496.345	-5.229	-0.1845	-0.2277	-0.0045	94474.2854	32004.315	-5.229	-0.1845	-0.2277	-0.0045	62310.31014	66657.92161	49888.5852	93681.29907	126472.9547
138	ÎèÑôÏØ	10053.28596	50093.127	-73.206	-0.1845	-44.1738	-0.0045	14875.59903	49949.991	-73.206	-0.1845	-44.1738	-0.0045	17117.65243	31082.877	-57.519	-0.1845	-32.3334	-0.0045	64373.70931	30107.763	-5.229	-0.1845	-33.6996	-0.0045	95773.6452	29723.085	-115.038	-0.1845	-33.4719	-0.0045	60028.84416	64708.02123	48110.48803	94442.35471	125348.0313
139	Û±³ÇÇø	5343.338154	26520.417	-5.229	-0.1845	-41.6691	-0.0045	7903.096029	26448.849	-5.229	-0.1845	-41.6691	-0.0045	10581.18935	18558.477	-5.229	-0.1845	-14.1174	-0.0045	41979.59752	17722.026	-5.229	-0.1845	-9.3357	-0.0045	64643.15001	17395.497	-5.229	-0.1845	-8.6526	-0.0045	31816.66805	34304.85793	29120.13095	59686.86982	82024.57641
140	Ô´»ãÇø	3043.131088	13257.972	-5.229	-0.1845	-18.4437	-0.0045	4430.733978	13262.445	-5.229	-0.1845	-18.4437	-0.0045	6154.010452	8619.471	-5.229	-0.1845	-22.0869	-0.0045	22131.97336	8328.726	-5.229	-0.1845	-21.6315	-0.0045	37302.45424	7890.372	-5.229	-0.1845	-22.5423	-0.0045	16277.24139	17669.31728	14745.97655	30433.64986	45164.86594
141	ÕÙÁêÇø	5519.544492	25786.845	-26.145	-0.1845	-12.5235	-0.0045	8062.824683	25934.454	-26.145	-0.1845	-4.7817	-0.0045	9920.589355	17516.268	-5.229	-0.1845	-16.8498	-0.0045	36250.00036	17185.266	-5.229	-0.1845	-10.4742	-0.0045	61773.73046	16402.491	-5.229	-0.1845	-10.2465	-0.0045	31267.53199	33966.16298	27414.58956	53419.37416	78160.55696
142	µËÖÝÊÐ	25035.58706	139526.289	-423.549	-46.863	-60.7959	-0.0045	36723.70106	139374.207	-423.549	-46.863	-61.7067	-0.0045	45338.02051	97484.562	-371.259	-32.103	-50.3217	-0.0045	123279.9599	100137.05	-371.259	-32.6565	-54.8757	-0.0045	201292.4889	98213.661	-371.259	-31.5495	-57.1527	-0.0045	164030.6637	175565.7849	142368.8943	222958.2142	299046.1842
143	·½³ÇÏØ	9400.846271	126107.289	-19289.781	-1075.0815	-136.3923	-0.0045	13792.22207	125749.449	-19247.949	-1073.6055	-135.0261	-0.0045	15668.96823	88377.534	-20220.543	-500.5485	-102.6927	-0.0045	59205.83736	86650.956	-20612.7	-501.287	-119.543	-0.0045	99942.42456	85501.395	-20633.634	-501.102	-121.8195	-0.0045	115006.876	119085.086	83222.71353	124623.2589	164187.2596
144	ÄÏÕÙÏØ	2247.821398	76689.585	-130526.298	-426.933	-401.8905	-0.0045	3270.965052	76837.194	-130379.886	-426.3795	-401.8905	-0.0045	4832.810468	52383.303	-92281.392	-293.5395	-271.1907	-0.0045	23292.87213	50486.751	-93013.5	-413.096	-363.637	-0.0045	43907.53322	50155.749	-88825.023	-533.574	-373.8834	-0.0765	-52417.7196	-51100.00145	-35630.01323	-20010.61437	4330.72532
145	ÄÚÏçÏØ	7324.468878	65806.776	-83020.833	-727.1145	-117.4932	-0.0045	10799.04598	65686.005	-83020.833	-727.1145	-117.4932	-0.0045	12945.44195	50178.114	-58627.548	-511.6185	-76.9626	-0.0045	42578.77108	50213.898	-58371.3	-504.608	-88.3476	-0.0045	73684.52862	44215.605	-58308.579	-515.124	-103.3758	-0.036	-10734.20032	-7380.39422	3907.42235	33828.40898	58973.01882
146	ÉçÆìÏØ	7405.428547	72637.047	-935.991	-59.778	-5.2371	-0.0045	11007.3877	72547.587	-935.991	-59.778	-5.2371	-0.0045	14846.11561	50428.602	-857.556	-33.3945	-3.8709	-0.0045	55610.796	49806.855	-983.052	-33.0255	-6.6033	-0.0045	90846.90596	52937.955	-1014.426	-33.579	-6.6033	-0.0045	79041.46495	82553.9641	64379.89171	104394.9657	142730.2482
147	ÌÆºÓÏØ	18154.01519	145877.949	-3728.277	-206.4555	-168.7257	-0.0045	26695.51945	145712.448	-3728.277	-206.0865	-167.8149	-0.0045	34096.23117	102641.931	-2687.706	-131.733	-126.3735	-0.0045	100698.6064	103603.63	-2708.62	-128.597	-136.392	-0.0045	169674.7338	102055.968	-2703.393	-128.5965	-139.5801	-0.0045	159928.5015	168305.7846	133792.3452	201328.6229	268759.1277
148	Í©°ØÏØ	2209.72273	69403.068	-62497.008	-235.2375	-140.4909	-0.0045	3597.367085	69250.986	-62361.054	-234.684	-142.5402	-0.0045	4798.042048	49811.328	-43588.944	-176.5665	-86.7537	-0.0045	22244.3184	53282.376	-43578.5	-175.091	-96.3171	-0.0045	43257.85332	52396.722	-43604.631	-175.4595	-94.7232	-0.0045	8740.04983	10110.07039	10757.10135	31676.7818	51779.75712
149	Íð³ÇÇø	9110.343929	58667.868	-99.351	-29.889	-48.9555	-0.0045	13563.04617	57996.918	-99.351	-29.889	-48.9555	-0.0045	20385.88397	38767.491	-62.748	-23.616	-54.1926	-0.0045	65272.46965	38651.193	-240.534	-17.712	-61.9344	-0.0045	115155.7622	37354.023	-250.992	-13.8375	-70.8147	-0.0045	67600.01193	71381.76417	59012.81387	103603.4778	152174.1365
150	Î÷Ï¿ÏØ	1633.48038	41308.155	-221171.013	-523.611	-131.3829	-0.0045	2388.985091	41317.101	-221139.639	-522.504	-133.4322	-0.0045	3372.536802	28099.386	-155761.452	-321.5835	-97.2279	-0.0045	57146.17825	39957.309	-868.014	-54.4275	-79.4673	-0.0045	31509.47513	27347.922	-154945.728	-317.5245	-111.8007	-0.0495	-178884.376	-178089.4936	-124708.3451	96101.57395	-96517.70557
151	ÎÔÁúÇø	7734.029556	59705.604	-601.335	-80.073	-108.8406	-0.0045	11264.34249	59598.252	-606.564	-80.073	-116.8101	-0.0045	15483.53666	41849.388	-329.427	-42.6195	-63.9837	-0.0045	18087.55183	27580.518	-155442	-319.37	-96.7725	-0.0045	93283.20559	39098.493	-847.098	-57.3795	-77.8734	-0.0045	66649.38046	70059.14289	56896.88996	-110190.0772	131399.3432
152	äÀ´¨ÏØ	5790.9975	83730.087	-58203.999	-1616.0355	-1073.6055	-0.0045	8604.513163	83636.154	-58177.854	-1613.8215	-1072.6947	-0.0045	10337.8104	62528.067	-39954.789	-1138.9185	-572.8932	-0.0045	44413.7401	59119.641	-39379.6	-1168.07	-675.814	-0.0045	66321.48975	52316.208	-39144.294	-1153.863	-1014.1758	-0.0045	28627.44	31376.29246	31199.2722	62309.8926	77325.36045
153	ÐÂÒ°ÏØ	11405.78866	61713.981	-41.832	-13.0995	-67.3992	-0.0045	16750.67454	61642.413	-41.832	-13.0995	-67.3992	-0.0045	21197.14711	43558.074	-31.374	-7.1955	-43.4907	-0.0045	55760.58939	50021.559	-20.916	-4.6125	-44.8569	-0.0045	90630.346	44278.227	-20.916	-4.428	-43.7184	-0.0045	72997.43446	78270.75234	64673.15641	105711.7585	134839.5061
154	ÕòÆ½ÏØ	12034.41668	73710.567	-16685.739	-205.902	-81.5166	-0.0045	17584.04143	73513.755	-16685.739	-206.0865	-90.1692	-0.0045	21996.82079	51488.703	-11634.525	-140.0355	-44.8569	-0.0045	62838.32706	51819.705	-11702.5	-159.408	-54.1926	-0.0045	102811.8441	50781.969	-8580.789	-269.5545	-56.6973	-0.0045	68771.82158	74115.79723	61666.10189	102741.927	144686.7678
155	±¦·áÏØ	5767.185833	41907.537	-2232.783	-108.6705	-51.6879	-0.0045	8548.955371	41710.725	-2238.012	-109.0395	-54.1926	-0.0045	10615.95777	28577.997	-1636.677	-71.0325	-37.1151	-0.0045	44488.6368	27884.682	-1422.29	-66.6045	-42.1245	-0.0045	73684.52862	26699.337	-1417.059	-64.0215	-43.4907	-0.0045	45281.57693	47858.43177	37449.12567	70842.2953	98859.28992
156	Û£ÏØ	7105.401538	39214.791	-2264.157	-138.9285	-58.0635	-0.0045	10597.64898	39062.709	-2258.928	-139.113	-58.0635	-0.0045	12922.263	27334.503	-1427.517	-96.4935	-33.9273	-0.0045	45911.674	26448.849	-1626.22	-89.1135	-30.9672	-0.0045	73846.94859	25795.791	-1652.364	-88.7445	-33.6996	-0.0045	43859.03904	47204.24898	38698.8237	70614.2178	97867.92699
157	Â³É½ÏØ	5795.759834	74757.249	-69085.548	-1106.8155	-346.3317	-0.0045	8798.965438	74363.625	-68975.739	-1106.262	-357.9444	-0.0045	12875.90511	54955.278	-51050.727	-492.246	-262.9935	-0.0045	43702.2215	53573.121	-58899.5	-419.738	-272.557	-0.0045	70977.52903	53353.944	-59019.723	-391.878	-281.6649	-0.0135	10014.30913	12722.64054	16025.21211	37683.543	64638.19363
158	ÈêÖÝÊÐ	7724.504889	83707.722	-10254.069	-465.4935	-131.1552	-0.0765	11465.73949	83569.059	-10274.985	-465.1245	-131.1552	-0.0765	15379.23139	56341.908	-7242.165	-327.4875	-80.1504	-0.0585	68830.06266	54803.196	-7137.59	-297.783	-88.5753	-0.0045	116184.422	53470.242	-7127.127	-293.9085	-90.8523	-0.0045	80581.43269	84163.45729	64071.27799	116109.3059	162142.7717
159	Ê¯ÁúÇø	290.5023417	1847.349	-5.229	-6.273	-0.4554	-0.0045	423.6281703	1847.349	-5.229	-6.273	-0.4554	-0.0045	2607.631548	518.868	-5.229	-2.952	-0.4554	-0.0045	4418.905002	1001.952	-5.229	-3.1365	-0.4554	-0.0045	6984.058921	943.803	-5.229	-3.1365	-0.4554	-0.0045	2125.889442	2259.01527	3117.858648	5412.031602	7919.036521
160	ÎÀ¶«Çø	2195.43573	5005.287	-512.442	-28.9665	-2.0493	-0.0045	3604.311809	4298.553	-512.442	-28.9665	-2.0493	-0.0045	4264.926265	2813.517	-381.717	-21.9555	-1.1385	-0.0045	17638.17166	2357.271	-381.717	-21.771	-2.0493	-0.0045	27827.9557	2124.675	-381.717	-21.771	-2.7324	-0.0045	6657.26043	7359.402509	6673.627765	19589.90086	29546.4058
161	Îè¸ÖÊÐ	4514.69213	23608.494	-12209.715	-233.0235	-28.0071	-0.0045	6757.216552	23474.304	-12178.341	-232.101	-31.6503	-0.0045	7915.610431	18406.395	-9365.139	-44.8335	-49.6386	-0.0045	24229.08082	18415.341	-9469.72	-40.7745	-41.6691	-0.0045	45423.45298	17574.417	-9354.681	-39.6675	-42.8076	-0.0045	15652.43603	17789.42375	16862.38983	33092.25372	53560.70938
162	ÐÂ»ªÇø	2657.382077	6624.513	-57.519	-16.974	-254.5686	-0.0045	3875.156049	6624.513	-57.519	-16.974	-254.5686	-0.0045	3998.368373	5197.626	-20.916	-12.7305	-140.9463	-0.0045	25315.08289	3721.536	-15.687	-11.6235	-139.808	-0.0045	39359.77392	3520.251	-15.687	-11.808	-140.9463	-0.0045	8952.828977	10170.60295	9021.397073	28869.49589	42711.57912
163	Ò¶ÏØ	12158.23735	76895.343	-5145.336	-207.5625	-86.0706	-0.0045	17806.2726	76841.667	-5145.336	-207.5625	-86.2983	-0.0045	21370.98922	54181.449	-3838.086	-101.2905	-60.3405	-0.0045	65684.40147	53479.188	-3576.64	-102.213	-105.881	-0.0045	114722.6423	52383.303	-3529.575	-101.2905	-109.5237	-0.0045	83614.60675	89208.7383	71552.71672	115378.851	163365.5516
164	Õ¿ºÓÇø	2728.817079	5331.816	-5.229	-4.9815	-13.8897	-0.0045	3979.326911	5331.816	-5.229	-4.9815	-13.8897	-0.0045	5261.620989	3292.128	-5.229	-3.1365	-18.4437	-0.0045	18387.13861	3216.087	-10.458	-0.738	-18.6714	-0.0045	27936.23568	3095.316	-15.687	-0.738	-19.5822	-0.0045	8036.528379	9287.038211	8526.935289	21573.35371	30995.53998
165	·¶ÏØ	9224.639933	33869.556	-57.519	-14.391	-113.3946	-0.369	14813.09651	33628.014	-57.519	-22.3245	-87.8922	-0.5445	16422.28401	22955.436	-73.206	-11.2545	-39.8475	-0.117	57033.8332	22056.363	-15.687	-8.6715	-48.5001	-0.0045	90305.50605	21322.791	-15.687	-8.6715	-52.5987	-0.0045	42908.52233	48272.83031	39253.29501	79017.3331	111551.3354
166	»ªÁúÇø	2738.341746	19922.742	-617.022	-0.1845	-0.9108	-0.0045	6021.075797	18616.626	-617.022	-0.1845	-0.9108	-0.0045	9746.747251	11052.783	-407.862	-0.1845	-0.4554	-0.0045	41904.70082	10046.358	-88.893	-0.1845	-0.9108	-0.0045	74496.62849	8887.851	-83.664	-0.1845	-1.5939	-0.0045	22042.96195	24019.58	20391.02385	51861.06602	83299.03259
167	ÄÏÀÖÏØ	6091.024509	41518.386	-57.519	-0.1845	-7.2864	-0.0045	9146.201643	41393.142	-57.519	-0.1845	-7.2864	-0.0045	10279.86303	26171.523	-20.916	-0.1845	-3.4155	-0.0045	43852.01489	24807.258	-57.519	-0.1845	-7.2864	-0.0045	71248.22899	24113.943	-57.519	-0.1845	-8.4249	-0.0045	47544.41611	50474.34924	36426.86553	68594.27849	95296.03909
168	å§ÑôÏØ	16649.11781	87567.921	-611.793	-16.236	-203.3361	-0.252	24785.72032	87594.759	-611.793	-16.236	-185.3478	-0.252	29460.44175	58846.788	-334.656	-3.5055	-64.2114	-0.0045	106166.0651	57634.605	-31.374	-0.738	-72.6363	-0.0045	169674.7338	56435.841	-31.374	-0.1845	-72.1809	-0.0045	103385.4217	111566.8505	87904.85235	163695.9173	226006.8309
169	Çå·áÏØ	9019.859593	53595.486	-883.701	-0.1845	-1.3662	-0.0045	13396.37279	53398.674	-883.701	-0.1845	-3.4155	-0.0045	14776.57877	34817.832	-622.251	-0.1845	-2.7324	-0.0045	53963.06871	34285.545	-392.175	-0.1845	-4.3263	-0.0045	89060.28624	33471.459	-240.534	-0.1845	-4.7817	-0.0045	61730.08939	65907.74129	48969.23837	87851.92341	122286.2405
170	ºþ±õÇø	1990.655391	8887.851	-240.534	-98.523	-80.3781	-0.0045	2854.281606	8905.743	-245.763	-97.6005	-79.9227	-0.0045	4334.463106	5430.222	-125.496	-57.3795	-74.4579	-0.0045	34976.75654	16156.476	-146.412	-5.7195	-73.0917	-0.0045	25499.93606	5264.721	-120.267	-53.3205	-51.0048	-0.261	10459.06679	11336.73391	9507.347206	50908.00484	30539.80376
171	Ì¨Ç°ÏØ	6029.114174	23308.803	-240.534	-33.3945	-153.4698	-0.4185	8792.020714	23577.183	-266.679	-28.2285	-135.4815	-0.558	10998.41039	16259.355	-151.641	-6.273	-62.3898	-0.0315	15915.54768	5604.669	-125.496	-52.767	-44.6292	-0.234	63776.91015	15481.053	-146.412	-5.3505	-71.2701	-0.0045	28910.10037	31938.25671	27037.43009	21297.09048	79034.92605
172	Áé±¦ÊÐ	7891.186561	72230.004	-95021.388	-2155.1445	-270.5076	-0.171	11535.18673	72180.801	-95016.159	-2179.4985	-265.0428	-0.2295	14880.88403	52852.968	-60337.431	-1574.7075	-264.5874	-0.1665	56584.45303	57240.981	-62622.5	-1133.2	-193.317	-0.0045	87381.9465	57321.495	-62659.107	-1095.7455	-200.8314	-0.1305	-17326.02054	-13744.94207	5556.95963	49876.41253	80747.6271
173	Â¬ÊÏÏØ	747.6863549	51967.314	-203632.947	-1618.9875	-124.3242	-0.0045	1097.266408	51967.314	-203596.344	-1618.6185	-123.8688	-0.0045	1529.810508	34097.679	-136665.144	-1194.6375	-89.7138	-0.0045	8350.981487	34088.733	-135520	-1202.02	-94.4955	-0.0045	14671.93773	33462.513	-135917.397	-1184.3055	-113.3946	-0.0045	-152661.2628	-152274.2554	-102322.0103	-94376.80551	-89080.65087
174	äÅ³ØÏØ	3309.821762	54642.168	-32090.373	-593.352	-53.0541	-0.0135	4951.588285	54642.168	-32074.686	-592.4295	-53.2818	-0.0135	5759.968352	36517.572	-21757.869	-405.7155	-65.8053	-0.0315	28498.19243	35135.415	-21757.9	-363.65	-106.564	-0.009	49592.23234	34424.208	-21653.289	-364.941	-110.8899	-0.009	25215.19716	26873.34549	20048.11905	41405.48443	61887.31144
175	ÉÂÖÝÇø	3481.265767	56082.474	-39928.644	-943.533	-82.8828	-0.0045	5083.538043	56042.217	-39928.644	-943.7175	-82.1997	-0.0495	6327.852556	38543.841	-26992.098	-608.2965	-84.7044	-0.036	28722.88251	38083.122	-26939.8	-599.81	-73.5471	-0.018	61069.91056	36799.371	-26856.144	-601.101	-79.9227	-0.018	18608.67547	20171.14434	17186.55866	39192.82941	70332.09586
176	ÒåÂíÊÐ	1123.910699	4388.013	-162.099	-64.7595	-9.3357	-0.0045	1673.678509	4365.648	-162.099	-64.7595	-9.3357	-0.0045	2596.042074	2898.504	-109.809	-39.483	-4.3263	-0.0045	7452.221147	3014.802	-115.038	-39.2985	-3.8709	-0.0045	14022.25783	2741.949	-109.809	-38.9295	-4.3263	-0.0045	5275.724999	5803.127809	5340.923274	10308.81125	16611.13753
177	ÁºÔ°Çø	11320.06666	38338.083	-41.832	-59.5935	-16.1667	-0.0045	17063.18712	37980.243	-41.832	-59.5935	-16.1667	-0.0045	21683.905	25648.182	-250.992	-2.7675	-14.5728	-0.0045	56846.59147	27714.708	-266.679	-2.7675	-14.1174	-0.0045	114343.6623	25017.489	-282.366	-0.1845	-16.6221	-0.0045	49540.55296	54925.83342	47063.7502	84277.73107	139061.9742
178	ÃñÈ¨ÏØ	17820.65185	65457.882	-998.739	-220.1085	-134.1153	-0.0045	25987.15759	65457.882	-998.739	-230.0715	-121.8195	-0.0045	30028.32596	50620.941	-2536.065	-4.6125	-83.1105	-0.0495	90812.24263	52611.426	-1641.91	-3.321	-63.9837	-0.0045	152241.6565	50750.658	-1636.677	-3.5055	-70.8147	-0.0045	81925.56655	90094.40509	78025.42946	141714.4494	201281.3128
179	ÄþÁêÏØ	12853.53804	50312.304	-94.122	-7.5645	-0.2277	-0.0045	18827.14704	50303.358	-94.122	-7.5645	-0.2277	-0.0045	22193.84184	30935.268	-135.954	-2.3985	-0.2277	-0.0045	56958.93651	32702.103	-115.038	-0.1845	-0.2277	-0.0045	104002.9239	30944.214	-109.809	-0.1845	-0.2277	-0.0045	63063.92334	69028.58634	52990.52514	89545.58481	134836.9122
180	î¡ÏØ	12543.98636	54915.021	-31.374	-0.1845	-32.7888	-0.0045	18320.18218	54897.129	-31.374	-0.1845	-32.7888	-0.0045	21220.32606	37300.347	-26.145	-0.1845	-22.3146	-0.0045	64523.5027	39102.966	-5.229	-0.1845	-10.0188	-0.0045	117050.6619	36656.235	-62.748	-0.1845	-2.5047	-0.0045	67394.65556	73152.95938	58472.02446	103611.0319	153641.4552
181	î¡ÑôÇø	14820.38176	54798.723	-141.183	-0.1845	-20.7207	-0.0045	21653.64975	54718.209	-146.412	-0.1845	-20.7207	-0.0045	27200.49441	36607.032	-83.664	-0.1845	-13.8897	-0.0045	65871.64321	37984.716	-83.664	-0.1845	-1.5939	-0.0045	120353.2014	36799.371	-5.229	-0.1845	-13.2066	-0.0045	69457.01206	76204.53705	63709.78371	103770.9123	157133.9478
182	ÏÄÒØÏØ	17973.04652	89397.378	-130.725	-0.1845	-62.3898	-0.0045	26209.38876	89397.378	-130.725	-0.1845	-62.3898	-0.0045	31836.28383	60318.405	-109.809	-0.1845	-33.2442	-0.0045	116801.3958	58828.896	-5.229	-0.1845	-33.2442	-0.0045	182072.7919	57571.983	-5.229	-0.1845	-34.6104	-0.0045	107177.1207	115413.463	92011.44663	175591.6296	239604.7465
183	ÓÀ³ÇÊÐ	25940.43041	119259.126	-193.473	-0.1845	-82.1997	-0.0045	37841.80164	119254.653	-193.473	-0.1845	-82.1997	-0.0045	45013.51525	81225.207	-235.305	-0.1845	-54.1926	-0.0045	139382.7493	81654.615	-62.748	-0.1845	-54.4203	-0.0045	225926.1851	79024.491	-67.977	-0.1845	-85.6152	-0.0045	144923.6947	156820.5929	125949.0357	220920.007	304796.8949
184	ÓÝ³ÇÏØ	19782.73324	95869.809	-83.664	-28.413	-131.8383	-0.009	28896.99699	95851.917	-83.664	-43.911	-112.0284	-0.009	33574.70486	61955.523	-47.061	-58.1175	-39.8475	-0.063	100661.158	63476.343	-214.389	-65.313	-18.4437	-0.0045	169025.0539	61060.923	-198.702	-65.682	-19.8099	-0.0045	115408.6179	124509.3016	95385.13886	163839.3508	229801.7785
185	èÏ³ÇÏØ	16658.64248	58869.153	-62.748	-0.1845	-39.1644	-0.0045	24535.71026	58748.382	-62.748	-0.1845	-37.1151	-0.0045	29182.29439	39925.998	-31.374	-0.1845	-29.8287	-0.0045	70590.13499	43083.936	-26.145	-0.1845	-11.6127	-0.0045	123222.621	41339.466	-20.916	-0.1845	-11.1573	-0.018	75425.69408	83184.04016	69046.90069	113636.1243	164529.8112
186	·âÇðÏØ	12677.3317	67689.909	-1003.968	-0.369	-489.3273	-1.2195	18556.3028	67600.449	-1108.548	-0.369	-492.2874	-1.116	22170.66289	53103.456	-988.281	-7.749	-112.9392	-0.702	65796.74651	53277.903	-700.686	-0.1845	-181.932	-0.297	103678.084	52866.387	-481.068	-0.1845	-188.3079	-0.0675	78872.3569	84554.4314	74164.44769	118191.55	155874.8431
187	·ïÈªÇø	2233.534398	6467.958	-5.229	-6.273	-3.6432	-0.0045	3618.201258	6235.362	-5.229	-6.273	-3.6432	-0.0045	4369.231526	4097.268	-5.229	-5.3505	-0.2277	-0.0045	15690.85759	3784.158	-5.229	-9.0405	-0.6831	-0.0045	23496.75637	3708.117	-5.229	-9.0405	-0.2277	-0.0045	8686.342698	9838.413558	8455.687826	19460.05849	27190.37167
188	ºìÆìÇø	2252.583732	8105.076	-47.061	-0.1845	-2.5047	-0.1035	3451.527879	7952.994	-47.061	-0.1845	-2.5047	-0.1035	4763.273627	5090.274	-15.687	-0.1845	-1.1385	-0.0045	22281.76675	4226.985	-10.458	-0.1845	-0.6831	-0.0045	40550.85373	3529.197	-10.458	-0.1845	-1.3662	-0.0045	10307.80603	11354.66818	9836.533127	26497.42165	44068.03753
189	»ÔÏØÊÐ	9119.868596	59808.483	-24801.147	-1446.2955	-112.4838	-0.0045	13396.37279	59732.442	-24827.292	-1446.111	-112.0284	-0.0045	16410.69454	38105.487	-17339.364	-968.256	-74.9133	-0.0045	64486.05435	38235.204	-17161.6	-947.592	-54.8757	-0.0045	105464.7037	37206.414	-17177.265	-946.116	-59.4297	-0.0045	42568.4208	46743.37889	36133.64374	84557.18615	124488.3025
190	ÄÁÒ°Çø	2166.861729	5076.855	-5.229	-0.1845	-4.3263	-0.0045	3416.804259	5358.654	-5.229	-0.1845	-4.3263	-0.0045	3986.7789	3180.303	-5.229	-0.1845	-4.7817	-0.0045	28123.70895	19775.133	-20.916	-0.1845	-10.0188	-0.0045	27990.37568	2308.068	-5.229	-0.1845	-7.2864	-0.0045	7233.972429	8765.713959	7156.8822	47867.71815	30285.73928
191	»ñ¼ÎÏØ	4462.306462	30018.303	-62.748	-0.1845	-26.8686	-0.0315	6722.492931	29884.113	-57.519	-0.1845	-26.1855	-0.0045	7370.905175	20182.176	-47.061	-0.1845	-12.2958	-0.0045	17188.79149	2576.448	-5.229	-0.1845	-5.9202	-0.0045	46993.51274	19198.116	-31.374	-0.1845	-10.0188	-0.0045	34390.77686	36522.71243	27493.53538	19753.90129	66150.04694
192	ÎÀ±õÇø	1514.422044	3233.979	-5.229	-1.476	-0.6831	-0.0045	2382.040367	2987.964	-5.229	-1.476	-7.5141	-0.0045	3024.852595	1905.498	-5.229	-0.738	-5.0094	-0.0045	13443.95674	1462.671	-5.229	-0.738	-4.3263	-0.0045	22251.53656	1265.859	-5.229	-0.738	-3.4155	-0.0045	4741.008444	5355.780767	4919.369695	14896.32994	23508.00856
193	ÎÀ»ÔÊÐ	6595.831857	38803.275	-6091.785	-500.1795	-43.4907	-1.2015	9618.442882	38789.856	-6081.327	-500.9175	-43.4907	-1.2015	13513.32615	25576.614	-4345.299	-335.421	-30.2841	-0.0675	44900.56862	25563.195	-4345.3	-330.44	-27.7794	-0.0495	66213.20977	24919.083	-4350.528	-331.9155	-27.5517	-0.0405	38762.45016	41781.36218	34378.86855	65760.19472	86422.25707
194	ÐÂÏçÏØ	4052.745784	24498.621	-167.328	-1.6605	-10.2465	-0.0045	5909.960211	24480.729	-167.328	-1.6605	-11.1573	-0.0045	6779.842024	16277.247	-141.183	-1.2915	-8.4249	-0.0045	34639.72141	14832.468	-125.496	-1.2915	-4.0986	-0.0045	62315.13037	14304.654	-125.496	-1.2915	-3.1878	-0.0045	28372.12728	30210.53891	22906.18512	49341.29881	76489.80457
195	ÑÓ½òÏØ	8519.814579	55000.008	-1129.464	-1.107	-21.1761	-2.142	12438.00087	54986.589	-1134.693	-1.107	-21.1761	-2.1465	14081.21036	37099.062	-726.831	-0.9225	-48.0447	-0.3825	49394.37032	37264.563	-596.106	-0.1845	-38.9367	-0.0045	82617.62724	36513.099	-622.251	-0.1845	-31.4226	-0.0045	62365.93348	66265.46727	50404.09166	86023.70162	118476.8636
196	Ô­ÑôÏØ	15220.41777	72583.371	-789.579	-0.1845	-354.3012	-0.234	22348.12216	71183.322	-789.579	-0.1845	-361.5876	-1.4895	25705.45232	51546.852	-580.419	-0.1845	-90.1692	-0.0045	71601.24037	51936.003	-684.999	-0.1845	-135.026	-0.0045	123385.0409	49744.233	-596.106	-0.1845	-168.2703	-0.0045	86659.49007	92378.60356	76581.52712	122717.0294	172364.7086
197	³¤Ô«ÊÐ	11882.02201	60439.176	-214.389	-21.9555	-221.7798	-0.5985	17611.82032	60452.595	-214.389	-21.9555	-209.7117	-0.5985	20756.74712	41652.576	-183.015	-11.808	-76.2795	-0.009	82049.32932	40060.188	-88.893	-11.6235	-70.8147	-0.009	134321.3192	38843.532	-47.061	-10.332	-72.4086	-0.009	71862.47521	77617.76062	62138.21162	121938.1771	173035.0406
198	¹ÌÊ¼ÏØ	21368.59028	156156.903	-20466.306	-109.224	-378.2097	-0.0045	31327.65043	156040.605	-20450.619	-110.331	-380.0313	-0.0045	40030.04162	110648.601	-14500.017	-78.966	-263.4489	-0.0045	140768.3382	110196.83	-13788.9	-51.1065	-284.853	-0.0045	215260.6067	109244.079	-13715.667	-50.553	-284.8527	-0.0045	156571.7491	166427.2696	135836.2062	236840.3042	310453.6085
199	¹âÉ½ÏØ	7862.61256	96907.545	-16973.334	-68.4495	-293.9607	-0.0045	11500.46311	96849.396	-16983.792	-68.4495	-295.0992	-0.0045	15738.50507	71062.551	-9783.459	-57.7485	-219.2751	-0.0045	56659.34973	68351.913	-11864.6	-54.243	-255.252	-0.0225	83808.70705	68249.034	-11791.395	-53.136	-255.2517	-0.0225	87434.40886	91002.51391	76740.56897	112837.1452	139957.9359
200	Ïå³ÇÏØ	10100.90929	53613.378	-815.724	-75.8295	-37.3428	-0.0045	14868.6543	53492.607	-857.556	-73.6155	-37.3428	-0.0045	18137.5261	36651.762	-815.724	-40.959	-27.0963	-0.0045	62201.70516	70167.951	-669.312	-0.1845	-171.914	-0.0045	87490.22648	36504.153	-763.434	-39.483	-27.7794	-0.0045	62785.38649	67392.7425	53905.5043	131528.2412	123163.6786
201	Û³ÁêÏØ	10053.28596	53210.808	-167.328	-0.1845	-30.5118	-0.0045	14660.31258	53215.281	-167.328	-0.1845	-30.5118	-0.0045	16712.02085	36486.261	-120.267	-0.1845	-17.3052	-0.0045	57895.1452	51622.893	-800.037	-50.7375	-168.27	-0.0045	75362.86836	36571.248	-47.061	-0.1845	-27.0963	-0.0045	63066.06516	67677.56478	53060.52065	108498.9892	111859.7701
202	»´±õÏØ	10439.03497	68588.982	-1108.548	-50.7375	-189.9018	-0.0045	15257.55885	68611.347	-1108.548	-97.2315	-130.2444	-0.0045	17778.25242	53175.024	-868.014	-58.1175	-82.1997	-0.0045	56621.90138	67949.343	-27363.4	-8.3025	-263.904	-0.0045	89547.54616	51757.083	-800.037	-50.3685	-135.7092	-0.0045	77678.82517	82532.87745	69944.94072	96935.63338	140318.51
203	äê´¨ÏØ	10058.04829	100052.064	-768.663	-0.1845	-199.4652	-0.0045	14715.87037	99886.563	-852.327	-0.1845	-202.8807	-0.0045	18508.38925	71089.389	-711.144	-0.5535	-139.3524	-0.0045	68493.02753	72230.004	-8816.09	-68.8185	-226.789	-0.0045	98101.66484	69541.731	-585.648	-2.952	-172.5966	-0.0045	109141.7951	113547.0367	88746.72385	131611.3295	166882.1947
204	ÂÞÉ½ÏØ	8024.531898	95619.321	-40242.384	-20.4795	-267.5475	-0.0045	11674.08122	95789.295	-40169.178	-21.402	-262.0827	-0.0045	15865.98928	69224.148	-27614.349	-8.856	-196.0497	-0.0045	13968.23361	52101.504	-51176.2	-78.228	-270.28	-0.0135	84512.52694	68038.803	-26986.869	-7.749	-264.5874	-0.0045	63113.4374	67010.70902	57270.87808	14545.01611	125292.12
205	ÓíÖÝÊÐ	12353.49302	79713.333	-6070.869	-390.5865	-22.0869	-0.0045	18396.57415	79462.845	-6076.098	-390.402	-22.0869	-0.0045	22228.61026	53389.728	-4523.085	-278.7795	-16.1667	-0.0045	24978.04777	18638.991	-72092.2	-20.8485	-223.829	-0.009	152187.5165	52441.452	-5992.434	-279.5175	-25.9578	-0.0405	85583.27912	91370.82775	70800.30256	-28719.84773	198331.0187
206	³¤¸ðÊÐ	8553.150913	38132.325	-115.038	-0.1845	-12.7512	-0.0045	12993.5788	37801.323	-115.038	-0.1845	-12.7512	-0.0045	16422.28401	25379.802	-109.809	-0.1845	-7.5141	-0.0045	129683.6273	75812.877	-146.412	-0.1845	-103.376	-0.0045	93716.32552	23782.941	-26.145	-0.9225	-17.9883	-0.0045	46557.49771	50666.9236	41684.57391	205246.5273	117454.2062
207	Æ½ÇÅÇø	7700.693222	103438.125	-13265.973	-99.999	-338.8176	-0.0045	11292.12139	103402.341	-13271.202	-99.999	-338.3622	-0.0045	15193.79982	74077.353	-8852.697	-69.5565	-222.9183	-0.0045	16290.03115	16183.314	-67354.7	-2.214	-43.0353	-0.0675	114885.0623	70275.303	-9171.666	-69.003	-224.9676	-0.0045	97434.02412	100984.8947	80125.97652	-34926.67165	175694.7242
208	ÉÌ³ÇÏØ	1395.363707	69546.204	-76510.728	-101.6595	-285.7635	-0.0045	2034.804162	69590.934	-76458.438	-101.106	-286.2189	-0.0045	2955.315754	53608.905	-50867.712	-90.2205	-194.9112	-0.0045	65085.22791	41594.427	-5.229	-0.1845	-5.9202	-0.0045	23496.75637	51936.003	-51014.124	-78.966	-269.1414	-0.009	-5956.587793	-5220.029238	5411.372554	106668.3167	24070.51897
209	µÇ·âÊÐ	4481.355796	53282.376	-18944.667	-580.437	-58.9743	-0.1395	6534.985381	53286.849	-18944.667	-580.437	-58.9743	-0.1395	9433.831466	36316.287	-13166.622	-391.3245	-31.6503	-0.0945	23854.59734	1516.347	-5.229	-0.1845	-0.2277	-0.0045	116779.962	35488.782	-11854.143	-205.3485	-32.5611	-0.0045	38179.514	40237.61658	32160.42717	25365.29864	140176.6869
210	›¸ºÓÇø	2433.552404	26753.013	-103340.727	-30.258	-271.1907	-0.0045	3548.754017	26775.378	-103319.811	-30.258	-270.7353	-0.0045	4995.063098	19730.403	-72270.009	-20.664	-214.2657	-0.0045	57820.2485	36853.047	-779.121	-40.4055	-25.9578	-0.0045	39955.31383	18527.166	-72327.528	-21.033	-225.8784	-0.009	-74455.6148	-73296.67678	-47779.4771	93827.8067	-14091.96857
211	¶þÆßÇø	2052.565726	9621.423	-193.473	-0.1845	-9.3357	-0.0045	3590.422361	8829.702	-193.473	-0.1845	-9.3357	-0.0045	4995.063098	5618.088	-151.641	-0.1845	-5.4648	-0.0045	49094.78354	37108.008	-47.061	-0.1845	-17.3052	-0.0045	53815.15169	3059.532	-240.534	-0.1845	-4.7817	-0.0045	11470.99103	12217.12666	10455.8563	86138.23634	56629.17899
212	¹®ÒåÊÐ	5290.952486	32818.401	-16816.464	-789.8445	-192.1788	-0.0045	8285.055855	32523.183	-16816.464	-789.8445	-189.2187	-0.0045	10812.97882	23322.222	-11320.785	-520.4745	-76.9626	-0.0045	96766.52987	50021.559	-6232.97	-266.972	-19.8099	-0.0045	138814.9386	18961.047	-11054.106	-352.5795	-126.1458	-0.0045	20310.86169	23012.70716	22216.97422	140268.3325	146243.1498
213	Ï¢ÏØ	19582.71523	109660.068	-240.534	-0.1845	-139.1247	-0.0045	29105.33871	109194.876	-240.534	-0.1845	-144.5895	-0.0045	36796.57851	77776.524	-151.641	-0.1845	-94.2678	-0.0045	58569.21545	24516.513	-41.832	-0.9225	-16.3944	-0.0045	196636.4496	75204.549	-73.206	-0.1845	-99.9603	-0.0045	128862.9355	137914.9022	114327.0047	83026.57505	271667.6433
214	ÐÂÏØ	881.0316921	57321.495	-60211.935	-5.7195	-51.9156	-0.0045	1298.663407	57325.968	-60248.538	-5.7195	-51.9156	-0.0045	2028.15787	41759.928	-38919.447	-2.583	-38.4813	-0.0045	73248.96766	36566.775	-11896	-204.98	-26.4132	-0.0045	20735.6168	17171.847	-66476.277	-2.3985	-43.4907	-0.0675	-2067.047908	-1681.546193	4827.57007	97688.34496	-28614.7699
215	¹Ü³Ç»Ø×åÇø	2100.189061	11786.355	-1317.708	-0.1845	-4.7817	-0.0585	3548.754017	11517.975	-1312.479	-0.1845	-4.7817	-0.0585	5968.578876	7322.301	-606.564	-0.1845	-3.4155	-0.0405	34489.92802	3368.169	-240.534	-0.1845	-5.0094	-0.0045	98209.94483	2062.053	-10.458	-0.1845	-1.1385	-0.0045	12563.81136	13749.22532	12680.67538	37612.36462	100260.2123
216	»Ý¼ÃÇø	1647.767381	10963.323	-224.847	-0.1845	-227.0169	-0.0045	2402.87454	11110.932	-224.847	-0.1845	-219.2751	-0.0045	3048.031542	8458.443	-141.183	-0.1845	-94.7232	-0.0045	88415.54839	19819.863	-11116.9	-357.192	-116.81	-0.0045	38493.53405	5913.306	-15.687	-0.1845	-127.9674	-0.0045	12159.03748	13069.49544	11270.37934	96644.50489	44262.99665
217	½¨°²Çø	11815.34934	60551.001	-287.595	-0.1845	-2.9601	-0.0045	17250.69467	60533.109	-287.595	-0.1845	-2.9601	-0.0045	21046.48396	41227.641	-203.931	-0.1845	-2.0493	-0.0045	55723.14104	3511.305	-10.458	-0.1845	-0.9108	-0.0045	114885.0623	40789.287	-20.916	-0.1845	-5.6925	-0.0045	72075.60624	77493.05957	62067.95566	59222.88824	155647.5518
218	Îº¶¼Çø	2195.43573	4173.309	-135.954	-0.1845	-0.2277	-0.0045	3784.874636	3793.104	-135.954	-0.1845	-0.2277	-0.0045	4809.631521	2446.731	-120.267	-0.1845	-0.4554	-0.0045	19398.24399	6861.582	-15.687	-0.1845	-123.413	-0.0045	39251.49394	1104.831	-5.229	-0.1845	-0.4554	-0.0045	6232.37403	7441.607936	7135.451121	26120.53699	40350.45154
219	½ðË®Çø	3957.499114	12193.398	-10.458	-0.1845	-98.1387	-0.0045	6812.774345	10547.334	-10.458	-0.1845	-147.5496	-0.0045	10615.95777	6011.712	-10.458	-0.1845	-98.1387	-0.0045	53363.89515	3752.847	-5.229	-0.369	-96.0894	-0.0045	102432.8642	2500.407	-5.229	-0.5535	-53.2818	-0.0045	16042.11141	17201.91175	16518.88407	57015.05025	104874.2024
220	ÉÏ½ÖÇø	1004.852362	2491.461	-57.519	-30.627	-0.6831	-0.0045	1479.226234	2482.515	-57.519	-30.627	-0.6831	-0.0045	2097.694712	1471.617	-15.687	-22.6935	-0.4554	-0.0045	11796.22945	957.222	-10.458	-20.4795	-0.4554	-0.0045	19544.53698	746.991	-10.458	-21.033	-0.6831	-0.0045	3407.479762	3872.907634	3530.471312	12722.05405	20259.34938
221	ÐÂÃÜÊÐ	5991.015506	51511.068	-17229.555	-216.0495	-9.7911	-0.0045	8743.407645	51506.595	-17229.555	-216.0495	-9.7911	-0.0045	13571.27352	30930.795	-11655.441	-154.7955	-6.3756	-0.0045	94332.38729	32062.464	-4052.48	-105.719	-8.1972	-0.0045	152187.5165	30716.091	-4062.933	-105.3495	-12.2958	-0.0045	40046.68341	42794.60255	32685.45192	122228.4506	178723.0247
222	ÐÂÖ£ÊÐ	8696.020917	51072.714	-4648.581	-26.3835	-29.8287	-0.0045	12868.57376	50951.943	-4648.581	-26.3835	-29.8287	-0.0045	17094.47348	35296.443	-1542.555	-12.177	-20.7207	-0.0045	79465.39334	33350.688	-716.373	-6.642	-16.1667	-0.0045	147693.8972	30532.698	-705.915	-6.8265	-19.1268	-0.0045	55063.93722	59115.71906	50815.45928	112076.8951	177494.7224
223	ÜþÑôÊÐ	5514.782159	43665.426	-2258.928	-453.3165	-176.9229	-0.0045	8035.045787	43678.845	-2264.157	-452.5785	-177.1506	-0.0045	8889.126209	29884.113	-1626.219	-305.7165	-87.2091	-0.0045	62014.46342	29602.314	-1448.43	-131.18	-129.334	-0.0045	107846.8633	27544.734	-1437.975	-123.7995	-161.8947	-0.0045	46291.03626	48820.00019	36754.09011	89907.82892	133667.9236
224	ÖÐÄ²ÏØ	9243.689267	79359.966	-8068.347	-5.166	-498.8907	-0.2025	13458.87531	81010.503	-8010.828	-5.166	-397.1088	-0.2025	16514.9998	57840.363	-3874.689	-3.8745	-157.3407	-0.0495	81974.43262	53371.836	-2954.39	-9.594	-271.191	-0.0045	160849.9151	53349.471	-2844.576	-7.5645	-306.9396	-0.0045	80031.04907	86056.07301	70319.4091	132111.0891	211040.3015
225	ÖÐÔ­Çø	3214.575093	11088.567	-162.099	-0.1845	-9.5634	-0.0045	5423.829524	10618.902	-162.099	-0.1845	-9.5634	-0.0045	7081.168336	6848.163	-151.641	-0.1845	-5.9202	-0.0045	51454.02943	3627.603	-5.229	-0.1845	-1.8216	-0.0045	86353.28666	2585.394	-5.229	-0.1845	-1.8216	-0.0045	14131.29069	15870.88012	13771.58114	55074.39283	88931.44106
226	´¨»ãÇø	6176.746511	17270.253	-73.206	-0.1845	-34.3827	-0.0045	9882.342398	16697.709	-73.206	-0.1845	-34.3827	-0.0045	13536.5051	11263.014	-83.664	-0.1845	-26.6409	-0.0045	35313.79167	11750.571	-47.061	-0.1845	-28.6902	-0.0045	74334.20852	9634.842	-20.916	-0.1845	-38.9367	-0.0045	23339.22181	26472.2737	24689.0252	46988.42247	83909.00882
227	µ¦³ÇÏØ	15806.18479	96504.975	-47.061	-0.1845	-17.3052	-0.0045	23278.71519	96335.001	-47.061	-0.1845	-18.4437	-0.0045	28069.70493	63261.639	-57.519	-0.1845	-13.8897	-0.0045	102870.6105	61798.968	-20.916	-0.1845	-14.5728	-0.0045	170107.8537	60501.798	-20.916	-0.1845	-16.1667	-0.0045	112246.6046	119548.0225	91259.74623	164633.9007	230572.38
228	·ö¹µÏØ	10700.96331	72623.628	-1537.326	-0.1845	-7.2864	-0.0045	16153.42826	72270.261	-1537.326	-0.1845	-7.2864	-0.0045	18995.14714	50017.086	-935.991	-0.1845	-5.2371	-0.0045	61302.94482	49936.572	-507.213	-0.1845	-5.6925	-0.0045	96964.72502	53501.553	-585.648	-0.1845	-16.1667	-0.0045	81779.78991	86878.88786	68070.81604	110726.4223	149864.2743
229	»´ÑôÇø	27802.5028	68969.187	-31.374	-0.1845	-38.4813	-0.0045	40633.58073	68870.781	-31.374	-0.1845	-38.4813	-0.0045	47702.27311	51868.908	-36.603	-0.1845	-27.0963	-0.0045	126388.1727	50670.144	-36.603	-0.1845	-28.4625	-0.0045	194037.73	49721.868	-73.206	-0.1845	-29.3733	-0.0045	96701.6455	109434.3174	99507.29281	176993.0622	243656.8297
230	ÉÌË®ÏØ	15453.77211	74309.949	-214.389	-0.1845	-79.2396	-0.0045	22528.68499	74314.422	-214.389	-0.1845	-79.2396	-0.0045	27293.2102	51175.593	-167.328	-0.1845	-60.5682	-0.0045	111071.7986	52195.437	-5.229	-0.1845	-14.8005	-0.0045	132155.7196	50929.578	-5.229	-0.1845	-60.7959	-0.0045	89469.90351	96549.28939	78240.718	163247.0171	183019.0837
231	Â¹ÒØÏØ	19816.06957	70306.614	-78.435	-0.1845	-20.7207	-0.0045	29147.00706	70096.383	-78.435	-0.1845	-20.7207	-0.0045	33876.03117	52410.141	-47.061	-0.1845	-12.5235	-0.0045	80102.01525	52253.586	-26.145	-0.1845	-60.3405	-0.0045	175521.8529	50880.375	-5.229	-0.1845	-16.3944	-0.0045	90023.33887	99144.04536	86226.39867	132268.9268	226380.4155
232	ÉòÇðÏØ	14863.24276	61897.374	-47.061	-0.1845	-40.3029	-0.0045	22042.5543	61642.413	-47.061	-0.1845	-41.2137	-0.0045	24963.72602	43016.841	-57.519	-0.1845	-28.2348	-0.0045	82910.64131	42739.515	-5.229	-0.1845	-28.6902	-0.0045	141792.6381	40954.788	-5.229	-0.1845	-29.8287	-0.0045	76673.06386	83596.5036	67894.62422	125616.0481	182712.1794
233	Ì«¿µÏØ	21863.87296	105343.623	-120.267	-0.1845	-70.8147	-0.0045	32070.73591	105267.582	-120.267	-0.1845	-70.8147	-0.0045	37016.7785	72225.531	-78.435	-0.1845	-51.4602	-0.0045	120546.2305	72109.233	-5.229	-0.1845	-54.4203	-0.0045	188786.1508	70847.847	-15.687	-0.1845	-54.8757	-0.0045	127016.2253	137147.0472	109112.2253	192595.6252	259563.2461
234	Î÷»ªÏØ	14882.2921	69259.932	-1636.677	-0.5535	-119.7702	-0.0045	21702.26282	69179.418	-1730.799	-0.5535	-119.9979	-0.0045	25624.32601	52396.722	-1129.464	-0.369	-63.5283	-0.0045	71751.03376	49766.598	-501.984	-0.369	-57.8358	-0.0045	117375.5019	53532.864	-507.213	-0.369	-57.6081	-0.0045	82385.2189	89030.32592	76827.68221	120957.4385	170343.1713
235	Ïî³ÇÊÐ	14044.1214	63632.898	-109.809	-0.1845	-32.3334	-0.0045	20681.38838	63503.181	-109.809	-0.1845	-32.3334	-0.0045	24975.31549	44197.713	-57.519	-0.1845	-27.0963	-0.0045	79053.46152	44501.877	-5.229	-0.1845	-25.9578	-0.0045	129123.8801	43128.666	-10.458	-0.1845	-27.0963	-0.0045	77534.688	84042.23798	69088.22419	123523.9627	172214.8028
236	ÃÚÑôÏØ	9219.877599	97587.441	-27300.609	-1571.571	-260.9442	-0.0045	13549.15672	94456.341	-27274.464	-1570.2795	-189.9018	-0.0045	15981.88402	70812.063	-22908.249	-777.6675	-169.1811	-0.0045	68942.4077	68933.403	-21726.5	-801.099	-178.745	-0.0045	116022.0021	68092.479	-21653.289	-797.2245	-181.2492	-0.0045	77674.1899	78970.84792	62938.84492	115169.4622	161482.7139
237	Æ½ÓßÏØ	12920.21071	76770.099	-41.832	-0.1845	-53.5095	-0.0045	18847.98121	76761.153	-41.832	-0.1845	-53.7372	-0.0045	24476.96813	54226.179	-36.603	-0.1845	-32.5611	-0.0045	79427.94499	54208.287	-31.374	-0.1845	-30.7395	-0.0045	122951.921	52615.899	-31.374	-0.1845	-30.5118	-0.0045	89594.77921	95513.37601	78633.79403	133573.9295	175505.7452
238	È·É½ÏØ	7719.742556	69425.433	-36174.222	-251.289	-105.4251	-0.0045	11285.17667	69438.852	-36033.039	-251.289	-107.4744	-0.0045	13895.77878	53340.525	-27964.692	-102.0285	-75.3687	-0.0045	50854.85587	51515.541	-29376.5	-97.2315	-79.2396	-0.0045	83862.84704	51689.988	-28095.417	-97.2315	-78.7842	-0.0045	40614.23496	44332.22177	39094.21008	72817.42127	107281.3978
239	ÈêÄÏÏØ	12258.24635	85760.829	-324.198	-0.1845	-378.6651	-0.0045	17903.49874	85738.464	-324.198	-0.1845	-378.8928	-0.0045	20779.92607	58055.067	-266.679	-10.8855	-368.6463	-0.0045	64223.91592	60090.282	-120.267	-0.1845	-303.524	-0.0045	105681.2637	59025.708	-115.038	-0.1845	-302.6133	-0.0045	97316.02325	102938.6829	78188.77777	123890.2179	164289.1314
240	ËìÆ½ÏØ	10148.53263	57308.076	-5882.625	-104.6115	-55.7865	-0.0045	14924.2121	57214.143	-5835.564	-104.796	-56.0142	-0.0045	17859.37873	39858.903	-4293.009	-80.2575	-37.5705	-0.0045	95717.97615	63467.397	-5.229	-0.1845	-36.6597	-0.0045	84241.82698	40185.432	-3728.277	-77.859	-43.4907	-0.0045	61413.58113	66141.9764	53307.44023	159143.2955	120577.6278
241	ÉÏ²ÌÏØ	16582.44514	94433.976	-794.808	-0.1845	-55.3311	-0.0045	24188.47405	94429.503	-794.808	-0.1845	-55.3311	-0.0045	28556.46282	63503.181	-439.236	-0.1845	-35.7489	-0.0045	49469.26701	41223.168	-3717.82	-77.3055	-43.4907	-0.0045	152512.3564	61830.279	-5.229	-0.1845	-36.6597	-0.0045	110166.093	117767.649	91584.46992	86853.81431	214300.5577
242	Î÷Æ½ÏØ	12944.02237	63623.952	-1390.914	-31.1805	-20.7207	-0.0045	19389.66969	63297.423	-1390.914	-31.1805	-20.7207	-0.0045	24673.98918	44081.415	-752.976	-20.664	-15.2559	-0.0045	61078.25473	50294.412	-752.976	-18.2655	-17.0775	-0.0045	100971.0844	49744.233	-742.518	-17.343	-16.6221	-0.0045	75125.15467	81244.27299	67966.50378	110584.3432	149938.8298
243	ÐÂ²ÌÏØ	15406.14878	84655.998	-57.519	-0.1845	-111.3453	-0.0045	23035.64985	84293.685	-57.519	-0.1845	-111.1176	-0.0045	27420.69441	59173.317	-31.374	-0.1845	-71.0424	-0.0045	93358.73025	57992.445	-10.458	-0.1845	-100.416	-0.0045	156789.4158	56060.109	-10.458	-0.1845	-104.0589	-0.0045	99893.09348	107160.5093	86491.40601	151240.1123	212734.8189
244	æä³ÇÇø	10062.81062	60882.003	-13135.248	-235.422	-87.8922	-0.0045	14688.09148	61043.031	-13056.813	-235.053	-53.2818	-0.0045	18531.5682	42699.258	-9736.398	-88.7445	-103.8312	-0.0045	66058.88495	42735.042	-9349.45	-85.0545	-86.2983	-0.0045	120623.9014	41044.248	-9302.391	-84.3165	-93.5847	-0.0045	57486.24692	62385.97018	51301.848	99273.11965	152187.8527
245	ÕýÑôÏØ	15849.04579	117094.194	-78.435	-0.1845	-59.6574	-0.0045	23112.04181	117044.991	-78.435	-0.1845	-62.1621	-0.0045	27722.02072	83381.193	-57.519	-0.1845	-34.3827	-0.0045	103582.1291	81654.615	-151.641	-0.1845	-34.3827	-0.0045	172111.0334	79726.752	-172.557	-0.1845	-36.6597	-0.0045	132804.9584	140016.2467	111011.123	185050.5314	251628.3797
246	°¢À­ÉÆÓÒÆì	1385.83904	1623.699	-329.427	-3282.624	-150.5097	-6013.6605	2020.914714	1623.699	-329.427	-3249.2295	-150.5097	-6014.4795	1981.799976	993.006	-214.389	-2051.0865	-83.1105	-3526.578	15878.09933	831.978	-193.473	-4239.99	-94.4955	-3471.54	28098.65566	1672.902	-203.931	-1836.144	-78.7842	-3524.5665	-6766.68316	-6099.031986	-2900.358024	8710.57883	24128.13196
247	°¢À­ÉÆ×óÆì	6824.423863	23147.775	-41486.886	-47403.0315	-1814.9967	-5478.741	9951.789639	24373.377	-42579.747	-47473.8795	-1543.5783	-5480.6985	10140.78935	14810.103	-22594.509	-24840.5265	-900.0981	-3327.6375	100399.0196	19484.388	-21569.6	-16589.7	-600.445	-3522.87	115426.4622	18880.533	-21533.022	-25220.781	-1059.0327	-3306.312	-66211.45634	-62752.73666	-26711.87875	77600.7926	83187.8475
248	¶î¼ÃÄÉÆì	1390.601373	5917.779	-100595.502	-46055.0745	-1632.3813	-6620.022	2027.859438	5917.779	-100595.502	-46062.4545	-1635.1137	-6623.7975	1993.38945	3654.441	-62178.039	-25741.9935	-897.3657	-3704.094	7152.634368	6329.295	-59668.1	-12024	-415.325	-4047.15	81967.94734	5094.747	-59725.638	-26045.496	-982.5255	-3689.4465	-147594.5994	-146971.2293	-86873.66175	-62672.64563	-3380.41166
249	íã¿ÚÏØ	7919.760562	50652.252	-4418.505	-1291.131	-436.5009	-219.447	11562.96563	53076.618	-4852.512	-1215.6705	-271.6461	-222.129	10650.72619	28408.023	-2792.286	-759.771	-140.9463	-127.4085	10747.67573	42377.202	-2358.28	-819.918	-157.568	-114.624	61936.15043	28604.835	-3513.888	-843.3495	-184.6647	-123.0525	52206.42866	58077.62603	35238.33739	49674.48773	85876.03073
250	º¼½õºóÆì	21721.00296	81726.183	-1291.563	-1319.3595	-162.1224	-10.548	31848.50474	81744.075	-1291.563	-1346.6655	-100.8711	-10.9125	29912.43122	50151.276	-904.617	-832.833	-58.9743	-6.0525	24865.70272	55769.364	-606.564	-800.177	-48.7278	-5.787	141576.0781	50017.086	-789.579	-847.0395	-58.2912	-5.832	100663.5931	110842.5676	78261.23042	79173.81092	189892.4224
251	ÁÙºÓÇø	29150.24317	117000.261	-5014.611	-1572.309	-301.4748	-12.7395	42855.89244	118011.159	-5187.168	-1585.962	-210.3948	-12.816	42139.32581	59540.103	-3215.835	-1104.9705	-127.0566	-9.6795	81525.05245	82647.621	-1417.06	-643.721	-211.078	-4.131	205352.9883	58144.527	-2760.912	-1096.1145	-221.0967	-9.522	139249.3699	153870.7106	97221.88721	161896.6835	259409.8701
252	ÎÚÀ­ÌØºóÆì	4233.714455	10363.941	-6714.036	-36279.1575	-2621.2824	-1226.7495	6187.749176	10560.753	-6714.036	-36281.3715	-2602.8387	-1226.8125	5504.999934	6195.105	-3796.254	-21984.8355	-1467.2988	-693.9495	22131.97336	8445.024	-3733.51	-18059.2	-1457.05	-741.722	37519.0142	6535.053	-4679.955	-20503.3005	-1482.7824	-687.1995	-32243.56995	-30076.55652	-16242.23287	6585.51536	16700.8298
253	ÎÚÀ­ÌØÇ°Æì	23173.51467	166901.049	-34903.575	-14065.173	-2133.7767	-50.0355	33827.7511	174277.026	-34704.873	-13868.3115	-1892.4147	-52.3395	32635.9575	81167.058	-19509.399	-8601.759	-1090.9107	-33.2055	110996.9019	95650.632	-21559.2	-7791.25	-867.765	-40.464	170974.0936	86378.103	-21590.541	-8419.104	-947.4597	-32.931	138922.0035	157586.8384	84567.7413	176388.8549	226362.1609
254	ÎÚÀ­ÌØÖÐÆì	22368.68031	77901.768	-6348.006	-67518.144	-1744.6374	-262.062	32786.04249	78832.152	-6363.693	-67478.4765	-1739.4003	-262.0845	32126.02067	49927.626	-3738.735	-39356.433	-952.0137	-144.7965	63063.01715	60542.055	-8528.5	-32382	-958.845	-255.393	174547.333	51667.623	-9406.971	-39143.3355	-943.5888	-141.948	24397.59891	35774.54019	37861.66847	81480.33415	176579.1127
255	ÎåÔ­ÏØ	27083.39045	102395.916	-3759.651	-2564.3655	-349.9749	-17.154	39501.5907	103643.883	-3879.918	-2554.956	-278.4771	-17.433	39624.41005	59235.939	-2054.997	-1314.1935	-142.7679	-13.104	79090.90987	87952.599	-1469.35	-631.728	-178.289	-6.498	188732.0108	58712.598	-2086.371	-1315.116	-191.4957	-12.2625	122788.1611	136414.6896	95335.28665	164757.6439	243839.3636
256	°×ÔÆ¶õ²©¿óÇø	2671.669077	93.933	-930.762	-716.967	-17.9883	-0.972	3895.990222	93.933	-930.762	-716.967	-17.9883	-0.972	3731.810482	40.257	-517.671	-394.461	-16.3944	-0.522	22057.07666	40.257	-486.297	-345.569	-16.6221	-0.5175	27827.9557	40.257	-590.877	-361.4355	-15.2559	-0.5175	1098.912777	2323.233922	2843.019082	21248.32806	26900.1268
257	°×ÔÆ¶õ²©¿óÇø	19011.23521	78425.109	-23917.446	-53352.0495	-1178.3475	-133.7895	28646.98692	78514.569	-23917.446	-53341.902	-1174.2489	-133.9245	25832.93653	64549.863	-13313.034	-28650.636	-580.8627	-77.121	122755.683	65399.733	-13156.2	-28315.4	-594.525	-79.2585	171244.7935	63847.602	-13882.995	-28508.571	-650.9943	-75.2265	18854.71171	28594.03452	47761.14583	146010.0325	191974.6087
258	¶«ºÓÇø	2219.247397	14367.276	-3864.231	-699.8085	-109.0683	-0.8505	3340.412293	14394.114	-3947.895	-704.6055	-89.0307	-0.9675	3685.452587	7702.506	-2379.195	-431.1765	-41.6691	-0.6345	28872.6759	6311.403	-2217.1	-397.782	-86.7537	-0.5355	29019.03552	7568.316	-2217.096	-397.413	-67.3992	-0.6525	11912.5651	12992.02759	8535.283487	32481.9077	33904.79082
259	¹ÌÑôÏØ	23259.23667	169065.981	-35928.459	-7901.2125	-321.5124	-15.2415	34216.65565	168869.169	-35928.459	-7901.028	-321.9678	-15.2415	32948.87329	102060.441	-19833.597	-4358.0745	-176.4675	-6.624	109199.3812	96938.856	-28963.4	-4224.87	-163.261	-7.164	173951.7931	94926.006	-29549.079	-4194.2385	-190.3572	-7.5015	148158.7923	158919.1284	110634.5513	172779.5422	234936.6229
260	À¥¶¼ÂØÇø	3171.714091	7098.651	-2713.851	-529.6995	-62.6175	-0.873	5423.829524	7098.651	-2713.851	-501.2865	-71.4978	-0.873	5168.905201	3864.672	-1479.807	-300.9195	-44.6292	-0.4995	67069.99033	2075.472	-1343.85	-141.327	-32.1057	-0.4995	42933.01337	3274.236	-1364.769	-266.787	-41.4414	-0.531	6963.324091	9234.972224	7207.722001	67627.68013	44533.72097
261	¾ÅÔ­Çø	3414.593098	22919.652	-8559.873	-777.852	-140.9463	-3.9015	4965.477733	23053.842	-8570.331	-760.3245	-142.3125	-4.167	4995.063098	11558.232	-3832.857	-552.024	-53.5095	-2.8665	43702.2215	11576.124	-4805.45	-402.026	-65.1222	-2.151	42933.01337	11526.921	-4240.719	-463.2795	-77.6457	-2.646	16851.6723	18542.18473	12112.0381	50003.5963	49675.64417
262	ÇàÉ½Çø	1585.857046	10220.805	-711.144	-390.5865	-43.4907	-1.8675	2312.593126	10113.453	-711.144	-389.8485	-48.5001	-1.8945	2445.378918	5358.654	-214.389	-251.289	-21.1761	-1.5795	31568.95692	2840.355	-167.328	-248.706	-30.5118	-0.7245	36436.21437	4978.449	-240.534	-207.378	-29.3733	-1.2285	10659.57335	11274.65903	7315.599318	33962.04162	40936.14957
263	Ê¯¹ÕÇø	1490.610376	3797.577	-16324.938	-2115.6615	-29.8287	-0.648	2173.698644	3797.577	-16324.938	-2115.6615	-29.8287	-0.648	2097.694712	2084.418	-8711.514	-1140.579	-16.6221	-0.513	8837.810004	1896.552	-7979.45	-1150.36	-16.1667	-0.4995	22901.21646	1851.822	-8057.889	-1136.3355	-17.7606	-0.3375	-13182.88882	-12499.80056	-5687.115388	1587.885804	15540.71586
264	ÍÁÄ¬ÌØÓÒÆì	15129.93344	95574.591	-24848.208	-2239.092	-498.8907	-7.974	22174.50406	97873.713	-25329.276	-2245.734	-357.2613	-7.3575	22147.48394	50764.077	-14060.781	-1512.7155	-187.1694	-5.904	74222.62469	51994.152	-13679.1	-1507.73	-187.853	-4.338	136270.3589	49744.233	-14081.697	-1393.344	-198.7821	-6.4305	83110.35974	92108.58826	57144.99104	110837.7557	170334.3383
265	´ïÀ­ÌØÆì	25364.18806	107951.382	-33601.554	-13914.4365	-2226.4506	-160.533	37050.10309	110568.087	-34087.851	-13529.5695	-2038.8258	-170.541	36692.27324	55890.135	-20283.291	-8117.631	-1211.8194	-102.681	141404.9601	72221.058	-7932.39	-8336.45	-1073.61	-96.0345	250451.6013	60014.241	-22395.807	-8050.2885	-1211.8194	-96.2415	83412.59596	97791.40279	62866.98584	196187.5336	278711.6859
266	¶«Ê¤Çø	5400.486156	32138.505	-6865.677	-5108.2515	-413.5032	-7.8525	8215.608614	31919.328	-6897.051	-4965.0795	-407.8107	-11.3895	7498.389384	19828.809	-3759.651	-2985.3945	-253.8855	-4.3245	64074.12253	18500.328	-5840.79	-2840.75	-260.489	-2.9565	133238.5194	16849.791	-6086.556	-2692.0395	-261.1719	-5.013	25143.70696	27853.60591	20323.94288	73629.46503	141043.53
267	¶õÍÐ¿ËÆì	5957.679172	6700.554	-20712.069	-52567.9245	-1075.1994	-366.057	9014.251885	6526.107	-20680.695	-52570.692	-1020.3237	-367.0695	9990.126196	5206.572	-13835.934	-31035.2985	-612.2853	-232.9155	48270.91989	7206.003	-7017.32	-32586.2	-629.135	-192.209	118079.3218	7340.193	-11205.747	-31574.0385	-564.9237	-216.756	-62063.01673	-59098.42132	-30519.7351	15052.05889	81858.0496
268	¶õÍÐ¿ËÇ°Æì	3309.821762	11562.705	-4245.948	-27556.7355	-647.5788	-285.5115	4826.583251	11562.705	-4245.948	-27557.1045	-646.8957	-285.516	5226.852569	7443.072	-2358.279	-16866.621	-385.0407	-185.013	31681.30196	12622.806	-1453.66	-17202	-227.472	-169.254	47697.33263	6942.096	-3937.437	-17264.5875	-361.8153	-168.4305	-17863.24704	-16346.17595	-7125.029131	25251.72196	32907.15833
269	º¼½õÆì	10110.43396	64151.766	-5992.434	-33120.702	-2758.5855	-665.9235	15167.27744	65073.204	-6018.579	-33076.422	-2663.6346	-667.1655	14544.7893	38548.314	-4261.635	-21612.5145	-1590.9399	-378.5355	57408.31668	39411.603	-4015.87	-21263.1	-1506.46	-386.249	108171.7033	38709.342	-14296.086	-21387.978	-1620.9963	-371.1735	31724.55496	37814.68034	25249.4784	69648.24068	109204.8115
270	ÎÚÉóÆì	4633.750467	16062.543	-6729.723	-20944.2555	-650.3112	-402.3495	6840.553241	16008.867	-6729.723	-20942.7795	-597.7125	-403.3845	7104.347283	9710.883	-4272.093	-12762.7875	-372.7449	-248.301	41642.56239	11799.774	-13747	-11392.7	-253.202	-276.066	62585.83033	10847.025	-11953.494	-11006.532	-376.1604	-280.278	-8030.345733	-5824.179259	-840.696117	27773.36839	49816.39093
271	¿µ°ÍÊ²Çø	180.9686719	2482.515	-475.839	-697.5945	-153.4698	-7.1055	263.8995159	2482.515	-475.839	-697.2255	-153.4698	-7.1145	382.452627	1485.036	-329.427	-488.187	-80.1504	-2.5785	13668.64683	1171.926	-695.457	-472.505	-74.9133	-1.5615	42987.15336	1212.183	-601.335	-398.151	-35.7489	-2.241	1329.474872	1412.765716	967.145727	13596.13603	43161.86046
272	ÒÁ½ð»ôÂåÆì	3024.081754	28618.254	-33842.088	-12422.9385	-652.8159	-81.648	4402.955081	28707.714	-33836.859	-12419.802	-633.4614	-82.0755	4508.305209	16769.277	-20189.169	-7603.4295	-400.9797	-53.973	32991.99413	13933.395	-25371.1	-7677.23	-358.628	-40.2435	114289.5223	10404.198	-26725.419	-7318.746	-374.3388	-50.481	-15357.15465	-13861.52882	-6969.968991	13478.18763	90224.7355
273	×¼¸ñ¶ûÆì	11729.62734	116955.531	-45382.491	-15801.687	-736.3818	-69.6375	17910.44346	117447.561	-45926.307	-15754.824	-715.6611	-69.7095	17604.41031	67913.559	-27290.151	-9468.171	-414.6417	-44.1495	86580.57936	68141.682	-26835.2	-9757.47	-414.642	-29.178	241247.8027	66835.566	-27253.548	-8836.074	-435.5901	-42.5025	66694.96104	72891.50286	48300.85611	117685.7714	271515.6541
274	ºÍÁÖ¸ñ¶ûÏØ	16258.60647	150681.951	-47651.877	-3172.1085	-275.7447	-6.102	23896.79564	150073.623	-48755.196	-3157.3485	-269.5968	-5.6295	24847.83128	88677.225	-27363.357	-1800.351	-164.1717	-3.312	79802.42847	79266.033	-28675.8	-2184.85	-167.36	-1.7775	132697.1195	81167.058	-31013.199	-2111.9715	-168.9534	-3.213	115834.7253	121782.6478	84193.86458	128038.674	180566.8406
275	»ØÃñÇø	3257.436094	1990.485	-4512.627	-310.1445	-25.5024	-0.0045	4750.191286	1990.485	-4512.627	-310.1445	-25.5024	-0.0045	4009.957847	1198.764	-2703.393	-179.8875	-11.6127	-0.0045	14267.82039	1194.291	-2729.54	-172.692	-12.0681	-0.0045	31130.49519	639.639	-2745.225	-165.8655	-3.4155	-0.0045	399.642694	1892.397886	2313.824147	12547.80679	28855.62369
276	ÇåË®ºÓÏØ	7448.289548	58869.153	-26045.649	-5998.833	-122.5026	-0.7155	10868.49322	58779.693	-26045.649	-5981.3055	-122.7303	-0.7335	11079.53671	33936.651	-15561.504	-3533.3595	-96.5448	-0.369	36362.3454	34169.247	-15232.1	-3540.92	-79.9227	-0.5085	64805.56999	33878.502	-15608.565	-3499.7805	-94.4955	-0.6345	34149.74245	37497.76792	25824.41041	51678.1412	79480.59649
277	Èüº±Çø	7443.527215	34500.249	-11482.884	-1191.3165	-140.7186	-4.311	11028.22188	34267.653	-11488.113	-1191.132	-144.5895	-4.311	11253.37881	19077.345	-5819.877	-704.6055	-101.3265	-2.448	45387.39714	23411.682	-6227.74	-537.08	-84.4767	-1.539	103786.364	18625.572	-6191.136	-592.4295	-99.5049	-1.5705	29124.54612	32467.72938	23702.46681	61948.24344	115527.2951
278	ÍÁÄ¬ÌØ×óÆì	11005.75265	95118.345	-61351.857	-2801.2635	-186.2586	-13.3965	16097.87047	94626.315	-61357.086	-2789.0865	-204.0192	-14.247	16352.74717	51256.107	-35902.314	-1572.1245	-117.9486	-8.7795	63063.01715	59110.695	-35112.7	-1265.12	-151.648	-7.1775	117700.3418	54955.278	-36294.489	-1253.3085	-140.7186	-8.658	41771.32205	46359.74677	30007.68757	85637.06665	134958.4457
279	ÍÐ¿ËÍÐÏØ	10162.81963	57021.804	-14311.773	-1249.6185	-117.7209	-9.6615	14820.04124	57670.389	-14306.544	-1220.0985	-110.4345	-9.8775	13826.24194	33641.433	-8429.148	-712.539	-64.2114	-5.3325	51978.30629	36651.762	-5846.02	-772.871	-67.6269	-2.574	77745.02799	33426.729	-8319.339	-660.6945	-75.5964	-5.5665	51495.84973	56843.47574	38256.44404	81940.97639	102110.5606
280	ÐÂ³ÇÇø1	5310.00182	7411.761	-19195.659	-1134.8595	-51.6879	-0.0855	7743.367375	7411.761	-20257.146	-1097.2215	-51.6879	-0.0855	7092.75781	2598.813	-11210.976	-721.764	-22.5423	-0.0495	93471.0753	79695.441	-38846.2	-4213.8	-264.815	-1.7865	53382.03175	3904.929	-11843.685	-590.2155	-25.2747	-0.0495	-7660.52908	-6251.012525	-2263.76099	129839.9148	44827.73605
281	Îä´¨ÏØ	19882.74224	114334.353	-69974.478	-8466.1515	-397.1088	-2.862	29001.16785	114347.772	-69969.249	-8465.967	-396.8811	-2.862	28174.01019	87514.245	-39159.981	-3901.437	-256.1625	-1.728	27150.05192	5130.531	-11268.5	-592.983	-25.2747	-0.0495	155165.216	79091.586	-41110.398	-4097.9295	-261.1719	-1.719	55376.49494	64513.98075	72368.94669	20393.77572	188785.5836
282	ÓñÈªÇø	2747.866413	9728.775	-167.328	-104.796	-36.6597	-2.079	4007.105807	9728.775	-167.328	-103.5045	-38.0259	-2.0835	3754.989429	5707.548	-83.664	-68.634	-15.0282	-1.0665	15653.40924	5515.209	-99.351	-64.0215	-13.8897	-1.0125	47426.63267	4320.918	-67.977	-48.8925	-14.8005	-0.4995	12165.77871	13424.93891	9294.144729	20990.34354	51615.38117
283	º£²ªÍåÇø	4100.369118	2227.554	-909.846	-796.671	-82.1997	-12.933	6479.427588	2169.405	-983.052	-782.4645	-82.6551	-12.9375	6548.052553	1413.468	-606.564	-448.5195	-76.9626	-7.3665	31793.64701	2800.098	-318.969	-310.698	-71.7255	-8.379	45802.43292	2294.649	-716.373	-399.258	-74.9133	-6.3765	4526.273418	6787.723488	6822.107953	33883.97351	46900.16112
284	º£ÄÏÇø	6462.48652	7590.681	-250.992	-2246.472	-163.7163	-9.5985	9423.990607	7684.614	-250.992	-2241.4905	-165.0825	-9.5985	9491.778833	5117.112	-188.244	-1315.6695	-97.4556	-6.4035	33628.61603	3649.968	-120.267	-1352.75	-120.909	-5.2785	74388.34851	4969.503	-198.702	-1228.401	-71.0424	-6.246	11382.38872	14441.44111	13001.11823	35679.37953	77853.46011
285	ÎÚ´ïÇø	5519.544492	3216.087	-423.549	-205.7175	-44.4015	-2.9745	7736.42265	3216.087	-423.549	-177.3045	-44.4015	-2.9745	7614.284119	1892.079	-245.763	-112.914	-12.9789	-1.944	31681.30196	1883.133	-172.557	-57.7485	-13.4343	-2.439	45964.8529	854.343	-162.099	-73.2465	-99.5049	-1.431	8058.988992	10304.28015	9132.763219	33318.25616	46482.9145
286	²ì¹þ¶ûÓÒÒíºóÆì	13777.43073	107920.071	-7623.882	-7972.4295	-149.5989	-14.1975	20216.09186	107946.909	-7618.653	-7967.448	-192.4065	-12.9645	19458.72608	60014.241	-4408.047	-4486.302	-102.9204	-7.4295	71638.68872	56078.001	-4868.2	-4584.27	-88.1199	-7.767	98751.34474	56476.098	-5966.289	-4565.4525	-87.8922	-7.7625	105937.3938	112371.5289	70468.26818	118168.3328	144600.0465
287	²ì¹þ¶ûÓÒÒíÇ°Æì	7972.14623	95024.412	-6175.449	-3537.7875	-313.5429	-8.5095	11792.14153	94966.263	-6175.449	-3541.662	-284.3973	-8.946	11485.16828	51153.228	-3566.178	-2064.924	-151.6482	-5.2965	44376.29176	51318.729	-3754.42	-2198.5	-148.46	-5.022	101295.9243	53483.661	-3754.422	-2156.2515	-225.8784	-3.7035	92961.26933	96747.95023	56850.34958	89588.61876	148639.3299
288	²ì¹þ¶ûÓÒÒíÖÐÆì	15225.18011	149930.487	-29779.155	-6921.1485	-80.6058	-11.097	21695.3181	150091.515	-29773.926	-6904.5435	-82.6551	-11.1375	20791.51554	85559.544	-16842.609	-4017.8565	-48.7278	-6.6015	68867.51101	85496.922	-16821.7	-3971.36	-38.4813	-7.8435	118837.2816	83895.588	-17862.264	-3968.7795	-48.0447	-7.2945	128363.6608	135014.571	85435.26474	133525.0482	180846.4869
289	·áÕòÊÐ	9515.142274	111561.093	-7053.921	-4101.9885	-132.7491	-1.1205	15097.8302	111230.091	-7048.692	-4101.804	-132.7491	-1.1205	14880.88403	63301.896	-4062.933	-2421.009	-82.8828	-0.5895	56809.14312	61798.968	-4094.31	-2432.82	-86.7537	-0.7065	91550.72586	60439.176	-4073.391	-2419.902	-113.6223	-0.6885	109786.4562	115043.5556	71615.36573	111993.5209	145382.2981
290	¼¯ÄþÇø	4757.571137	23791.887	-1119.006	-582.8355	-17.3052	-1.6875	6937.779379	23791.887	-1119.006	-582.8355	-16.6221	-1.701	6884.147286	13325.067	-705.915	-338.004	-8.8803	-0.9855	42503.87438	57035.223	-1500.72	-2421.19	-19.3545	-3.0375	73413.82866	10050.831	-1704.654	-293.9085	-25.2747	-0.7785	26828.62394	29009.50178	19155.42949	95594.79538	81440.04396
291	»¯µÂÏØ	8557.913247	105902.748	-1657.593	-4324.8645	-48.0447	-5.6475	12826.90542	105504.651	-1657.593	-4337.7795	-40.5306	-5.6475	11543.11565	59329.872	-1139.922	-2355.1425	-26.1855	-3.213	29396.95277	13378.743	-1762.17	-263.097	-14.3451	-0.8415	66917.02966	57549.618	-1563.471	-2367.504	-27.5517	-3.2175	108424.5115	112290.0058	67348.52465	40735.24217	120504.9035
292	Á¹³ÇÏØ	17196.78616	105701.463	-60473.385	-4338.702	-711.1071	-5.913	25237.12739	106672.104	-60473.385	-4345.1595	-557.4096	-7.263	24465.37865	61378.506	-32409.342	-2497.023	-414.8694	-3.114	80401.60203	59410.386	-33664.3	-2574.51	-385.041	-2.493	127283.1203	57571.983	-33319.188	-2614.1805	-402.8013	-2.8755	57369.14206	66526.01429	50519.53625	103185.644	148516.058
293	ÉÌ¶¼ÏØ	17501.5755	198851.688	-10379.565	-5436.846	-347.6979	-15.8895	26244.11238	198493.848	-10410.939	-5433.156	-346.7871	-15.8625	24952.13654	110590.452	-6164.991	-3034.1025	-148.2327	-10.0035	79203.25491	108778.89	-6886.59	-3194.62	-116.582	-7.6095	133238.5194	106998.633	-6912.738	-3085.578	-177.3783	-9.693	200173.2651	208531.2158	126185.2588	177776.7434	230051.7651
294	ËÄ×ÓÍõÆì	16253.84414	206285.814	-14332.689	-69866.6445	-1520.8083	-221.3595	23813.45895	205749.054	-14332.689	-69917.5665	-1426.5405	-221.904	22217.02079	117608.589	-7796.439	-39978.198	-674.2197	-123.6645	72874.48419	111637.13	-8450.06	-39043.5	-761.884	-105.188	133617.4994	109673.487	-9595.215	-38950.7175	-758.9241	-106.5645	136598.1568	143663.813	91253.08859	136150.9822	193879.5653
295	ÐËºÍÏØ	15558.54345	143645.922	-15556.275	-5070.429	-288.0405	-6.183	22855.08702	143739.855	-15613.794	-5073.381	-290.5452	-6.219	21359.39974	81788.805	-8779.491	-2906.4285	-164.3994	-3.483	74597.10817	81583.047	-8690.6	-2896.28	-147.55	-3.6855	137732.1387	79310.763	-9715.482	-2845.728	-150.5097	-3.7395	138283.538	145611.0028	91294.40284	144442.0397	204327.4425
296	×¿×ÊÏØ	12648.7577	88055.478	-47029.626	-5145.5205	-155.0637	-0.594	18521.57918	88010.748	-47029.626	-5145.5205	-154.6083	-0.594	18207.06294	50146.803	-27065.304	-2972.8485	-75.5964	-0.2745	60329.28778	52463.817	-26840.5	-3056.24	-72.6363	-0.5085	99671.7246	52114.923	-28095.417	-2980.9665	-74.0025	-0.4995	48373.4315	54201.97838	38239.84254	82823.21998	120635.7621
297	°¢°Í¸ÂÆì	1719.202383	1395.576	-3289.041	-95514.3585	-988.4457	-313.8345	2875.115779	1400.049	-3289.041	-95506.2405	-988.4457	-313.8345	2584.452601	711.207	-1736.028	-48916.854	-509.8203	-164.592	27224.94861	872.235	-1783.09	-50024.6	-375.25	-142.871	28044.51567	890.127	-1798.776	-48747.114	-385.7238	-169.749	-96990.90132	-95822.39692	-48031.6347	-24228.62739	-22166.72013
298	¶«ÎÚÖéÄÂÇßÆì	5371.912155	98133.147	-59458.959	-161219.6055	-2792.7405	-534.6675	7736.42265	98012.376	-59427.585	-161226.9855	-2271.9906	-545.031	6385.799923	49945.518	-28147.707	-78287.5935	-2686.1769	-237.2265	34602.27307	50093.127	-29606.6	-78316.9	-1097.74	-260.537	73305.54867	50665.671	-28435.302	-78253.461	-1690.6725	-248.931	-120500.9133	-117722.7935	-53027.38598	-24586.37693	15342.85317
299	¶àÂ×ÏØ	4495.642796	99103.788	-11038.419	-8138.4795	-51.2325	-39.987	6555.819553	99108.261	-11038.419	-8148.258	-51.2325	-40.149	6154.010452	54807.669	-5929.686	-4153.464	-53.2818	-27.981	22918.38865	53640.216	-5866.94	-4448.48	-51.6879	-21.681	39684.61387	53219.754	-5872.167	-4474.3095	-51.2325	-20.8935	84331.3128	86386.02205	50797.26665	66169.81575	82485.76537
300	ËÕÄáÌØÓÒÆì	3233.624427	10171.602	-1804.005	-75862.5255	-1164.2301	-246.042	5528.000386	10337.103	-1804.005	-76000.5315	-1163.7747	-246.042	4821.220995	6423.228	-1458.891	-39909.3795	-500.0292	-132.453	12957.12823	174.447	-235.305	-6943.47	-40.3029	-26.6895	85216.34683	6356.133	-2279.844	-39690.378	-482.0409	-131.841	-65671.57617	-63349.24981	-30756.30371	5885.80783	48988.37593
301	¶þÁ¬ºÆÌØÊÐ	833.4083574	4.473	-298.053	-12850.794	-50.5494	-61.803	1479.226234	4.473	-298.053	-12853.1925	-72.4086	-61.1865	1355.968405	4.473	-198.702	-6858.603	-38.9367	-30.393	26925.36183	6637.932	-2159.58	-39708.3	-499.802	-140.144	28585.91558	219.177	-203.931	-6590.8935	-41.8968	-34.398	-12423.31804	-11801.14137	-5766.193295	-8944.53217	21933.97328
302	Â¡µÂÏØ	1895.408721	36951.453	-5809.419	-1323.603	-19.8099	-0.063	2764.000193	36969.345	-5809.419	-1322.6805	-19.8099	-0.063	3221.873646	27352.395	-3210.606	-777.852	-13.4343	-0.0315	8725.464962	339.948	-737.289	-63537.4	-314.454	-151.074	20627.33681	25008.543	-3404.079	-818.6265	-21.8592	-0.0315	31693.96682	32581.37279	26572.34485	-55674.80404	41391.28361
303	ÅíÑôÏØ	452.4216797	81041.814	-9401.742	-4190.733	-37.5705	-0.0045	659.7487898	81037.341	-9401.742	-4190.9175	-37.5705	-0.0045	741.7263069	53479.188	-7718.004	-2689.272	-26.4132	-0.0045	46847.88269	77324.751	-2086.37	-3102.74	-111.801	-6.426	8987.238611	51882.327	-8021.286	-2716.3935	-31.4226	-0.009	67864.18568	68066.85529	43787.22061	118865.2967	50100.45451
304	ËÕÄáÌØ×óÆì	1390.601373	4.473	-2321.676	-122414.0895	-1041.2721	-290.3625	2027.859438	4.473	-2321.676	-122446.008	-834.7482	-293.6655	1610.936823	4.473	-1364.769	-63208.7775	-437.4117	-156.7485	45836.77731	16527.735	-117041	-36644.8	-105.197	-104.004	21006.31675	13.419	-1369.998	-63319.8465	-451.9845	-153.7425	-124672.3257	-123863.7653	-63552.29688	-91530.48869	-44275.83575
305	Î÷¼ªÏØ	3624.135771	113976.513	-4679.955	-4633.7175	-101.3265	-0.0045	5284.935042	113864.688	-4679.955	-4639.437	-99.9603	-0.0045	6745.073603	83027.826	-3215.835	-2695.914	-58.5189	-0.0045	54974.17409	18580.842	-11038.4	-26534.2	-192.634	-54.5895	35678.25449	80406.648	-4115.223	-2745.5445	-66.9438	-0.009	108185.6453	109730.2662	83802.6272	35735.19259	109157.1822
306	Ô­ÖÝÇø	4495.642796	86713.578	-16727.571	-4202.172	-122.7303	-0.234	6555.819553	86722.524	-16727.571	-4202.172	-122.2749	-0.234	8066.273587	60184.215	-12199.257	-2549.052	-75.5964	-0.1395	8875.258351	3994.389	-203.931	-9443.08	-71.0424	-20.0475	63831.05014	57370.698	-12298.608	-2603.664	-82.8828	-0.216	70156.5135	72226.09165	53426.44369	3131.546451	106216.3773
307	Ì«ÆÍËÂÆì	10567.61797	142442.685	-2185.722	-5993.1135	-203.5638	-6.714	15410.34278	142433.739	-2185.722	-6000.8625	-198.7821	-6.6285	13884.18931	76783.518	-1898.127	-3286.4985	-117.2655	-3.2895	18574.38035	27401.598	-6855.22	-15836.4	-210.167	-84.8655	74063.50856	74806.452	-2164.806	-3297.9375	-118.6317	-3.5415	144621.1897	149452.0867	85362.52681	22989.32585	143285.0439
308	Î÷ÎÚÖéÄÂÇßÆì	5686.226164	53470.242	-221118.723	-72264.0375	-212.4441	-210.402	7861.427684	50652.252	-221123.952	-72181.566	-221.0967	-210.402	6582.820974	23568.237	-111173.769	-36703.692	-122.5026	-102.672	16140.23776	31825.395	-318.969	-9754.88	-82.4274	-38.781	143200.2779	19810.917	-110828.655	-36599.4495	-156.8853	-99.6165	-234649.1384	-235223.337	-117951.5776	37770.57536	15326.5886
309	´óÎä¿ÚÇø	2800.252081	8905.743	-7576.821	-2161.233	-168.0426	-4.374	4118.221393	9460.395	-7576.821	-2158.4655	-165.7656	-4.401	4879.168362	6244.308	-4847.283	-1238.1795	-88.5753	-3.1455	8201.188097	14899.563	-17125	-1008.11	-10.4742	-0.027	72601.72878	5747.805	-4245.948	-1061.7975	-134.5707	-3.366	1795.524481	3673.163293	4946.293062	4957.139897	72903.85158
310	ÎýÁÖºÆÌØÊÐ	5514.782159	31270.743	-4031.559	-52393.0185	-219.5028	-105.4125	8041.990511	30725.037	-4031.559	-52397.0775	-202.1976	-105.7995	8089.452534	15006.915	-2222.325	-27083.124	-123.6411	-55.854	12133.26458	25111.422	-3534.8	-825.453	-16.1667	-0.027	128420.0602	20638.422	-4266.864	-26466.7095	-225.8784	-53.9595	-19963.96764	-17969.60609	-6388.576566	32868.23988	118045.0708
311	»ÝÅ©Çø	5548.118493	22226.337	-3252.438	-1461.0555	-389.5947	-15.228	8208.663889	22982.274	-3351.789	-1526.553	-263.2212	-15.561	8958.66305	13933.395	-2672.019	-883.5705	-139.3524	-9.6525	3445.247968	52387.776	-8010.83	-2715.29	-27.7794	-0.0585	77203.62807	14183.883	-2227.554	-834.4935	-143.6787	-7.947	22656.13929	26033.81369	19187.46365	45079.06607	88173.83787
312	Ïâ»ÆÆì	1276.30537	5023.179	-99.351	-17637.6465	-155.9745	-30.0105	1861.18606	5023.179	-99.351	-17637.831	-153.2421	-30.0645	1518.221034	3658.914	-78.435	-9615.2175	-97.6833	-16.7445	23667.3556	84172.914	-4151.83	-2605.51	-57.1527	-0.0315	13805.69787	3828.888	-282.366	-9506.547	-71.9532	-18.5085	-11623.49813	-11036.12354	-4630.945266	101025.7454	7755.21117
313	Æ½ÂÞÏØ	6133.88551	67672.017	-19174.743	-1810.683	-573.5763	-24.543	8965.638817	67618.341	-19237.491	-2090.754	-413.0478	-24.921	11044.76829	50209.425	-11780.937	-897.5925	-316.9584	-14.697	35800.62019	59218.047	-12099.9	-2550.71	-71.9532	-0.117	95881.92519	52231.221	-10076.283	-897.039	-366.8247	-9.5085	52222.35721	54817.76602	48244.00839	80295.98699	136763.491
314	ÕýÀ¶Æì	3105.041423	37309.293	-8946.819	-28957.0905	-441.9657	-178.344	4527.960115	37273.509	-8988.651	-28957.4595	-441.9657	-178.3395	4322.873632	23411.682	-5004.153	-15254.2755	-258.8949	-104.2245	51341.68439	4973.976	-4669.5	-1085.41	-131.383	-3.2175	30210.11533	22874.922	-4376.673	-15530.6565	-257.9841	-97.731	1890.115223	3235.053415	7113.007732	50426.14989	32821.99273
315	ºìËÂ±¤Çø	876.2693586	37971.297	-1966.104	-5790.717	-116.3547	-13.392	1284.773959	37846.053	-1966.104	-5796.8055	-116.3547	-13.3695	1286.431564	43473.087	-1908.585	-2881.152	-17.3052	-8.622	47147.46947	14174.937	-2462.86	-864.383	-139.808	-7.4475	63073.09026	37801.323	-5192.397	-2792.961	-32.3334	-9.531	30960.99866	31238.19326	39943.85436	57847.90797	92847.19086
316	ÕýÏâ°×Æì	3424.117765	41737.563	-402.633	-21626.1675	-162.5778	-42.8175	4993.25663	41759.928	-402.633	-21626.9055	-153.4698	-42.912	4369.231526	30622.158	-292.824	-10179.0495	-89.2584	-30.087	54936.72575	50424.129	-11237.1	-947.961	-339.956	-10.917	25066.81613	30957.633	-318.969	-9524.8125	-96.5448	-44.7525	22927.48497	24527.26433	24400.17063	92824.92075	46039.37033
317	ÀûÍ¨Çø	5305.239486	28721.133	-5166.252	-2567.6865	-140.9463	-9.6705	7729.477926	29065.554	-5166.252	-2571.561	-123.6411	-9.531	8668.926212	20920.221	-3445.911	-1506.0735	-97.0002	-5.1075	31943.4404	38087.595	-2337.36	-2930.04	-28.9179	-8.8965	71139.94901	23237.235	-2760.912	-1178.0325	-103.1481	-9.5715	26141.81719	28924.04683	24535.05501	64725.821	90325.51991
318	ãþÔ´ÏØ	1338.215705	23867.928	-25240.383	-1512.531	-12.2958	-0.0045	1958.412197	23845.563	-25214.238	-1497.5865	-12.2958	-0.0045	2109.284185	15709.176	-16900.128	-991.6875	-9.7911	-0.0045	37223.65739	21072.303	-3200.15	-1342.98	-100.871	-8.0415	13589.1379	14684.859	-16957.647	-1012.3515	-12.2958	-0.108	-1559.070595	-920.149603	-83.150915	53643.91789	10291.5946
319	ÇàÍ­Ï¿ÊÐ	5290.952486	39536.847	-4794.993	-2619.162	-671.9427	-27.9495	7757.256823	39657.618	-4920.489	-2795.544	-420.1065	-27.8685	8831.178841	29584.422	-2975.301	-1529.3205	-257.5287	-17.7525	36399.79375	30080.925	-2483.78	-1497.96	-213.583	-17.9325	68162.24947	30921.849	-2776.599	-1416.222	-252.9747	-17.3025	36713.75229	39250.86682	33635.69814	62267.46325	94621.00027
320	ÑÎ³ØÏØ	6652.979858	127771.245	-33460.371	-11969.8065	-60.1128	-64.0125	9840.674054	128173.815	-33549.264	-11849.328	-36.6597	-66.933	10117.6104	94599.477	-19990.467	-6799.0095	-28.4625	-44.8425	43252.84133	99269.289	-13956.2	-3988.52	-72.6363	-5.922	116184.422	79592.562	-28199.997	-7153.6185	-50.3217	-38.1195	88869.92206	92512.30435	77854.3059	124498.852	160334.9273
321	Í¬ÐÄÏØ	3776.530442	144196.101	-9375.597	-7336.2735	-113.3946	-7.8705	5534.94511	143990.343	-9375.597	-7346.052	-113.3946	-7.8705	6942.094654	103397.868	-6572.853	-4194.054	-80.3781	-5.4765	41792.35578	79333.128	-27802.6	-7268.56	-40.0752	-41.283	102649.4241	95860.863	-17328.906	-4027.8195	-84.0213	-5.967	131139.4958	132682.374	99487.20105	85972.96558	177063.5733
322	ºØÀ¼ÏØ	3328.871096	49815.801	-11927.349	-780.2505	-302.6133	-14.193	4798.804355	49923.153	-11979.639	-814.5675	-255.2517	-14.184	4948.705204	30376.143	-7378.119	-449.2575	-157.5684	-7.0875	30557.85154	29159.487	-7304.91	-393.539	-189.902	-7.4025	45098.61303	29647.044	-6876.135	-390.771	-184.6647	-7.3215	40120.2663	41658.31516	27332.8158	51821.58504	67286.76483
323	½ð·ïÇø	1328.691038	10726.254	-240.534	-58.4865	-96.7725	-6.9345	1979.246369	11142.243	-240.534	-70.2945	-96.7725	-6.2055	2885.778913	9894.276	-172.557	-30.4425	-57.6081	-0.729	21757.48988	8418.186	-203.931	-21.402	-75.3687	-0.567	47589.05265	7375.977	-109.809	-28.413	-63.9837	-0.423	11652.21754	12707.68287	12518.71831	29874.40718	54762.40095
324	ÁéÎäÊÐ	3509.839768	31977.477	-18364.248	-5066.9235	-268.9137	-57.663	5166.874732	32755.779	-18390.393	-5070.2445	-216.5427	-57.2805	6165.599926	26126.793	-11038.419	-2948.4945	-162.5778	-34.5015	51116.9943	20741.301	-13208.5	-3075.8	-140.719	-32.049	142442.318	21761.145	-12345.669	-2898.6795	-187.8525	-29.0295	11729.56857	14188.19303	18108.40013	55401.2273	148742.2325
325	Î÷ÏÄÇø	3119.328423	17556.525	-9903.726	-1464.192	-94.7232	-5.4495	4132.110841	18603.207	-9030.483	-1094.823	-94.7232	-14.9175	4925.526257	17283.672	-6227.739	-483.5745	-52.5987	-7.1865	27037.70688	16966.089	-6206.82	-447.413	-63.3006	-6.876	60311.95068	16384.599	-6049.953	-419.3685	-65.3499	-6.9165	9207.762723	12500.37114	15438.09956	37279.38628	70154.96178
326	ÐËÇìÇø	2576.422408	16755.858	-1119.006	-773.9775	-254.3409	-8.748	3770.985188	16867.683	-1349.082	-824.346	-152.3313	-8.766	4786.452574	11379.312	-716.373	-405.7155	-176.9229	-5.4855	28685.43417	11491.137	-977.823	-359.96	-127.74	-5.157	63614.49017	11289.852	-449.694	-354.0555	-150.5097	-3.708	17176.20801	18304.14289	14861.26767	38705.89117	73946.37497
327	ÓÀÄþÏØ	2928.835084	33520.662	-2839.347	-869.1795	-154.6083	-11.592	4250.171151	35265.132	-2849.805	-650.178	-161.8947	-15.0435	5261.620989	24704.379	-1908.585	-326.7495	-71.2701	-8.2845	24903.15107	24928.029	-2149.12	-294.647	-84.4767	-7.3935	48292.87254	25563.195	-2149.119	-288.0045	-67.6269	-6.2415	32574.77028	35838.38195	27651.11089	47295.54287	71345.07564
328	º£Ô­ÏØ	3876.539445	158554.431	-9579.528	-8485.3395	-373.6557	-0.1035	5666.894868	161913.654	-9579.528	-8507.664	-222.4629	-0.1035	7081.168336	110800.683	-8319.339	-5154.0075	-132.5214	-0.0675	31868.5437	106797.35	-9783.46	-5197	-132.294	-1.1925	52678.21186	103397.868	-9762.543	-5325.2235	-119.9979	-1.1745	143992.3437	149270.7905	104275.9159	123551.9472	140867.141
329	É³ÆÂÍ·Çø	4514.69213	67891.194	-7744.149	-9217.251	-306.4842	-113.166	6500.26176	68602.401	-8089.263	-9159.5025	-291.2283	-113.463	6849.378865	51135.336	-5830.335	-5754.924	-198.3267	-74.493	41979.59752	50616.468	-7827.81	-5265.26	-219.047	-73.332	76932.92811	53040.834	-6212.052	-5741.271	-226.3338	-68.1345	55024.83593	57449.20596	46126.63617	79210.61652	117725.9708
330	°àÂêÏØ	133.3453372	1918.917	-121736.349	-13604.8455	-73.0917	-13.167	194.4522749	1918.917	-121736.349	-13604.8455	-73.0917	-13.167	278.1473651	1180.872	-85541.211	-9614.4795	-52.1433	-9.7875	27000.25853	51497.649	-2384.42	-3925.79	-193.773	-16.281	2598.719598	1127.196	-85687.623	-9879.237	-52.5987	-2.2365	-133375.1909	-133314.0839	-93758.60193	71977.64353	-91895.7796
331	ÖÐÄþÏØ	3224.09976	62299.944	-3613.239	-6663.402	-408.4938	-19.089	4854.362148	63333.207	-3613.239	-6670.9665	-386.4069	-19.0575	5528.178881	52401.195	-2489.004	-4050.6975	-209.0286	-13.0275	898.7603394	1185.345	-85536	-9884.59	-52.8264	-2.2185	73576.24863	43830.927	-2389.653	-3951.252	-199.2375	-15.8175	54819.81996	57497.89925	51167.61628	-93391.52956	110851.2156
332	´ïÈÕÏØ	80.959669	4.473	-33763.653	-39728.754	-403.4844	-81.5625	118.0603097	4.473	-33768.882	-39728.9385	-403.4844	-81.5535	197.0210503	4.473	-23734.431	-26321.6925	-315.8199	-57.2445	936.2086869	4.473	-23744.9	-27480.5	-316.731	-28.9845	3843.939406	4.473	-23703.057	-27462.6405	-316.2753	-29.133	-73892.02123	-73860.32509	-50227.69385	-50630.43381	-47662.69339
333	¸ÊµÂÏØ	185.7310054	4.473	-78356.565	-17404.4385	-254.7963	-20.682	270.84424	4.473	-78346.107	-17404.992	-254.7963	-20.6775	359.2736799	4.473	-59056.326	-12028.662	-120.9087	-14.5035	1348.140509	4.473	-59082.5	-11788.6	-122.275	-19.8765	4926.739239	4.473	-59239.341	-11773.4985	-117.9486	-19.926	-95846.27779	-95751.25556	-70856.65352	-69660.63799	-66219.50186
334	¾ÃÖÎÏØ	104.7713364	4.473	-75878.019	-20985.399	-164.8548	-12.663	152.7839303	4.473	-75961.683	-20985.5835	-158.7069	-12.6585	243.3789444	4.473	-58658.922	-14611.4775	-117.0378	-8.748	861.3119919	4.473	-52206.3	-13821.1	-131.383	-28.278	3302.53949	4.473	-52284.771	-13803.3675	-140.9463	-28.242	-96931.69146	-96961.37497	-73148.33336	-65321.27601	-62950.31431
335	Âê¶àÏØ	119.0583368	4.473	-8063.118	-51871.2525	-6483.0744	-415.9755	173.6181026	4.473	-8057.889	-51651.3285	-6482.8467	-416.853	197.0210503	4.473	-5093.046	-34820.316	-4357.7226	-284.1615	936.2086869	4.473	-5098.28	-43562.8	-4833.39	-61.9515	3356.679481	4.473	-5082.588	-43438.1265	-4950.8811	-62.028	-66709.88906	-66430.8261	-44353.75205	-52615.73981	-50172.47112
336	ÂêÇßÏØ	304.7893421	272.853	-181869.849	-28022.967	-937.6686	-140.3235	388.9045498	272.853	-181901.223	-28023.5205	-937.6686	-140.319	394.0421005	183.393	-124784.856	-20721.564	-626.4027	-97.5645	2546.487628	174.447	-124513	-20763.1	-628.68	-96.5925	8012.718762	174.447	-124758.711	-20746.4715	-628.6797	-96.417	-210393.1658	-210340.9736	-145652.9521	-143280.4379	-138043.1134
337	¸Õ²ìÏØ	1071.525031	24471.783	-37272.312	-15487.299	-7091.2611	-194.2605	1680.623233	24400.215	-37272.312	-15390.252	-6807.0915	-197.289	1865.905241	17060.022	-23493.897	-9708.2055	-4271.8797	-123.858	9399.535216	17153.955	-23368.4	-10020.4	-4428.08	-113.054	19219.69703	17153.955	-23384.088	-9997.8705	-4491.3825	-111.8655	-34501.82457	-33586.10627	-18671.91296	-11376.44378	-1611.55447
338	º£êÌÏØ	604.8163508	1950.228	-58679.838	-7087.752	-2589.6321	-77.337	881.9799611	1950.228	-58679.838	-7145.1315	-2539.0827	-76.4865	1112.58946	1189.818	-37423.953	-4567.113	-1483.9209	-53.3565	4606.146739	5148.423	-37183.4	-4522.46	-1438.38	-51.0795	8824.818637	5148.423	-37188.648	-4510.1025	-1632.3813	-42.7455	-65879.51475	-65608.33074	-41225.93594	-33440.74976	-29400.63566
339	ÃÅÔ´»Ø×å×ÔÖÎÏØ	1862.072387	41903.064	-170104.599	-8478.882	-390.9609	-99.8415	2715.387124	41903.064	-170115.057	-8477.5905	-390.9609	-99.864	3372.536802	26448.849	-113563.422	-5329.2825	-252.9747	-62.8335	10822.57242	28586.943	-113114	-5150.13	-254.341	-65.394	16945.81738	28756.917	-112177.737	-5108.6205	-309.4443	-65.907	-135309.147	-134465.0213	-89387.1269	-79174.34958	-71958.97442
340	ÆîÁ¬ÏØ	757.2110218	1574.496	-218410.101	-24602.337	-1542.4398	-305.172	1048.65334	1574.496	-218410.101	-24533.334	-1625.0949	-305.2125	1147.357881	943.803	-135352.665	-15149.664	-989.8119	-188.5995	4643.595087	952.749	-135081	-15161.5	-940.173	-189.779	9366.218553	943.803	-135384.039	-15120.882	-943.8165	-189.4995	-242528.3428	-242250.5931	-149589.5795	-145776.1079	-141328.2154
341	»¥ÖúÍÁ×å×ÔÖÎÏØ	5576.692494	49753.179	-72609.894	-5754.7395	-74.2302	-7.074	7937.819649	50088.654	-72609.894	-5742.5625	-78.5565	-7.074	9132.505154	32035.626	-45889.704	-3558.636	-50.7771	-5.1615	28685.43417	32702.103	-46198.2	-3528.75	-51.2325	-5.076	47697.33263	32388.993	-46292.337	-3535.389	-51.4602	-5.0985	-23116.06621	-20411.61335	-8336.147446	11604.27867	30202.04093
342	»¯Â¡»Ø×å×ÔÖÎÏØ	2362.117401	32053.518	-21731.724	-6084.072	-93.5847	-2.7585	3444.583155	32049.045	-21731.724	-6084.9945	-94.9509	-2.7585	3963.599952	20669.733	-14709.177	-3951.0675	-84.0213	-1.9395	12395.40301	21166.236	-14698.7	-3941.1	-99.5049	-1.4805	18245.17718	21139.398	-14709.177	-3940.182	-100.4157	-1.494	6503.496201	7579.200255	5887.127652	14820.85361	20633.30648
343	ÀÖ¶¼Çø	2771.67808	37622.403	-28466.676	-5089.0635	-36.2043	-1.4355	4062.6636	37653.714	-28471.905	-5088.6945	-36.2043	-1.4355	4798.042048	24963.813	-18526.347	-3267.6795	-21.6315	-0.9495	15466.16751	24847.515	-18202.1	-3282.44	-22.5423	-0.873	24741.97618	24758.055	-18359.019	-3273.768	-22.3146	-0.8685	6800.70178	8118.1383	7945.247548	18805.72721	27844.06108
344	ÀÖ¶¼Çø	1647.767381	61016.193	-17192.952	-2705.3235	-64.4391	-0.9675	2416.763988	61007.247	-17187.723	-2705.139	-64.8945	-0.9675	2723.526283	39532.374	-11263.266	-1783.1925	-38.9367	-0.5625	9624.225301	39474.225	-11284.2	-1782.45	-40.0752	-0.5175	15863.01755	39187.953	-11247.579	-1784.484	-43.0353	-0.531	42700.27828	43465.28699	29169.94258	35991.2076	41975.34125
345	Æ½°²Çø	1347.740372	9442.503	-8230.446	-1607.5485	-8.4249	-0.0045	1965.356921	9442.503	-8230.446	-1607.364	-8.4249	-0.0045	2491.736812	5864.103	-5004.153	-1045.9305	-8.8803	-0.0135	8800.361657	5694.129	-4873.43	-1054.6	-9.3357	-0.0135	14671.93773	5609.142	-4910.031	-1050.7275	-8.4249	-0.0135	943.819472	1561.620521	2296.862512	8557.111457	14311.88283
346	Æ½°²Çø	1014.377029	18898.425	-34427.736	-3350.889	-55.1034	-5.6475	1479.226234	19408.347	-34417.278	-3348.8595	-55.1034	-5.6475	1715.242085	13025.376	-22542.219	-2234.664	-40.5306	-3.3615	5392.562036	12752.523	-22406.3	-2235.59	-60.3405	-3.267	7958.57877	12618.333	-22306.914	-2236.509	-65.8053	-3.2895	-17926.57387	-16939.31517	-10080.15702	-6560.412464	-4035.60603
347	¹²ºÍÏØ	2609.758742	40243.581	-71543.178	-28771.1145	-10381.0707	-269.6085	3993.216359	37658.187	-71632.071	-28697.3145	-10763.8344	-266.247	4589.431524	25701.858	-46438.749	-20544.6285	-7175.5101	-174.132	15466.16751	25849.467	-44007.3	-20795.4	-7126.55	-161.843	103515.664	25621.344	-43886.997	-20519.1675	-7215.3576	-160.3665	-68111.63196	-69708.06354	-44041.73008	-30775.45849	57355.1194
348	¹óµÂÏØ	1838.26072	14926.401	-19838.826	-7776.306	-418.7403	-36.531	2680.663504	15413.958	-19838.826	-7782.948	-385.4961	-36.5355	2804.652598	10408.671	-12873.798	-5105.2995	-266.8644	-23.8095	9474.431911	10493.658	-12894.7	-5851.97	-252.975	-9.756	15105.05767	10489.185	-12905.172	-5851.0485	-253.4301	-9.7245	-11305.74158	-9949.184096	-5056.447802	958.688911	6574.86757
349	¹óÄÏÏØ	742.9240214	34741.791	-15608.565	-15002.9865	-209.7117	-88.2765	1083.37696	43370.208	-15660.855	-14340.447	-541.2429	-84.5685	1483.452614	29808.072	-10112.886	-9524.0745	-482.9517	-55.7595	4943.181867	36732.276	-10097.2	-9663.19	-545.114	-39.672	7092.338904	36745.695	-10165.176	-9651.3795	-557.6373	-39.708	4575.175321	13826.47156	11115.85291	21330.28187	23424.1331
350	ÐËº£ÏØ	752.4486884	10211.859	-96637.149	-26174.8305	-418.7403	-173.601	1097.266408	10565.226	-96626.691	-26155.2735	-418.7403	-173.772	1529.810508	7492.275	-64405.593	-17341.893	-253.8855	-115.4655	2696.281018	18719.505	-62324.5	-6492.92	-105.881	-1.764	11423.53824	9912.168	-64248.723	-21386.3175	-308.0781	-58.3065	-112440.0131	-111711.9844	-73094.75149	-47509.27898	-64665.71886
351	Í¬µÂÏØ	457.1840132	23621.913	-93682.764	-8560.2465	-149.3712	-32.9535	666.6935139	23850.036	-93687.993	-8533.494	-149.5989	-33.3675	880.7999894	16223.571	-62549.298	-5902.7085	-109.7514	-22.4505	6216.425681	9947.952	-64478.8	-21393.9	-290.545	-58.2705	4926.739239	18674.775	-62350.596	-6488.6805	-107.4744	-1.737	-78346.23819	-77887.72389	-51479.83741	-70057.13782	-45346.97366
352	µÂÁî¹þÊÐ	1262.01837	12452.832	-17135.433	-34157.0385	-4317.4197	-1267.7445	1840.351887	14993.496	-17334.135	-34060.7295	-4275.2952	-1268.199	1900.673661	11786.355	-11116.854	-21276.3555	-2667.0501	-795.681	9886.363733	12461.778	-11090.7	-21348.7	-2908.64	-788.013	40117.7338	15816.528	-10363.878	-20988.351	-3187.5723	-786.0015	-43162.78533	-40104.51081	-22168.91194	-13787.91127	20608.459
353	¶¼À¼ÏØ	4586.127132	20826.288	-59213.196	-58644.9855	-1224.5706	-1976.8095	6798.884897	20826.288	-59223.654	-58646.0925	-1183.1292	-1977.966	9213.631468	16429.329	-38103.723	-39063.2625	-754.3701	-1290.276	89538.99881	17252.361	-37481.5	-39835.9	-1323.39	-1248.17	60311.95068	18612.153	-37413.495	-39769.5285	-1910.6307	-1242.999	-95647.14647	-93405.6688	-53568.67113	26902.39981	-1412.54952
354	¸ñ¶ûÄ¾ÊÐ	8834.128588	7460.964	-118991.124	-163675.3005	-34562.3553	-4195.8495	15202.00106	7711.452	-118985.895	-163625.1165	-34466.0382	-4197.2265	19412.36819	5032.125	-77122.521	-110177.6805	-25349.3856	-2777.5125	130282.8009	5193.153	-76505.5	-107001	-26086.9	-2787.83	123601.6009	5152.896	-76034.889	-106563.3255	-27205.3683	-2781.8775	-305129.5367	-298360.8231	-190982.6064	-76905.2761	-83830.9634
355	¸ñ¶ûÄ¾ÊÐ	1662.054381	876.708	-7958.538	-11472.948	-1977.1191	-1445.1885	2423.708712	966.168	-7958.538	-11508.372	-1854.1611	-1446.2595	2885.778913	617.274	-4946.634	-7142.5485	-1027.1547	-953.9325	30408.05815	590.436	-4920.49	-7093.66	-1567.71	-892.539	20789.75679	594.909	-4899.573	-6999.561	-1893.7809	-890.2935	-20315.03122	-19377.45389	-10567.21679	16524.09515	6701.45739
356	Ã£ÑÂÊÐ	1033.426363	8.946	-266.679	-35639.496	-1129.6197	-3034.2555	1507.00513	8.946	-266.679	-35639.6805	-1119.8286	-3034.4895	1483.452614	4.473	-125.496	-21995.9055	-656.0037	-1879.0695	37186.20904	4.473	-141.183	-21997.6	-939.49	-1869.44	60257.81069	4.473	-146.412	-21866.0175	-1331.3619	-1864.5345	-39027.67784	-38544.72647	-23168.54909	12242.96904	35053.95779
357	Ìì¾þÏØ	528.6190152	263.907	-35112.735	-44880.9165	-1401.9489	-951.0075	770.8643754	263.907	-35112.735	-44880.9165	-1402.1766	-951.003	880.7999894	93.933	-21674.205	-27975.5505	-903.5136	-565.2945	8088.843055	76.041	-21538.3	-34739.7	-2545.23	-367.745	27936.23568	80.514	-21548.709	-34670.871	-2567.5452	-367.1775	-81554.08188	-81312.05972	-50143.83061	-51026.09095	-31137.55302
358	ÎÚÀ¼ÏØ	1828.736053	5877.522	-41643.756	-16572.528	-632.0952	-539.496	7757.256823	5975.928	-41648.985	-16570.683	-577.9026	-537.2145	9422.241992	4119.633	-27002.556	-10648.0485	-374.1111	-320.481	26625.77505	4450.635	-26986.9	-10559.1	-497.297	-320.81	21222.87672	5041.071	-27018.243	-10469.268	-755.2809	-314.1495	-51681.61715	-45601.60028	-24803.32161	-7287.69695	-12292.99368
359	ÎÚÀ¼ÏØ	257.1660074	4.473	-80087.364	-15963.1245	-140.4909	-31.1355	229.1758954	4.473	-80061.219	-15952.4235	-143.9064	-31.401	301.3263122	4.473	-60562.278	-10837.3455	-90.6246	-21.2625	1610.278941	4.473	-60645.9	-10921.7	-89.0307	-19.602	4114.639364	4.473	-60598.881	-10919.6325	-89.0307	-19.5255	-95960.47589	-95955.301	-71205.71129	-70061.48076	-67507.95734
360	Í¬ÈÊÊÐ	361.9373438	9764.559	-86874.606	-5925.9555	-113.1669	-10.4355	583.3568246	9755.613	-86879.835	-5815.809	-113.1669	-12.5505	706.9578863	6870.528	-58099.419	-4019.886	-76.9626	-8.613	2696.281018	2733.003	-21533	-2156.25	-74.0025	-2.1105	6280.23903	3475.521	-58559.571	-4182.984	-77.6457	-3.2715	-82797.66756	-82482.39158	-54627.39471	-18336.07898	-53067.71217
361	¼âÔúÏØ	600.0540173	5032.125	-32116.518	-2764.7325	-41.8968	-16.731	881.9799611	5032.125	-32116.518	-2764.548	-41.8968	-16.731	846.0315688	3072.951	-21590.541	-1797.5835	-61.7067	-10.7055	3258.00623	3462.102	-58115.1	-4185.2	-77.6457	-3.294	3898.079398	2679.327	-21637.602	-2151.8235	-75.3687	-2.1195	-29307.69928	-29025.58884	-19541.55413	-55661.13147	-17289.5073
362	Ôó¿âÏØ	195.2556723	3793.104	-59422.356	-15029.9235	-101.7819	-70.2495	159.7286544	3788.631	-59427.585	-14977.8945	-102.6927	-72.5265	162.2526296	2755.368	-36414.756	-10002.852	-73.3194	-52.929	1160.898772	5103.693	-36336.3	-10363.5	-64.4391	-37.4355	6009.539072	5076.855	-36451.359	-10353.2175	-64.4391	-37.431	-70635.95123	-70632.33905	-43626.23577	-40537.08283	-35820.05253
363	³Ç±±Çø	2062.090393	5211.045	-444.465	-94.464	-9.5634	-0.0045	3020.954985	5202.099	-444.465	-94.464	-9.5634	-0.0045	3105.97891	3403.953	-235.305	-68.0805	-0.9108	-0.0045	13818.44022	2741.949	-266.679	-78.0435	-0.6831	-0.0045	28044.51567	2030.742	-203.931	-78.966	-0.9108	-0.0045	6724.638493	7674.557085	6205.63111	16214.97912	29791.44537
364	³Ç¶«Çø	1681.103715	1507.401	-36.603	-232.6545	-12.0681	-0.0045	2451.487608	1507.401	-36.603	-232.6545	-12.0681	-0.0045	2932.136807	970.641	-47.061	-149.6295	-5.2371	-0.0045	13518.85344	554.652	-47.061	-144.095	-5.2371	-0.0045	19815.23694	550.179	-41.832	-143.3565	-5.4648	-0.0045	2907.174615	3677.558508	3700.845707	13877.10784	20174.75814
365	³ÇÎ÷Çø	823.8836904	1069.047	-88.893	-102.3975	-1.5939	-0.0045	1243.105614	1042.209	-141.183	-100.5525	-1.5939	-0.0045	1402.326299	697.788	-57.519	-60.7005	-3.8709	-0.0045	6628.357503	398.097	-57.519	-62.9145	-4.0986	-0.0045	11694.23819	272.853	-57.519	-62.9145	-4.0986	-0.0045	1700.04179	2041.980714	1978.019399	6901.917903	11842.55459
366	³ÇÖÐÇø	1266.780703	4969.503	-36.603	-254.0565	-2.5047	-0.0045	1986.191093	4388.013	-36.603	-254.0565	-2.5047	-0.0045	2468.557865	2822.463	-20.916	-160.884	-2.5047	-0.0045	10672.77903	2464.623	-5.229	-161.253	-2.0493	-0.0045	16945.81738	2379.636	-5.229	-161.622	-2.0493	-0.0045	5943.115003	6081.035393	5106.711665	12968.86623	19156.54858
367	³ÇÖÐÇø	4609.9388	38740.653	-76479.354	-4910.0985	-30.0564	-18.828	7743.367375	38530.422	-76474.125	-4854.564	-30.0564	-19.692	8309.652532	24239.187	-48885.921	-3074.139	-16.6221	-13.0995	30595.29989	23876.874	-48865	-3098.49	-19.8099	-12.294	47426.63267	23536.926	-48802.257	-3099.4155	-20.2653	-12.2895	-38087.7451	-35104.64803	-19440.94207	2476.57999	19029.33137
368	äÒÔ´ÏØ	2219.247397	16644.033	-32205.411	-2815.101	-1.8216	-3.996	3236.241432	16644.033	-32205.411	-2788.164	-1.8216	-5.148	3720.221008	11178.027	-20868.939	-1782.4545	-1.1385	-2.8665	12395.40301	11298.798	-20837.6	-1773.23	-0.6831	-2.952	18353.45716	11289.852	-20874.168	-1774.7055	-0.6831	-2.9295	-16163.0492	-15120.27017	-7757.150492	1079.73591	6990.82306
369	äÒÖÐÇø	6319.616516	50026.032	-40216.239	-4093.686	-31.6503	-2.3175	9215.648884	50021.559	-40216.239	-4092.3945	-31.6503	-2.313	10395.75777	29316.042	-26809.083	-2616.948	-19.3545	-1.5255	43028.15125	28676.403	-26751.6	-2621.93	-20.7207	-1.503	63939.33012	28063.602	-26751.564	-2622.2985	-20.2653	-1.4895	12001.75572	14894.61108	10264.88877	42308.80055	62607.31482
370	ÄÒÇ«ÏØ	704.8253537	6919.731	-215141.976	-22344.9795	-426.4821	-100.4805	1027.819167	6919.731	-215141.976	-22344.9795	-426.4821	-100.4895	1344.378931	6409.809	-147949.326	-16084.8945	-308.0781	-70.8615	3220.557883	2737.476	-13030.7	-27882.6	-311.038	-31.347	8337.558712	5667.291	-144754.407	-16450.9425	-303.5241	-64.8495	-230389.3617	-230066.3769	-156658.9722	-35297.65112	-147568.8734
371	³Æ¶àÏØ	423.8476789	3287.655	-18955.125	-34722.3465	-428.5314	-185.3325	618.0804451	3287.655	-18955.125	-34722.7155	-428.7591	-185.319	706.9578863	2768.787	-12947.004	-23937.399	-301.7025	-127.3995	4681.043434	5774.643	-144932	-16441.2	-305.573	-64.998	6767.498954	2759.841	-12994.065	-28038.6495	-311.0382	-31.284	-50579.83272	-50386.18315	-33837.76011	-151288.0846	-31847.69675
372	ÇúÂéÀ³ÏØ	195.2556723	4.473	-7906.248	-79064.154	-5107.5387	-1423.017	284.7336882	4.473	-7906.248	-79056.2205	-5107.5387	-1423.206	359.2736799	4.473	-5030.298	-53067.9195	-3382.7112	-963.864	2134.555806	4.473	-5087.82	-68475.7	-3341.5	-593.244	2598.719598	107.352	-5087.817	-68261.679	-3355.1595	-593.1765	-93301.22903	-93204.00651	-62081.04602	-75359.23519	-74591.7604
373	ÓñÊ÷ÊÐ	1623.955713	5877.522	-113349.033	-36744.0975	-324.7002	-87.1875	2368.150919	5873.049	-113359.491	-36696.681	-324.7002	-87.8895	2711.93681	5000.814	-75627.027	-26091.8055	-225.8784	-61.8885	12957.12823	4379.067	-75391.7	-26161.4	-203.108	-60.5205	16891.67739	4303.026	-75360.348	-26159.148	-212.8995	-60.5835	-143003.5405	-142227.5618	-94293.84859	-84480.53327	-80598.27561
374	ÔÓ¶àÏØ	109.5336698	17.892	-16962.876	-87662.961	-1976.6637	-335.196	159.7286544	17.892	-16962.876	-87662.223	-1977.1191	-335.2005	243.3789444	8.946	-11932.578	-61673.922	-1346.8455	-236.088	2097.107459	8.946	-12105.1	-63804.7	-2145.39	-168.039	5089.159214	8.946	-12120.822	-63857.8485	-2149.0326	-167.3865	-106810.271	-106759.7979	-74937.10856	-76117.17554	-73196.98439
375	ÖÎ¶àÏØ	200.0180058	4.473	-2311.218	-132823.764	-19441.2537	-2400.2865	291.6784123	4.473	-2311.218	-132790.0005	-19163.6874	-2406.5955	359.2736799	4.473	-1662.822	-88833.798	-12796.0569	-1610.343	936.2086869	4.473	-1678.51	-88863.5	-13278.8	-1599.57	6605.07898	4.473	-1631.448	-88824.573	-14832.6057	-1573.5645	-156772.0312	-156375.35	-104539.2732	-104479.6983	-100252.6392
376	±õ³ÇÇø	13639.32306	61570.845	-460.152	-44.0955	-220.1859	-1.746	20500.82555	62022.618	-318.969	-42.804	-180.5661	-1.8765	21915.69447	38843.532	-266.679	-31.9185	-117.9486	-1.134	92909.35008	37640.295	-73.206	-17.5275	-131.383	-0.018	157926.3556	35421.687	-214.389	-17.712	-139.1247	-0.018	74483.98866	81979.22795	60341.54637	130327.5106	192976.7989
377	²©ÐËÏØ	7791.177558	59168.844	-83.664	-32.472	-103.6035	-0.5265	12132.43301	58958.613	-83.664	-32.6565	-106.1082	-0.6345	12910.67353	36848.574	-88.893	-24.1695	-90.1692	-0.333	66545.71346	34415.262	-151.641	-2.214	-102.01	-0.0045	115209.9022	32151.924	-193.473	-17.5275	-140.2632	-0.0045	66739.75556	70867.98281	49555.68283	100705.106	147010.558
378	»ÝÃñÏØ	15034.68677	82209.267	-946.449	-58.302	-188.5356	-5.5755	22202.28296	82450.809	-512.442	-67.7115	-165.9933	-5.742	24523.32602	52463.817	-298.053	-41.1435	-72.1809	-3.8115	79427.94499	57339.387	-62.748	-0.9225	-43.4907	-0.189	120515.6214	56520.828	-371.259	-2.214	-48.0447	-0.189	96045.09167	103901.2032	76571.95412	136659.9818	176614.7427
379	ÎÞé¦ÏØ	10891.45665	85496.922	-423.549	-242.433	-665.7948	-40.419	24528.76553	85532.706	-423.549	-226.197	-710.1963	-34.749	51642.69412	53644.689	-277.137	-137.4525	-440.8272	-9.8415	229108.9898	53072.145	-62.748	-40.4055	-719.987	-0.9945	132047.4396	52047.828	-62.748	-27.1215	-1579.3272	-0.8595	95016.18285	108666.7802	104422.1249	281356.9998	182425.2114
380	ÑôÐÅÏØ	9353.222936	50003.667	-115.038	-26.0145	-12.9789	-3.2805	14674.20203	49882.896	-109.809	-26.0145	-12.9789	-3.1995	14996.77877	30966.579	-67.977	-20.4795	-11.6127	-1.9395	60329.28778	31865.652	-5.229	-1.2915	-19.5822	-0.0045	94420.14541	30984.471	-41.832	-7.749	-21.8592	-0.0045	59199.57804	64405.09613	45861.34907	92168.83258	125333.1717
381	Õ´»¯Çø	8862.702589	74202.597	-868.014	-252.9495	-778.2786	-32.346	20229.98131	74198.124	-805.266	-265.4955	-285.9912	-37.134	26435.58916	51247.161	-475.839	-165.681	-327.4326	-17.424	198326.4482	53568.648	-26.145	-59.5935	-504.128	-1.0755	117971.0418	53161.605	-26.145	-58.671	-1233.6786	-1.1025	81133.71149	93034.21861	76696.37356	251304.1542	169813.0497
382	×ÞÆ½ÊÐ	11729.62734	72359.721	-5992.434	-297.414	-66.2607	-0.7245	17597.93088	72252.369	-5898.312	-298.3365	-60.7959	-0.7245	19887.5366	49923.153	-3440.682	-205.533	-71.4978	-0.4005	100885.8481	42703.731	-3111.26	-144.464	-67.6269	-0.081	171244.7935	40910.058	-3247.209	-147.0465	-85.6152	-0.0855	77732.51514	83592.13098	66092.5763	140266.1472	208674.8953
383	µÂ³ÇÇø	7719.742556	33301.485	-26.145	-8.118	-74.4579	-0.2295	11778.25208	33050.997	-5.229	-8.118	-75.5964	-0.1395	12875.90511	19954.053	-5.229	-5.3505	-49.6386	-0.0765	64186.46757	17543.106	-5.229	-1.107	-48.5001	-0.0315	115697.1621	16017.813	-5.229	-1.107	-48.9555	-0.0315	40912.27716	44740.16618	32769.66351	81674.70597	131659.6521
384	ÀÖÁêÊÐ	12105.85168	73540.593	-355.572	-15.498	-60.7959	-6.147	18153.5088	73688.202	-355.572	-13.653	-60.7959	-5.7645	19342.83135	50486.751	-266.679	-8.3025	-45.0846	-3.2355	67144.88702	53640.216	-5.229	-1.476	-37.7982	-0.0045	104381.9039	52879.806	-5.229	-6.8265	-37.1151	-0.0045	85208.43178	91405.9254	69506.28075	120740.5953	157212.5348
385	ÁÙÒØÏØ	15029.92443	60761.232	-67.977	-33.7635	-76.2795	-2.0385	22320.34327	60528.636	-67.977	-33.948	-71.7255	-2.142	24511.73655	38373.867	-20.916	-22.6935	-40.7583	-1.2195	61977.01507	42574.014	-5.229	-3.8745	-19.8099	-0.0045	95719.50521	41920.956	-5.229	-3.8745	-27.0963	-0.0045	75611.09793	82673.18677	62800.01625	104522.1112	137604.2569
386	Áê³ÇÇø	16606.25681	77141.358	-5.229	-16.7895	-79.2396	-1.062	24709.32836	76877.451	-5.229	-16.7895	-76.7349	-1.0575	26516.71547	52517.493	-5.229	-11.2545	-75.5964	-0.6075	62014.46342	51627.366	-5.229	-2.0295	-75.8241	-0.0045	96044.34516	50978.781	-5.229	-2.0295	-82.8828	-0.0045	93645.29471	101486.9685	78941.52107	113558.7423	146932.9804
387	Äþ½òÏØ	11534.37167	52745.616	-5.229	-0.1845	-26.1855	-1.9485	17229.8605	52428.033	-5.229	-0.1845	-22.3146	-2.0385	17743.484	31941.693	-5.229	-0.1845	-16.6221	-1.3995	49132.23189	34361.586	-5.229	-0.9225	-15.4836	-0.0495	79802.34767	33507.243	-5.229	-7.749	-9.3357	-0.0405	64246.44017	69628.1269	49661.7419	83472.13329	113287.2365
388	Æ½Ô­ÏØ	11577.23267	69228.621	-308.511	-5.904	-57.3804	-0.432	17299.30774	68991.552	-318.969	-5.7195	-55.5588	-0.4455	18276.59978	43754.886	-219.618	-2.583	-39.3921	-0.3915	55348.65757	44604.756	-240.534	-0.369	-41.2137	-0.0045	88843.72627	43781.724	-240.534	-0.369	-48.0447	-0.0045	80433.62627	85910.16694	61769.50118	99671.29237	132336.4981
389	ÆëºÓÏØ	15482.34611	88645.914	-360.801	-2.0295	-214.4934	-0.702	23063.42875	88198.614	-371.259	-2.0295	-221.3244	-0.702	26563.07337	57227.562	-193.473	-1.476	-88.3476	-0.414	70964.61846	60797.016	-73.206	-0.1845	-27.0963	-0.0045	118512.4417	59343.291	-67.977	-2.0295	-29.3733	-0.0045	103550.2342	110666.7279	83506.92477	131661.1432	177756.3484
390	ÇìÔÆÏØ	5376.674488	32939.172	-5.229	-5.7195	-59.8851	-1.296	8104.493028	32796.036	-5.229	-5.7195	-60.1128	-1.2645	7961.968325	19828.809	-5.229	-4.059	-52.5987	-0.7245	35875.51688	19529.118	-5.229	-0.1845	-49.1832	-0.036	60474.37066	19157.859	-5.229	-0.738	-51.0048	-0.036	38243.71689	40828.20323	27728.16613	55350.00218	79575.22186
391	Îä³ÇÏØ	7414.953214	50826.699	-298.053	-0.1845	-21.1761	-0.288	11194.89525	50629.887	-240.534	-0.1845	-20.2653	-0.3105	13304.71563	31190.229	-130.725	-0.1845	-15.0282	-0.1125	45462.29383	30407.454	-31.374	-0.1845	-28.9179	-0.0045	77582.60801	29401.029	-26.145	-0.1845	-28.9179	-0.0045	57921.95061	61563.48795	44348.89443	75809.26693	106928.3851
392	ÏÄ½òÏØ	8310.271906	59540.103	-773.892	-0.9225	-20.7207	-0.0045	12757.45818	59298.561	-779.121	-0.9225	-11.6127	-0.0045	14092.79983	37492.686	-475.839	-0.1845	-4.7817	-0.0045	53026.86002	36727.803	-298.053	-0.1845	-9.5634	-0.0045	78557.12786	36450.477	-298.053	-0.1845	-12.0681	-0.0045	67054.83521	71264.35848	51104.67613	89446.85762	114697.2948
393	Óí³ÇÊÐ	10624.76597	65055.312	-5.229	-3.1365	-82.1997	-0.5175	15917.30764	64930.068	-5.229	-3.1365	-76.5072	-0.5175	17928.91557	41258.952	-10.458	-2.3985	-49.1832	-0.2835	59580.32083	41433.399	-5.229	-2.3985	-41.2137	-0.0045	95990.20517	40932.423	-5.229	-2.952	-48.2724	-0.0045	75588.99527	80761.98544	59125.54437	100964.8741	136866.1703
394	¶«ÓªÇø	13391.68172	42229.593	-287.595	-438.741	-749.5884	-9.9855	21605.03668	51645.258	-287.595	-435.9735	-612.2853	-6.444	24778.29444	28600.362	-219.618	-219.7395	-344.0547	-4.0365	157208.1627	24131.835	-5.229	-32.472	-543.065	-0.081	208601.3878	23845.563	-5.229	-32.2875	-642.3417	-0.0045	54135.36482	71907.99688	52591.20774	180759.1507	231767.0881
395	¹ãÈÄÏØ	10167.58196	72422.343	-423.549	-76.383	-347.0148	-0.4995	15681.18702	74623.059	-423.549	-76.5675	-209.0286	-0.4995	16885.86296	51524.487	-277.137	-48.8925	-81.5166	-0.2745	91111.82941	41469.183	-5.229	-0.1845	-213.81	-0.288	134754.4392	40869.801	-5.229	-0.1845	-266.6367	-0.009	81742.47866	89594.60142	68002.52936	132361.5009	175352.181
396	ºÓ¿ÚÇø	16896.75915	41200.803	-57.519	-1138.9185	-893.7225	-54.6885	40078.0028	49945.518	-57.519	-1211.058	-768.9429	-41.0985	39682.35742	27889.155	-41.832	-760.878	-363.8646	-22.464	246297.7813	43540.182	-5.229	-33.0255	-486.595	-7.9245	117592.0618	41813.604	-5.229	-32.2875	-1651.9635	-6.7275	55952.71365	87944.9024	66382.47382	289305.1893	157709.4583
397	¿ÑÀûÇø	10158.05729	51206.904	-339.885	-1607.733	-1869.6447	-36.6885	25521.86108	62112.078	-339.885	-2117.5065	-1291.5144	-12.7125	26841.22073	39116.385	-224.847	-1131.723	-487.0503	-7.1775	121856.9227	52428.033	-454.923	-2.7675	-1014.63	-5.904	153865.8562	50978.781	-454.923	-2.7675	-1261.9134	-5.0085	57511.01009	83872.32068	64106.80793	172806.7312	203120.0248
398	Àû½òÏØ	9248.4516	63368.991	-737.289	-100.5525	-255.9348	-15.1245	18000.72487	64102.563	-726.831	-217.8945	-254.7963	-9.531	19574.62082	40887.693	-486.297	-113.4675	-99.7326	-5.202	100099.4328	44063.523	-20.916	-0.9225	-109.068	-0.054	115751.3021	43826.454	-20.916	-0.9225	-265.0428	-0.036	71508.5418	80894.23507	59757.61472	144031.9953	159290.8388
399	²ÜÏØ	24816.51972	118029.051	-758.205	-24.354	-87.4368	-0.2745	36584.80657	117796.455	-789.579	-24.9075	-84.4767	-0.2745	44283.37842	78474.312	-507.213	-14.022	-58.5189	-0.1755	157957.1296	77065.317	-193.473	-4.9815	-71.0424	-0.0225	240273.2829	75714.471	-203.931	-4.797	-88.5753	-0.0225	141975.3004	153482.0239	122177.761	234752.9272	315690.4281
400	À³ÎßÇø	10720.01264	69541.731	-29235.339	-974.3445	-168.0426	-0.0135	15827.02623	69447.798	-29214.423	-974.529	-166.9041	-0.0135	20374.29449	43965.117	-19410.048	-629.3295	-100.4157	-0.0045	61340.39316	33793.515	-47.061	-0.1845	-14.5728	-0.0045	156139.7359	41218.695	-19535.544	-492.7995	-129.3336	-0.3645	49884.00404	54918.95463	44199.61379	95072.08536	177200.3893
401	³ÉÎäÏØ	10386.6493	62519.121	-250.992	-5.904	-36.6597	-0.0855	15403.39806	62434.134	-250.992	-5.904	-32.1057	-0.0855	20524.95765	40757.976	-141.183	-4.2435	-25.5024	-0.0585	125938.7926	64956.906	-318.969	-3.1365	-76.7349	-0.0045	119703.5215	38852.478	-10.458	-0.1845	-33.0165	-0.0045	72612.1291	77548.44486	61111.94625	190496.8537	158512.336
402	¼ÃÑôÇø	12920.21071	68633.712	-188.244	-21.402	-177.8337	-0.1755	18868.81539	69394.122	-240.534	-21.402	-134.5707	-0.2025	20038.19976	49717.395	-172.557	-11.6235	-63.9837	-0.126	81000.77559	39080.601	-10.458	-0.1845	-31.6503	-0.0045	103569.804	49712.922	-5.229	-1.2915	-51.9156	-0.0045	81166.26751	87866.22819	69507.30456	120039.0793	153224.2854
403	µ¥ÏØ	22463.92698	95337.522	-512.442	-4.428	-139.1247	-1.512	33202.72594	95905.593	-580.419	-7.1955	-94.7232	-1.449	38963.81006	64652.742	-360.801	-4.6125	-48.2724	-0.8325	82798.29627	51685.515	-386.946	-5.7195	-134.115	-0.0045	188623.7309	64357.524	-308.511	-3.1365	-78.1011	-0.0045	117143.9423	128424.5322	103202.0337	133957.0263	252591.5018
404	Àú³ÇÇø	8510.289912	54275.382	-28749.042	-471.582	-89.0307	-0.1035	12625.50842	56865.249	-25899.237	-469.9215	-78.3288	-0.1035	14927.24193	36343.125	-16602.075	-302.7645	-73.5471	-0.0405	90512.65585	39456.333	-167.328	-4.6125	-74.0025	-0.0045	212337.0472	25831.575	-15430.779	-274.7205	-73.3194	-0.009	33475.91371	43043.16662	34291.93983	129723.0414	222389.7943
405	¶¨ÌÕÇø	9205.590599	52383.303	-454.923	-3.1365	-14.3451	-0.027	14910.32265	51868.908	-475.839	-2.583	-14.3451	-0.027	18751.7682	33650.379	-371.259	-2.214	-9.7911	-0.0405	103919.1642	51578.163	-36.603	-2.0295	-22.5423	-0.1755	100916.9444	32796.036	-41.832	-0.1845	-14.3451	-0.0045	61116.462	66286.43655	52018.8426	155435.9769	133656.6143
406	ÀúÏÂÇø	2481.175738	3430.791	-1992.249	-17.8965	-0.9108	-0.0045	3618.201258	3457.629	-1955.646	-17.8965	-0.9108	-0.0045	5458.64204	1757.889	-1103.319	-9.594	-0.9108	-0.0045	137323.0902	53210.808	-47.061	-0.1845	-80.3781	-0.0045	46127.27287	272.853	-977.823	-6.642	-0.2277	-0.0045	3900.905938	5101.372458	6102.70274	190406.2701	45415.42867
407	¶«Ã÷ÏØ	12129.66335	75481.875	-2426.256	-15.867	-353.3904	-0.2745	18306.29273	75562.389	-2530.836	-16.0515	-324.2448	-0.2745	21069.6629	51273.999	-1626.219	-9.963	-180.7938	-0.144	131630.9414	63579.222	-130.725	-8.856	-65.8053	-0.0045	133671.6393	50352.561	-392.175	-5.7195	-142.7679	-0.0045	84815.75045	90997.27493	70526.5421	195004.7726	183483.5334
408	Æ½ÒõÏØ	5467.158824	36593.613	-6034.266	-257.931	-41.2137	-0.1755	8187.829717	36490.734	-6076.098	-257.562	-37.7982	-0.1755	9978.536722	22995.693	-3723.048	-157.7475	-54.8757	-0.1305	44863.12027	11925.018	-4376.67	-170.294	-36.6597	-0.1755	71518.92895	22266.594	-3435.453	-109.0395	-56.2419	-0.162	35727.18562	38306.93002	29038.42802	52204.33907	90184.62655
409	¾ÞÒ°ÏØ	12582.08503	81757.494	-1521.639	-6.273	-36.6597	-1.0485	18841.03649	81480.168	-1521.639	-6.273	-36.6597	-1.0485	26829.63126	52249.113	-1014.426	-5.7195	-21.6315	-0.639	35313.79167	1927.863	-5.229	-0.1845	-65.3499	-0.0045	156085.5959	51041.403	-31.374	-2.0295	-27.5517	-0.1755	92773.95883	98755.58429	78036.32826	37170.88677	207065.8682
410	Û²³ÇÏØ	15196.6061	56485.044	-2238.012	-5.7195	-295.5546	-0.0135	21702.26282	59763.753	-2238.012	-6.0885	-117.2655	-0.081	24836.24181	39590.523	-1469.349	-4.6125	-70.8147	-0.009	100661.158	41961.213	-19530.3	-494.276	-127.284	-0.4995	137353.1588	38834.586	-162.099	-4.428	-76.0518	-0.0045	69142.3505	79104.56882	62881.97961	122470.0115	175945.1615
411	ÉÌºÓÏØ	11662.95467	72704.142	-109.809	-67.3425	-61.0236	-5.022	17320.14191	72525.222	-109.809	-48.5235	-61.0236	-5.0085	19168.98924	50334.669	-73.206	-31.5495	-28.4625	-3.213	66695.50685	49869.477	-5.229	-1.2915	-49.8663	-0.0045	106168.5236	53000.577	-5.229	-0.1845	-26.8686	-0.0045	84123.89957	89620.99931	69367.22724	116508.5926	159136.814
412	ÊÐÖÐÇø1	3895.588779	10001.628	-6018.579	-142.6185	-9.5634	-0.1215	5680.784316	10001.628	-6023.808	-142.434	-11.6127	-0.0855	8240.115691	5788.062	-3560.949	-86.5305	-7.7418	-0.0495	131668.3897	27786.276	-15462.2	-274.352	-65.8053	-0.009	70003.00918	4097.268	-3231.522	-64.7595	-6.6033	-0.0045	7726.334379	9504.472116	10372.90689	143652.2994	70797.38788
413	Äµµ¤Çø	17415.8535	85514.814	-1532.097	-5.904	-166.4487	-0.081	26841.35866	85845.816	-1647.135	-5.7195	-120.4533	-0.081	34478.6838	55322.064	-1145.151	-2.7675	-78.1011	-0.0585	31231.92179	326.529	-988.281	-6.4575	-0.2277	-0.0045	222677.7856	51099.552	-57.519	-0.1845	-84.4767	-0.0045	101226.1368	110913.7859	88574.6697	30563.48009	273635.1529
414	ÌìÇÅÇø	5481.445825	12788.307	-402.633	-7.9335	-81.5166	-0.3465	8035.045787	13020.903	-298.053	-9.7785	-87.4368	-0.063	8390.778847	8118.495	-193.473	-4.797	-64.4391	-0.0405	45612.08722	23255.127	-3440.68	-109.593	-55.1034	-0.1665	49646.37233	7796.439	-67.977	-0.1845	-49.8663	-0.0045	17777.32323	20660.61749	16246.52425	65261.67132	57324.77903
415	Û©³ÇÏØ	20349.45092	97207.236	-1166.067	-15.498	-181.9323	-0.7695	30404.00212	98007.903	-1160.838	-21.2175	-130.4721	-0.414	36089.62062	64648.269	-726.831	-14.5755	-74.4579	-0.2475	69167.09779	53501.553	-5.229	-0.1845	-25.2747	-0.0045	197123.7095	63315.315	-125.496	-9.4095	-71.4978	-0.0045	116192.4201	127098.9635	99921.77772	122637.9581	260232.6167
416	¸Ö³ÇÇø	3452.691766	19882.485	-7038.234	-368.8155	-51.4602	-0.081	5048.814423	19873.539	-7033.005	-389.4795	-51.4602	-0.081	6466.926238	12900.132	-4591.062	-230.8095	-32.7888	-0.081	49319.47362	3949.659	-3200.15	-66.051	-7.0587	-0.0045	62423.41036	11781.882	-4355.757	-171.7695	-36.2043	-0.0945	15876.58607	17448.32772	14512.31694	49995.86842	69641.46706
417	ÕÂÇðÇø	12710.66803	84146.076	-26009.046	-453.6855	-151.4205	-0.1935	18674.36311	84248.955	-25867.863	-453.501	-148.2327	-0.1935	21000.12606	54203.814	-16455.663	-284.499	-120.9087	-0.0495	33516.27099	7885.899	-73.206	-0.1845	-49.6386	-0.0045	228145.9248	50173.641	-15551.046	-234.4995	-94.9509	-0.0045	70242.39853	76453.52791	58342.81986	41279.13639	262439.0649
418	»±ÒñÇø	2800.252081	7340.193	-135.954	-3.5055	-67.3992	-0.036	4090.442497	7362.558	-57.519	-3.5055	-71.2701	-0.0045	5168.905201	4388.013	-41.832	-2.3985	-48.0447	-0.0045	149755.9416	51090.606	-15566.7	-234.5	-94.4955	-0.0045	54031.71165	1663.956	-5.229	-0.1845	-64.6668	-0.0045	9933.550381	11320.7014	9464.638501	184950.8476	55625.58285
419	³¤ÇåÇø	6943.4822	54239.598	-19300.239	-576.5625	-89.0307	-0.027	10333.74946	54248.544	-19289.781	-576.1935	-82.4274	-0.027	13490.14721	35037.009	-11587.464	-361.251	-83.3382	-0.009	82274.0194	30801.078	-11331.2	-325.274	-96.3171	-0.0045	123493.3209	30380.616	-11278.953	-327.1185	-99.2772	-0.0045	41217.221	44633.86456	36495.09401	101322.3018	142168.5837
420	½ðÏçÏØ	9186.541265	54995.535	-376.488	-3.321	-61.7067	-0.0045	13757.49845	54753.993	-392.175	-3.321	-61.9344	-0.0045	16932.22085	36419.166	-266.679	-0.738	-30.9672	-0.0045	79839.87682	36656.235	-501.984	-43.173	-35.5212	-0.504	116076.1421	33529.608	-36.603	-0.1845	-34.3827	-0.0045	63740.55607	68054.05655	53052.99815	115914.9296	149534.5754
421	¼ÎÏéÏØ	10148.53263	58797.585	-1265.418	-88.3755	-57.1527	-0.8145	15083.94075	58658.922	-1228.815	-89.4825	-57.1527	-0.8145	17523.284	38695.923	-862.785	-61.0695	-35.7489	-0.576	79952.22186	34044.003	-36.603	-0.1845	-35.0658	-0.0045	123926.4409	36392.328	-507.213	-43.173	-35.5212	-0.5085	67534.35693	72366.59805	55259.0276	113924.3671	159732.3532
422	ÁºÉ½ÏØ	10358.0753	58739.436	-1223.586	-4.9815	-113.1669	-0.441	15403.39806	58654.449	-1239.273	-3.8745	-94.2678	-0.3645	18693.82083	37850.526	-826.182	-0.9225	-72.6363	-0.252	82086.77766	36459.423	-386.946	-0.1845	-59.4297	-0.081	132805.3995	34795.467	-386.946	-0.1845	-62.1621	-0.081	67755.3359	72720.06726	55644.35403	118099.5595	167151.4929
423	Çú¸·ÊÐ	7448.289548	52450.398	-2520.378	-116.4195	-117.4932	-0.126	11069.89022	52396.722	-2536.065	-133.0245	-94.4955	-0.126	13663.98931	31185.756	-1756.944	-85.4235	-65.8053	-0.036	57857.69685	29740.977	-998.739	-69.741	-106.564	-0.0405	91550.72586	29070.027	-998.739	-70.479	-107.2467	-0.0405	57144.27085	60702.90122	42941.53651	86423.58935	119444.2477
424	ÈÎ³ÇÇø	10439.03497	53412.093	-47.061	-2.583	-89.4861	-0.1395	15660.35285	53058.726	-47.061	-5.166	-89.7138	-0.1395	19655.74713	34817.832	-57.519	-4.2435	-41.6691	-0.0945	94220.04225	30255.372	-26.145	-0.9225	-98.5941	-0.0225	143579.2578	29418.921	-26.145	-0.9225	-106.7913	-0.0225	63711.85837	68576.99855	54370.05303	124349.7302	172864.2975
425	ãôË®ÏØ	8076.917566	55290.753	-6442.128	-537.264	-101.3265	-0.6345	11889.36766	55210.239	-6436.899	-538.9245	-101.3265	-0.603	15309.69455	36280.503	-4047.246	-360.882	-65.5776	-0.4275	60329.28778	35537.985	-3738.74	-318.078	-93.5847	-0.3195	91117.60592	35162.253	-3728.277	-319.554	-93.5847	-0.3195	56286.31757	60021.85366	47116.06445	91716.55058	122138.1237
426	Î¢É½ÏØ	5352.862821	36405.747	-507.213	-131.5485	-3920.3109	-8.9955	7993.377442	38637.774	-580.419	-168.8175	-2097.3447	-41.2875	10395.75777	24731.217	-345.114	-107.1945	-2787.7311	-0.207	51903.4096	24306.282	-329.427	-79.1505	-2713.27	-0.639	76662.22816	24829.623	-345.114	-78.7815	-2680.9398	-0.6435	37190.54192	43743.28274	31886.72817	73087.2051	98386.37236
427	ãëÉÏÏØ	10053.28596	55590.444	-402.633	-7.011	-19.8099	-0.162	14945.04627	55357.848	-371.259	-8.487	-22.0869	-0.162	18207.06294	36280.503	-214.389	-3.8745	-25.5024	-0.126	66845.30024	34768.629	-214.389	-5.3505	-33.4719	-0.018	104544.3238	34120.044	-214.389	-5.3505	-33.9273	-0.018	65214.11406	69900.89937	54243.67404	101360.6998	138410.683
428	ÙðÖÝÇø	7791.177558	40950.315	-120.267	-5.7195	-26.6409	-0.0585	11687.97066	40775.868	-120.267	-5.7195	-26.8686	-0.063	14452.07351	26126.793	-78.435	-2.3985	-16.1667	-0.0495	55723.14104	24910.137	-36.603	-0.738	-29.8287	-0.0225	92633.52569	23912.658	-36.603	-0.738	-30.2841	-0.0225	48588.80666	52310.92056	40481.81681	80566.08584	116478.5361
429	ÓãÌ¨ÏØ	6010.06484	39697.875	-449.694	-5.904	-111.1176	-0.198	8965.638817	39550.266	-449.694	-5.904	-110.8899	-0.2295	10326.22093	26149.158	-298.053	-3.8745	-89.9415	-0.0135	42728.56447	24006.591	-83.664	-2.7675	-176.24	-0.0135	64480.73004	23791.887	-83.664	-2.7675	-177.1506	-0.0135	45141.02624	47949.18742	36083.49643	66472.47047	88009.02144
430	×Þ³ÇÊÐ	12453.50203	70825.482	-7017.318	-1159.767	-144.8172	-0.684	18847.98121	70342.398	-7012.089	-1160.136	-144.3618	-0.684	22205.43131	51086.133	-4768.848	-774.531	-103.3758	-0.4995	87853.82318	39416.076	-5.229	-0.1845	-15.4836	-0.0045	150184.3368	52732.197	-4240.719	-524.5335	-133.8876	-0.4095	74956.39783	80873.10841	67644.31001	127248.9976	198016.9842
431	ÜÝÆ½Çø	11529.60933	64697.472	-904.617	-2.952	-33.4719	-0.6525	17118.74491	64505.133	-956.907	-3.321	-31.1949	-0.639	18971.96819	41388.669	-622.251	-1.2915	-26.1855	-0.432	96504.39144	53649.162	-4272.09	-526.379	-130.017	-0.4095	136703.4789	38570.679	-5.229	-0.1845	-16.3944	-0.0045	75285.38793	80631.81601	59710.47719	145224.6579	175252.3455
432	¶«°¢ÏØ	8305.509573	49757.652	-826.182	-1.476	-140.7186	-0.0045	12493.55866	44698.689	-794.808	-0.9225	-139.5801	-0.0045	16538.17875	28466.172	-596.106	-0.9225	-59.4297	-0.0045	57820.2485	28730.079	-67.977	-0.738	-41.6691	-0.0045	86461.56664	28443.807	-62.748	-0.5535	-44.1738	-0.0045	57094.78047	56256.93256	44347.88805	86439.9389	114797.8938
433	¶«²ý¸®Çø	18625.4862	89401.851	-1129.464	-17.8965	-48.9555	-1.269	27494.16272	89164.782	-1249.731	-11.808	-53.0541	-1.206	31998.53646	56878.668	-920.304	-8.3025	-28.2348	-0.837	156608.9891	52745.616	-5.229	-0.369	-30.2841	-0.0045	234155.4638	51569.217	-5.229	-0.1845	-37.7982	-0.0045	106829.7522	115343.1456	87919.52616	209318.7185	285681.4646
434	¸ßÌÆÏØ	11272.44333	61374.033	-245.763	-9.594	-28.4625	-0.5805	17160.41326	60984.882	-245.763	-6.273	-28.4625	-0.5805	17303.084	39568.158	-130.725	-4.797	-20.7207	-0.396	73436.2094	37953.405	-5.229	-0.1845	-27.0963	-0.0045	115805.4421	37635.822	-5.229	-0.1845	-28.0071	-0.0045	72362.07633	77864.21626	56714.6033	111357.1001	153407.839
435	¹ÚÏØ	13005.93271	73325.889	-2321.676	-13.8375	-33.6996	-0.5265	19278.55411	73263.267	-2577.897	-1.6605	-27.5517	-0.5895	21811.38921	50844.591	-1647.135	-2.0295	-22.0869	-0.3735	91448.86453	50325.723	-47.061	-0.369	-11.1573	-0.0045	141521.9381	49941.045	-47.061	-0.369	-15.0282	-0.0045	83962.08211	89934.12241	70984.35531	141715.9957	191400.5204
436	ÁÙÇåÊÐ	10067.57296	63574.749	-230.076	-6.642	-10.7019	-0.153	15028.38296	63306.369	-230.076	-6.642	-10.7019	-0.153	16932.22085	39729.186	-162.099	-2.3985	-2.5047	-0.0945	87179.75292	36611.505	-5.229	-0.1845	-2.9601	-0.0045	132047.4396	35475.363	-5.229	-0.1845	-10.9296	-0.0045	73394.74906	78087.17906	56494.31015	123782.8798	167506.455
437	Ý·ÏØ	17053.91616	85966.587	-1641.906	-2.0295	-33.9273	-1.1655	25424.63494	85541.652	-1709.883	-0.369	-34.3827	-1.1655	30851.17858	54494.559	-1145.151	-0.1845	-20.0376	-0.819	125377.0673	53309.214	-5.229	-0.1845	-16.1667	-0.0045	186620.5512	52830.603	-5.229	-0.1845	-19.3545	-0.0045	101341.4749	109220.4867	84179.54548	178664.6966	239426.3817
438	Ñô¹ÈÏØ	12834.4887	62094.186	-956.907	-17.343	-53.0541	-0.0135	19084.10183	61892.901	-977.823	-16.7895	-51.2325	-0.0135	24511.73655	39796.281	-580.419	-9.0405	-20.2653	-0.0045	95343.49267	37984.716	-36.603	-5.7195	-19.1268	-0.0045	141413.6582	37626.876	-31.374	-5.3505	-25.9578	-0.0045	73901.3571	79931.14433	63698.28825	133266.7549	178977.8474
439	·ÑÏØ	9391.321604	59374.602	-19577.376	-1405.7055	-196.5051	-0.2025	14750.59399	59164.371	-19598.292	-1405.7055	-194.4558	-0.2025	16700.43138	38848.005	-13930.056	-921.5775	-128.6505	-0.1845	84071.54008	49909.734	-13705.2	-505.346	-140.719	-0.1215	125334.0806	49900.788	-13694.751	-506.4525	-143.6787	-0.1215	47586.1345	52716.30919	40567.96788	119629.8876	160889.8649
440	ºÓ¶«Çø	10324.73896	51555.798	-826.182	-57.7485	-157.7961	-0.306	15368.67444	51403.716	-826.182	-57.7485	-157.5684	-0.306	18914.02083	30765.294	-465.381	-39.483	-111.1176	-0.2115	109461.5197	26260.983	-183.015	-6.8265	-107.93	-0.0045	162203.4149	26006.022	-177.786	-6.642	-106.7913	-0.0045	60838.50436	65730.58554	49063.12173	135424.7267	187918.2131
441	ÜìÄÏÏØ	11996.31801	84078.981	-7472.241	-992.979	-196.7328	-0.216	18167.39825	83631.681	-7514.073	-993.1635	-195.3666	-0.216	21069.6629	55621.755	-5004.153	-654.0525	-141.4017	-0.1845	83809.40165	70212.681	-4047.25	-5.166	-142.996	-0.261	127174.8404	69653.556	-4036.788	-5.166	-145.2726	-0.3105	87413.13021	93096.26015	70891.6262	149826.4097	192640.8593
442	À¼ÁêÏØ	13867.91507	83045.718	-3058.965	-1025.2665	-118.8594	-0.9675	20382.76524	82956.258	-3058.965	-1025.082	-116.3547	-0.9675	24476.96813	55890.135	-2175.264	-703.4985	-61.7067	-0.639	95530.73441	63230.328	-1845.84	-297.599	-93.8124	-0.3465	141630.2181	63418.194	-1871.982	-297.5985	-93.5847	-0.351	92709.57467	99137.65404	77425.99493	156523.4645	202784.8959
443	À¼É½Çø	10791.44764	50419.656	-763.434	-251.4735	-155.2914	-0.2565	16507.60919	49954.464	-763.434	-251.289	-153.9252	-0.2565	22703.77867	29199.744	-617.022	-172.323	-73.7748	-0.153	156758.7825	23331.168	-214.389	-16.0515	-76.7349	-0.144	237187.3034	22861.503	-214.389	-16.7895	-76.0518	-0.144	60040.64824	65293.16849	51040.24987	179782.6311	259741.4321
444	ÁÙãðÏØ	8910.325924	57764.322	-1166.067	-236.529	-96.7725	-0.054	13465.82004	57410.955	-946.449	-244.4625	-96.7725	-0.054	16433.87349	37716.336	-794.808	-157.0095	-79.0119	-0.027	59767.56257	39456.333	-350.343	-63.6525	-76.9626	-0.108	88464.74633	39237.156	-350.343	-64.3905	-78.7842	-0.1125	65175.22542	69589.03704	53119.35309	98732.82947	127208.2721
445	ÂÞ×¯Çø	8291.222572	30720.564	-329.427	-66.2355	-56.2419	-0.576	12347.71945	30537.171	-329.427	-66.2355	-57.1527	-0.576	16955.3998	19730.403	-271.908	-46.494	-16.1667	-0.3825	90287.96576	16626.141	-172.557	-6.8265	-30.0564	-0.072	136216.219	16228.044	-172.557	-4.059	-29.8287	-0.072	38559.30617	42431.49925	36350.8516	106704.5949	152237.7463
446	ÃÉÒõÏØ	6867.284865	74390.463	-22040.235	-667.152	-263.6766	-0.297	10125.40774	74439.666	-22024.548	-667.7055	-257.5287	-0.297	12899.08406	53559.702	-14594.139	-432.2835	-171.6858	-0.1665	52877.06663	52253.586	-14520.9	-409.959	-185.348	-0.126	78015.72795	52074.666	-14520.933	-409.4055	-185.3478	-0.126	58286.38727	61614.99454	51260.51126	90014.31963	114974.5817
447	Æ½ÒØÏØ	10543.8063	72234.477	-21794.472	-1331.9055	-158.7069	-0.6975	16215.93078	72301.572	-21789.243	-1331.721	-150.9651	-0.6975	19609.38924	51940.476	-13705.209	-893.9025	-95.1786	-0.4995	69579.02961	53304.741	-13496	-626.378	-96.3171	-0.5355	104923.3038	52964.793	-13475.133	-625.6395	-97.2279	-0.4995	59492.5014	65244.87618	56855.07564	108664.54	143689.5969
448	Û°³ÇÏØ	11882.02201	67748.058	-789.579	-214.2045	-165.9933	-0.0045	17653.48867	67063.689	-789.579	-215.127	-165.9933	-0.0045	21359.39974	44479.512	-423.549	-142.2495	-124.7796	-0.0045	79315.59995	43929.333	-345.114	-113.099	-129.334	-0.0495	118133.4617	43616.223	-339.885	-113.0985	-130.6998	-0.0495	78460.29871	83546.47387	65148.32914	122657.3365	161165.9519
449	ÒÊÄÏÏØ	11253.39399	88176.249	-13370.553	-583.758	-256.8456	-0.2205	16813.17705	87867.612	-13370.553	-583.758	-257.5287	-0.2205	19366.01029	57974.553	-8999.109	-401.472	-157.3407	-0.153	79353.0483	59987.403	-8648.77	-271.031	-109.979	-0.162	118620.7217	59575.887	-8648.766	-271.3995	-110.6622	-0.162	85218.26589	90468.72885	67782.48859	130310.5093	169165.619
450	³ÇÑôÇø	13753.61906	17838.324	-4376.673	-116.604	-188.7633	-0.018	20056.36321	17838.324	-4376.673	-116.604	-188.7633	-0.018	24488.5576	11531.394	-2421.027	-76.752	-93.5847	-0.027	94032.80051	77458.941	-18630.9	-457.007	-186.031	-0.072	155652.476	7563.843	-2379.195	-32.6565	-150.0543	-0.0315	26909.88476	33212.62891	33428.5609	152217.7315	160654.3817
451	ÒÊË®ÏØ	12177.28668	114343.299	-28884.996	-1021.392	-301.9302	-0.4995	18181.2877	114119.649	-28884.996	-1020.8385	-302.3856	-0.4995	20212.04186	74538.072	-19441.422	-680.9895	-187.6248	-0.3195	95380.94102	7966.413	-2410.57	-32.2875	-202.881	-0.027	138490.0986	77257.656	-18610.011	-457.0065	-188.0802	-0.072	96311.76798	102092.2171	74439.75806	100701.5885	196492.5849
452	»ÆµºÇø	17987.33352	96218.703	-16377.228	-1074.7125	-389.5947	-0.684	26535.7908	96156.081	-16371.999	-1075.0815	-382.7637	-0.684	31998.53646	59620.617	-11142.999	-704.9745	-177.3783	-0.3015	154249.7432	68642.658	-7785.98	-220.662	-175.557	-0.1035	244225.5023	66249.603	-7812.126	-216.234	-261.1719	-0.1035	96363.81732	104861.3436	79593.50016	214710.0987	302185.4699
453	¼´Ä«Çø	19730.34757	106792.875	-6870.906	-256.6395	-308.9889	-0.2115	32098.5148	107029.944	-6870.906	-225.2745	-203.7915	-0.2115	36889.29429	68512.941	-4423.734	-139.2975	-94.2678	-0.0675	131743.2864	67081.581	-2358.28	-49.077	-299.881	-0.009	201996.3088	66258.549	-2363.508	-48.708	-298.5147	-0.009	119086.4767	131828.2753	100744.8685	196117.6204	265544.1181
454	½ºÖÝÊÐ	14948.96476	72109.233	-1537.326	-394.461	-152.7867	-0.2205	22021.72013	72279.207	-1537.326	-394.2765	-139.3524	-0.2205	25462.07338	50714.874	-1024.884	-260.883	-77.6457	-0.1215	121295.1975	51130.863	-266.679	-9.4095	-146.411	-0.414	194633.2699	49712.922	-266.679	-9.4095	-140.9463	-0.3915	84973.40356	92229.75173	74813.41318	172003.147	243928.7656
455	À³Î÷ÊÐ	13472.64139	96768.882	-2468.088	-172.5075	-275.9724	-0.3195	19945.24762	96701.787	-2468.088	-173.6145	-268.2306	-0.3195	23120.99972	62009.199	-1526.868	-107.9325	-147.3219	-0.198	86805.26945	60940.152	-894.159	-47.7855	-224.285	-0.2565	136053.799	60126.066	-894.159	-48.5235	-223.6014	-0.252	107324.636	113736.782	83347.87832	146578.9355	195013.3291
456	áÀÉ½Çø	3133.615424	7416.234	-17585.127	-181.179	-34.6104	-0.0945	4659.909873	7416.234	-17585.127	-181.179	-32.1057	-0.0945	6803.020971	4128.579	-11613.609	-113.0985	-13.8897	-0.0045	32317.92387	3274.236	-11587.5	-94.2795	-15.4836	-0.0045	45585.87296	3229.506	-11577.006	-94.2795	-26.4132	-0.0045	-7251.161476	-5722.362327	-809.001729	23894.89227	37117.67576
457	Àî²×Çø	3990.835448	948.276	-873.243	-68.4495	-9.5634	-0.0045	5819.678798	948.276	-873.243	-68.4495	-9.5634	-0.0045	7278.189386	120.771	-601.335	-43.7265	-7.7418	-0.0045	31231.92179	84.987	-632.709	-11.9925	-0.4554	-0.0045	46722.81278	76.041	-632.709	-11.439	-0.6831	-0.0045	3987.851048	5816.694398	6746.152586	30671.74739	46154.01818
458	Æ½¶ÈÊÐ	22054.3663	185235.876	-12397.959	-852.5745	-317.8692	-2.322	33577.74104	184694.643	-12241.089	-856.818	-321.9678	-1.899	37839.63112	117827.766	-8099.721	-582.4665	-190.8126	-1.2195	175370.6112	120484.73	-7242.17	-235.053	-224.057	-0.288	264094.8792	119505.141	-7231.707	-234.4995	-255.9348	-0.2835	193719.5176	204850.6102	146793.1775	288153.7732	375877.5954
459	ÊÐ±±Çø	5438.584823	196.812	-141.183	-0.1845	-0.2277	-0.0045	7930.874925	196.812	-141.183	-0.1845	-0.2277	-0.0045	7625.873593	4.473	-41.832	-0.1845	-0.2277	-0.0045	25127.84116	4.473	-10.458	-0.1845	-0.2277	-0.0045	37085.89427	4.473	-10.458	-0.1845	-0.2277	-0.0045	5493.797123	7986.087225	7588.097893	25121.43946	37079.49257
460	ÊÐÄÏÇø	2566.897741	4.473	-83.664	-0.1845	-0.2277	-0.0045	3743.206291	4.473	-83.664	-0.1845	-0.2277	-0.0045	3650.684167	4.473	-73.206	-0.1845	-0.2277	-0.0045	11683.88441	4.473	-78.435	-0.1845	-0.2277	-0.0045	17162.37735	4.473	-78.435	-0.1845	-0.2277	-0.0045	2487.290041	3663.598591	3581.534467	11609.50571	17087.99865
461	¶«¸ÛÇø	10872.40731	62103.132	-12225.402	-235.2375	-261.6273	-0.2205	17472.92584	61365.087	-12225.402	-235.053	-269.3691	-0.2205	21741.85237	40069.134	-8727.201	-159.039	-105.8805	-0.1485	111670.9722	36911.196	-7273.54	-76.752	-186.942	-0.0045	174926.313	36280.503	-7289.226	-76.1985	-215.1765	-0.0045	60253.05201	66107.96824	52818.71737	141044.9297	203626.2105
462	ÜìÏØ	11643.90534	101250.828	-8842.239	-467.7075	-272.3292	-0.054	17813.21732	100758.798	-8706.285	-470.2905	-272.5569	-0.054	20664.03133	67841.991	-5056.443	-315.6795	-148.4604	-0.0945	117999.7429	65712.843	-4010.64	-168.633	-171.23	-0.0675	176279.8128	64558.809	-4031.559	-168.264	-181.9323	-0.0675	103312.4036	109122.8289	82985.34493	179362.0154	236456.799
463	á°É½Çø	5600.504161	39053.763	-9867.123	-143.3565	-82.8828	-0.1575	8041.990511	39125.331	-9898.497	-143.3565	-64.4391	-0.054	8819.589368	26149.158	-7038.234	-91.512	-25.2747	-0.0225	54637.13897	24087.105	-6144.08	-57.3795	-51.4602	-0.0045	92633.52569	23313.276	-6149.304	-57.3795	-51.0048	-0.0045	34560.74736	37060.97491	27813.70417	72471.31977	109689.1089
464	ÎåÁ«ÏØ	5824.333835	75879.972	-26751.564	-234.684	-139.5801	-0.3375	8778.131266	76564.341	-26751.564	-234.684	-118.1763	-0.3375	9514.957781	50057.343	-17365.509	-156.6405	-104.2866	-0.2295	58756.45719	53389.728	-16335.4	-85.0545	-117.721	-0.513	91713.14583	52839.549	-16340.625	-84.6855	-118.6317	-0.5265	54578.14024	58237.71047	41945.63518	95607.49669	128008.2261
465	á·ÔÀÇø	10610.47897	88234.398	-24330.537	-397.413	-259.1226	-0.324	15771.46844	88082.316	-24299.163	-395.568	-260.9442	-0.324	19852.76818	56520.828	-16267.419	-247.4145	-147.7773	-0.171	102121.6436	53210.808	-15357.6	-209.408	-165.993	-0.171	169837.1538	51846.543	-15378.489	-210.1455	-165.5379	-0.1755	73857.48037	78897.78524	59710.81438	139599.2796	205929.3489
466	¶«Æ½ÏØ	12148.71268	66482.199	-3299.499	-224.352	-746.4006	-0.4275	18236.84549	66732.687	-3299.499	-226.3815	-714.0672	-0.4275	21776.62079	42721.623	-2274.615	-152.397	-499.5738	-0.279	79203.25491	39693.402	-1992.25	-133.025	-614.562	-0.2295	121002.8813	39192.426	-1939.959	-132.2865	-617.2947	-0.2295	74360.23258	80729.15729	61571.37899	116156.5904	157505.5376
467	·Ê³ÇÊÐ	10605.71664	72355.248	-4842.054	-390.033	-104.9697	-0.0675	16063.14685	72073.449	-4842.054	-391.3245	-100.4157	-0.0675	21000.12606	49909.734	-3278.583	-256.824	-48.2724	-0.0495	83060.4347	49914.207	-2682.48	-218.264	-41.8968	-0.2565	127283.1203	44363.214	-2682.477	-217.5255	-42.1245	-0.2565	77623.84044	82802.73415	67326.13116	130031.7444	168703.9508
468	ÄþÑôÏØ	10586.66731	66365.901	-3843.315	-95.7555	-90.1692	-0.108	15722.85537	66271.968	-3728.277	-100.368	-87.2091	-0.108	18971.96819	42591.906	-2180.493	-63.099	-90.3969	-0.0765	65197.57295	42676.893	-1903.36	-43.7265	-97.0002	-0.108	104219.4839	41813.604	-1903.356	-43.911	-98.5941	-0.108	72923.22061	78078.86127	59229.80879	105830.2713	143987.1188
469	Ì©É½Çø	3933.687447	14291.235	-7780.752	-22.6935	-32.1057	-0.0045	5958.57328	14148.099	-7780.752	-22.6935	-32.1057	-0.0045	8506.673582	8547.903	-5898.312	-13.653	-5.9202	-0.0045	46211.26078	6445.593	-5840.79	-8.487	-6.1479	-0.0045	69190.90931	6226.416	-5861.709	-8.487	-6.1479	-0.0045	10389.36675	12271.11658	11136.68688	46801.42438	69540.97691
470	»·´äÇø	6376.764517	50075.235	-17522.379	-112.7295	-202.8807	-0.0315	13597.76979	53412.093	-17522.379	-112.7295	-119.5425	-0.0315	19481.90503	28170.954	-11116.854	-77.121	-59.4297	-0.0045	133503.3587	61924.212	-5914	-394.646	-139.125	-0.261	152458.2164	23666.643	-11038.419	-36.3465	-84.4767	-0.0045	38613.97882	49255.18029	36399.44983	188979.5387	164965.6127
471	ÐÂÌ©ÊÐ	16830.08649	95091.507	-9176.895	-901.098	-185.8032	-0.8145	24681.54946	95002.047	-9161.208	-900.5445	-185.1201	-0.8145	27478.64178	62268.633	-6531.021	-577.6695	-124.0965	-0.5535	103020.4039	24315.228	-11064.6	-36.7155	-62.6175	-0.009	197286.1295	61508.223	-5955.831	-393.1695	-140.2632	-0.261	101656.9828	109435.9094	82513.93428	116171.6899	252304.8278
472	ÈÙ³ÉÊÐ	10720.01264	81560.682	-16319.709	-91.6965	-514.1466	-0.3285	22764.80561	81216.261	-16319.709	-91.6965	-299.8809	-0.3285	24940.54707	51054.822	-9992.619	-57.564	-142.0848	-0.117	105641.7882	51533.433	-9276.25	-31.1805	-256.39	-0.0495	149805.3569	51121.917	-9244.872	-30.627	-279.1602	-0.0495	75354.81404	87269.45171	65802.98427	147611.3512	191372.5652
473	ÈéÉ½ÊÐ	7986.43323	79767.009	-22876.875	-583.389	-372.5172	-0.1485	17785.43843	79507.575	-22965.768	-576.378	-189.4464	-0.1485	17685.53663	50965.362	-14824.215	-366.6015	-94.4955	-0.0495	69204.54613	54351.423	-15535.4	-85.239	-184.665	-0.0675	98643.06476	54373.788	-15556.275	-85.608	-208.8009	-0.081	63920.51253	73561.27253	53365.53713	107750.5976	137166.0879
474	ÎÄµÇÇø	9119.868596	82723.662	-17130.204	-181.3635	-550.1232	-0.522	26903.86117	82500.012	-17130.204	-131.733	-176.6952	-0.522	29193.88386	52204.383	-11216.205	-86.346	-109.5237	-0.0675	99425.36255	50026.032	-11613.6	-54.4275	-254.796	-0.0945	148235.2971	49717.395	-11624.067	-54.981	-263.2212	-0.0945	73981.3179	91964.71897	69986.12466	137528.4766	186010.3284
475	°²ÇðÊÐ	10900.98131	100875.096	-6060.411	-329.517	-278.2494	-0.5625	16577.05643	102243.834	-6060.411	-329.7015	-186.0309	-0.5625	18531.5682	65601.018	-3859.002	-217.5255	-162.3501	-0.369	91636.10627	64563.282	-3372.71	-152.951	-135.482	-0.1125	135945.519	64071.252	-3377.934	-152.2125	-147.3219	-0.108	105107.3374	112244.1845	79893.3396	152538.1328	196339.1946
476	²ýÀÖÏØ	8186.451236	69604.353	-1558.242	-124.9065	-117.4932	-0.531	12458.83504	69264.405	-1626.219	-125.091	-116.5824	-0.531	13571.27352	49699.503	-977.823	-87.2685	-73.0917	-0.351	71676.13707	42041.727	-789.579	-76.383	-72.6363	-0.0495	107846.8633	41692.833	-800.037	-76.5675	-73.0917	-0.0495	75989.63154	79854.81664	62132.24232	112779.2163	148589.9506
477	²ýÒØÊÐ	10720.01264	81305.721	-883.701	-143.7255	-876.8727	-5.8275	23487.05692	79780.428	-883.701	-143.7255	-673.7643	-5.8275	36703.86272	49753.179	-606.564	-68.8185	-213.3549	-1.9305	80626.29211	50048.397	-5.229	-0.1845	-559.459	-1.989	117754.4818	49793.436	-5.229	-0.1845	-565.8345	-1.9665	90115.60694	101560.4666	85566.37382	130107.8276	166974.7033
478	·»×ÓÇø	8148.352568	49900.788	-15.687	-34.5015	-550.3509	-0.054	12583.84007	54261.963	-15.687	-40.7745	-317.8692	-0.054	14104.3893	32424.777	-20.916	-21.5865	-324.4725	-0.0315	64186.46757	30546.117	-5.229	-2.0295	-326.977	-0.0135	95936.06518	30309.048	-5.229	-2.0295	-327.2049	-0.0135	57448.54717	66471.41837	46162.1598	94398.33557	125910.6363
479	¸ßÃÜÊÐ	12920.21071	101210.571	-282.366	-38.9295	-83.5659	-0.0945	20424.43359	100915.353	-277.137	-38.9295	-44.6292	-0.0945	24720.34707	64263.591	-135.954	-21.9555	-48.2724	-0.072	109611.3131	61025.139	-57.519	-2.0295	-63.0729	-0.0045	161986.855	60752.286	-57.519	-2.0295	-62.1621	-0.0045	113725.8258	120978.9964	88777.68417	170513.8262	222617.4259
480	¿üÎÄÇø	3409.830765	10368.414	-73.206	-0.1845	-7.0587	-0.0045	6562.764277	9746.667	-73.206	-0.1845	-7.0587	-0.0045	8610.978844	5354.181	-57.519	-0.1845	-6.3756	-0.0045	80551.39542	28354.347	-5.229	-4.2435	-1085.22	-0.0045	68162.24947	3032.694	-57.519	-0.1845	-6.3756	-0.0045	13697.79107	16228.97758	13901.07624	107811.0454	71130.85987
481	º®Í¤Çø	16630.06848	53188.443	-62.748	-45.9405	-836.7975	-8.2125	49397.82254	52642.737	-62.748	-47.232	-612.0576	-1.872	52929.12568	30599.793	-41.832	-23.8005	-339.0453	-1.1385	42653.66777	3641.022	-47.061	-0.1845	-6.3756	-0.0045	133455.0794	27951.777	-5.229	-4.2435	-1170.1503	-0.0045	68864.81298	101316.6499	83123.10238	46241.06417	160227.2291
482	ÁÙëÔÏØ	8786.505253	77946.498	-27389.502	-1127.4795	-165.7656	-0.3195	13597.76979	77566.293	-27274.464	-1131.5385	-161.8947	-0.3195	15703.73665	50151.276	-17914.554	-715.491	-106.3359	-0.144	68493.02753	52642.737	-17658.3	-710.879	-118.632	-0.1125	106980.6235	51882.327	-17710.623	-711.6165	-119.9979	-0.1125	58049.93665	62595.84609	47118.48775	102647.841	140320.6006
483	ÇàÖÝÊÐ	12324.91902	74945.115	-18725.049	-654.7905	-58.5189	-0.738	18938.26263	74327.841	-18714.591	-654.7905	-58.5189	-0.738	21150.78922	52114.923	-11838.456	-421.5825	-49.4109	-0.4455	90400.3108	49976.829	-11718.2	-411.62	-38.2536	-0.513	136486.9189	49958.937	-11681.586	-412.3575	-37.7982	-0.5175	67830.93762	73837.46523	60955.81732	128208.5532	174313.5967
484	ÊÙ¹âÊÐ	21682.90429	112442.274	-402.633	-87.2685	-435.3624	-8.5005	45008.75691	109248.552	-606.564	-219.186	-267.0921	-2.5695	48386.05205	69917.463	-334.656	-126.3825	-139.3524	-1.5795	141142.8216	66553.767	-20.916	-47.232	-519.611	-1.4175	206598.2081	65748.627	-20.916	-5.7195	-624.5811	-0.981	133191.4139	153161.8973	117701.5447	207107.4121	271694.6375
485	Î«³ÇÇø	4109.893785	17552.052	-298.053	-3.5055	-11.6127	-0.1035	6486.372312	17212.104	-298.053	-6.273	-9.3357	-0.1035	7092.75781	10972.269	-193.473	-2.583	-14.1174	-0.054	47709.19468	8105.076	-109.809	-0.1845	-20.0376	-0.0045	71194.089	7899.318	-109.809	-0.1845	-20.2653	-0.0045	21348.67109	23384.71111	17854.79941	55684.23508	78963.1437
486	Öî³ÇÊÐ	12453.50203	132812.316	-11210.976	-228.411	-208.3455	-0.0045	18597.97115	133031.493	-11216.205	-228.411	-184.8924	-0.0045	21938.87342	86579.388	-6792.471	-140.589	-146.8665	-0.0045	119722.3669	82352.403	-5066.9	-113.468	-179.2	-0.0045	182668.3318	81457.803	-5035.527	-113.283	-185.1201	-0.0045	133618.081	139999.9513	101438.3304	196715.1974	258792.2002
487	¸£É½Çø	5933.867504	25106.949	-11561.319	-510.5115	-140.2632	-0.207	9382.322263	24954.867	-11477.655	-510.5115	-125.4627	-0.207	10349.39988	15306.606	-7074.837	-335.2365	-62.1621	-0.1395	67107.43867	15002.442	-6227.74	-211.068	-90.6246	-0.0945	120569.7614	13356.378	-6212.052	-206.271	-89.7138	-0.0045	18828.5158	22223.35306	18183.63078	75580.35357	127418.0981
488	º£ÑôÊÐ	8662.684583	61798.968	-23959.278	-2050.164	-567.6561	-0.2655	20479.99138	61418.763	-23901.759	-2050.533	-327.6603	-0.2655	22680.59973	39438.441	-16288.335	-1212.903	-127.9674	-0.189	79502.84169	44264.808	-14217.7	-903.866	-298.515	-0.0495	118458.3017	44041.158	-14201.964	-906.4485	-321.2847	-0.063	43884.28898	55618.53658	44489.64633	108347.5192	147069.6995
489	À³É½Çø	2719.292412	15396.066	-4151.826	-163.6515	-42.1245	-0.0045	5007.146078	14944.293	-4146.597	-163.6515	-31.1949	-0.0045	5922.220982	9567.747	-2520.378	-102.0285	-21.4038	-0.0045	41680.01074	7876.953	-2426.26	-59.409	-27.0963	-0.0045	64913.84997	7501.221	-2426.256	-58.671	-26.6409	-0.0045	13757.75191	15609.99118	12846.15318	47044.19394	69903.49857
490	À³ÑôÊÐ	12077.27768	81471.222	-8512.812	-1134.8595	-279.6156	-0.4365	20750.83562	81153.639	-8120.637	-1148.328	-193.0896	-0.4365	24581.27339	51224.796	-5877.396	-767.151	-116.5824	-0.2835	79989.67021	58019.283	-3879.92	-437.081	-196.05	-0.1845	126795.8604	57652.497	-3874.689	-438.003	-167.5872	-0.1845	83620.77608	92441.98352	69044.65649	133495.7177	179967.8937
491	À³ÖÝÊÐ	14882.2921	88256.763	-11571.777	-882.8325	-485.9118	-5.2245	32105.45953	87881.031	-12089.448	-858.4785	-368.1909	-0.9675	36866.11535	54373.788	-7393.806	-524.5335	-165.9933	-0.612	169116.7372	53170.551	-6787.24	-327.857	-194.684	-0.2835	183859.4116	52651.683	-6776.784	-326.0115	-497.7522	-0.2295	90193.3093	106669.4056	83154.95855	214977.2237	228910.3174
492	Áú¿ÚÊÐ	7391.141546	49999.194	-9825.291	-278.964	-145.9557	-0.3915	12354.66418	49847.112	-9825.291	-279.333	-142.3125	-0.036	13837.83141	27432.909	-6264.342	-165.312	-84.7044	-0.027	81075.67228	26046.279	-5098.28	-79.1505	-95.1786	-2.4975	128907.3201	25196.409	-4899.573	-78.7815	-199.4652	-0.0045	47139.73335	51954.80368	34756.35501	101846.8447	148925.9049
493	Ä²Æ½Çø	5814.809168	64254.645	-32336.136	-634.1265	-277.5663	-0.153	11694.91539	63892.332	-32346.594	-633.942	-190.3572	-0.153	13895.77878	40185.432	-19849.284	-409.959	-94.7232	-0.1035	69691.37465	37944.459	-19420.5	-366.971	-108.158	-0.1035	101458.3443	37756.593	-19321.155	-365.679	-117.4932	-0.1035	36821.47237	42416.20119	33727.14108	87740.10115	119410.5066
494	ÅîÀ³Çø	7781.652891	41970.159	-13156.164	-1259.5815	-117.0378	-0.0225	12347.71945	41334.993	-13135.248	-1260.3195	-117.0378	-0.0225	12991.79984	25554.249	-8057.889	-760.509	-58.5189	-0.0045	62800.87871	28855.323	-6599	-584.127	-71.7255	-0.009	96639.88507	28524.321	-6546.708	-578.0385	-70.8147	-0.0045	35219.00609	39170.08465	29669.12744	84401.34021	117968.6404
495	ÆÜÏ¼ÊÐ	8700.783251	62617.527	-37711.548	-2157.912	-145.9557	-0.0045	13132.47328	62465.445	-37188.648	-2172.303	-143.9064	-0.0045	14996.77877	39286.359	-23744.889	-1365.1155	-94.4955	-0.0045	59505.42414	50043.924	-22270.3	-1094.64	-107.474	-0.0045	89222.70621	49775.544	-22285.998	-1093.716	-107.9298	-0.0045	31302.89005	36093.05638	29078.63327	86076.92964	115510.6019
496	ÕÐÔ¶ÊÐ	7105.401538	66271.968	-13433.301	-1010.322	-170.5473	-0.099	10986.55353	65820.195	-13443.759	-1010.1375	-171.0027	-0.099	13420.61037	41218.695	-9025.254	-631.359	-98.1387	-0.0315	64486.05435	41679.414	-8277.51	-478.04	-144.817	-0.0765	98913.76472	41147.127	-8277.507	-475.8255	-150.5097	-0.0225	58763.10024	62181.75033	44884.52217	97265.02485	131157.027
497	Ö¥î·Çø	6152.934844	3350.277	-3461.598	-61.8075	-27.0963	-0.018	9701.779572	3269.763	-3388.392	-62.9145	-9.3357	-0.018	9793.105146	2097.837	-1866.753	-30.0735	-7.5141	-0.0045	42391.52934	1865.241	-1736.03	-6.0885	-10.2465	-0.0045	60474.37066	1578.969	-1751.715	-5.7195	-12.2958	-0.0045	5952.692044	9510.882372	9986.597046	42504.40084	60283.60486
498	É½Í¤Çø	5300.477153	23612.967	-15326.199	-1313.8245	-89.2584	-0.9585	7889.206581	23675.589	-15357.573	-1313.4555	-78.5565	-0.9765	8321.242005	16053.597	-10254.069	-866.9655	-58.0635	-0.693	43589.87646	16617.195	-9856.67	-788.922	-67.3992	-0.6255	61015.77057	16277.247	-9861.894	-781.7265	-75.8241	-0.6345	12183.20375	14814.23408	13195.04801	49493.45476	66572.93847
499	ÊÐÖÐÇø	5471.921158	14152.572	-1014.426	-279.702	-13.8897	-0.306	8618.402612	14215.194	-998.739	-280.6245	-12.0681	-0.306	9827.873566	8923.635	-763.434	-217.8945	-8.6526	-0.1665	49094.78354	7210.476	-737.289	-182.471	-11.6127	-0.2115	71085.80902	7206.003	-747.747	-180.2565	-12.0681	-0.2025	18316.16946	21541.85901	17761.36097	55373.67534	77351.53792
500	×Í´¨Çø	7776.890558	27701.289	-21590.541	-809.217	-52.8264	-0.018	11646.30232	27602.883	-21956.571	-796.1175	-50.5494	-0.018	13582.86299	17525.214	-14113.071	-508.851	-27.7794	-0.0045	51641.27117	14863.779	-847.098	-138.191	-12.5235	-0.108	117213.0819	13302.702	-15357.573	-445.5675	-26.6409	-0.7605	13025.57716	16445.92942	16458.37109	65507.12967	114685.242
501	ÖÜ´åÇø	5395.723822	15619.716	-1139.922	-80.073	-30.5118	-0.036	8285.055855	15400.539	-1380.456	-67.896	-30.2841	-0.036	8622.568318	9912.168	-721.602	-39.852	-25.5024	-0.0225	131556.0447	49909.734	-1626.22	-238.374	-80.8335	-0.1395	60582.65064	9742.194	-386.946	-10.8855	-21.1761	-0.027	19764.89702	22206.92276	17747.75742	179520.2117	69905.81004
502	Ì¨¶ù×¯Çø	5710.037831	29817.018	-695.457	-98.523	-34.3827	-0.5445	8548.955371	29669.409	-695.457	-98.892	-34.3827	-0.5445	9688.799884	19936.161	-277.137	-63.468	-31.1949	-0.3375	30595.29989	20459.502	-271.908	-61.254	-27.0963	-0.1845	45585.87296	20356.623	-277.137	-60.147	-27.0963	-0.1845	34698.14863	37389.08817	29252.82348	50694.35909	65577.93116
503	ëøÖÝÊÐ	15034.68677	76895.343	-3257.667	-574.3485	-140.9463	-0.342	22716.19254	76635.909	-3226.293	-573.9795	-116.8101	-0.558	27142.54704	50191.533	-2081.142	-397.044	-86.7537	-0.2475	36811.72557	21309.372	-998.739	-206.271	-7.0587	-0.4275	193875.31	53546.283	-1636.677	-238.374	-84.0213	-0.1395	87956.72597	95434.46094	74768.89284	56908.60137	245462.3812
504	¹ãÁéÏØ	2376.404402	41039.775	-22667.715	-1566.2205	-52.1433	-0.243	3444.583155	41048.721	-22683.402	-1566.2205	-51.6879	-0.243	3384.126275	24024.483	-13171.851	-947.7765	-29.1456	-0.1395	42391.52934	7657.776	-19770.8	-212.36	-12.7512	-0.036	23226.05641	22950.963	-17491.005	-797.778	-25.5024	-0.1215	19129.8576	20191.75076	13259.69668	30053.35814	27862.61251
505	Ñ¦³ÇÇø	5433.82249	25455.843	-1234.044	-235.422	-8.8803	-0.1395	8465.618681	25106.949	-1234.044	-235.2375	-8.8803	-0.1395	9700.389357	16657.452	-868.014	-169.002	-7.7418	-0.1125	43103.04794	35166.726	-5.229	-2.3985	-58.0635	-0.009	78665.40785	14608.818	-841.869	-134.5005	-12.7512	-0.108	29411.17969	32094.26638	25312.97106	78204.07394	92284.99715
506	»ëÔ´ÏØ	2433.552404	57683.808	-62355.825	-2113.0785	-96.7725	-0.081	3548.754017	57643.551	-62371.512	-2110.8645	-98.5941	-0.081	4195.389423	34182.666	-33732.279	-1251.0945	-65.3499	-0.0405	54187.7588	18782.127	-5.229	-0.1845	-9.3357	-0.0045	65671.80985	32809.455	-34202.889	-1138.734	-60.1128	-0.0495	-4448.396596	-3388.746583	3329.291523	72955.1321	63079.47955
507	á»³ÇÇø	5819.571501	31923.801	-1260.189	-293.5395	-21.1761	-0.5985	8687.849853	31829.868	-1260.189	-294.2775	-20.7207	-0.5985	9932.178828	21264.642	-1003.968	-208.854	-9.3357	-0.4365	80738.63716	22002.687	-648.396	-15.498	-32.5611	-0.378	61015.77057	21161.763	-1014.426	-182.8395	-7.0587	-0.4275	36167.8694	38941.93215	29974.22663	102044.4911	80972.78187
508	ÁéÇðÏØ	1957.319056	52848.495	-61655.139	-4970.6145	-167.8149	-0.0045	3104.291674	52656.156	-61618.536	-4971.3525	-167.5872	-0.0045	3453.663116	28524.321	-36038.268	-2996.8335	-102.6927	-0.0045	44226.49837	33529.608	-23467.8	-851.468	-93.5847	-0.441	44286.51316	28054.656	-36440.901	-2904.2145	-107.9298	-0.0045	-11987.75884	-10997.03253	-7159.814584	53342.81267	32888.11936
509	²©É½Çø	4352.772792	15498.945	-29936.025	-316.602	-26.1855	-0.0045	6347.47783	15498.945	-29951.712	-316.0485	-26.1855	-0.0045	7811.305169	9934.533	-19017.873	-211.437	-14.1174	-0.0045	93396.1786	6624.513	-5.229	-0.1845	-1.3662	-0.0945	62315.13037	7572.789	-19708.101	-212.544	-12.9789	-0.0495	-10427.09921	-8447.52767	-1497.593731	100013.8174	49954.24597
510	Æ½³ÇÇø	5910.055837	7845.642	-3770.109	-102.213	-48.9555	-0.0495	9590.663986	7219.422	-3770.109	-102.213	-48.9555	-0.0495	9572.905148	4124.106	-2149.119	-63.837	-30.2841	-0.018	42204.2876	9634.842	-371.259	-11.2545	-21.4038	-0.0315	82942.46719	2070.999	-1730.799	-47.0475	-9.3357	-0.018	9834.370837	12888.75899	11453.75305	51435.1808	83226.26599
511	¸ßÇàÏØ	9396.083938	52964.793	-392.175	-8.856	-143.6787	-0.081	14729.75982	53304.741	-376.488	-8.856	-118.1763	-0.081	14741.81035	33623.541	-240.534	-6.273	-94.7232	-0.0315	72687.24245	14022.855	-15535.4	-449.442	-26.8686	-0.7425	65996.6498	34952.022	-5.229	-2.583	-59.4297	-0.009	61816.08624	67530.89952	48023.78965	70697.64435	100881.4211
512	ÌìÕòÏØ	2628.808076	61624.521	-36174.222	-2100.348	-141.8571	-0.162	3833.487705	61691.616	-36158.535	-2098.134	-141.8571	-0.162	3836.115743	37546.362	-19462.338	-1077.2955	-78.5565	-0.1035	13406.5084	23219.343	-17470.1	-800.915	-25.2747	-0.1395	40875.69368	35779.527	-20900.313	-1024.344	-77.6457	-0.027	25836.73998	27126.41561	20764.18424	18329.4222	54652.89098
513	»¸Ì¨ÏØ	7081.589871	30975.525	-20.916	-0.1845	-18.6714	-1.179	10562.92536	30827.916	-20.916	-0.1845	-18.6714	-1.179	11380.86302	19596.213	-5.229	-0.1845	-10.9296	-0.8235	44526.08515	33073.362	-34239.5	-1149.62	-60.5682	-0.0405	83754.56706	17838.324	-5.229	-2.583	-10.4742	-0.0045	38016.16397	41349.89046	30959.90942	42149.71845	101574.6004
514	ÐÂÈÙÇø	2281.157732	43956.171	-21946.113	-1135.782	-95.4063	-0.1215	3326.522845	43951.698	-21956.571	-1135.782	-95.1786	-0.1215	3175.515751	26234.145	-12011.013	-663.831	-51.4602	-0.072	29659.0912	28251.468	-36273.6	-2912.33	-103.148	-0.0045	26745.15587	24784.893	-12763.989	-656.2665	-49.1832	-0.072	23059.90593	24090.56775	16683.28455	18621.4767	38060.53817
515	ÁÙ×ÍÇø	9243.689267	37251.144	-1981.791	-113.283	-58.5189	-0.063	14750.59399	36437.058	-1976.562	-113.0985	-58.5189	-0.063	16016.65244	23554.818	-1239.273	-70.6635	-30.9672	-0.0315	49956.09553	2652.489	-1835.38	-48.1545	-18.8991	-0.018	116292.702	21573.279	-653.625	-16.0515	-32.7888	-0.3735	44341.17737	49039.40959	38230.53524	50706.13293	137163.1422
516	ÒÊÔ´ÏØ	5876.719503	53036.361	-34683.957	-1356.9975	-131.3829	-0.7605	8569.789543	53009.523	-34694.415	-1356.444	-132.7491	-0.7695	9248.399889	34222.923	-23174.928	-875.0835	-100.8711	-0.5355	17301.13653	24865.407	-13004.5	-650.363	-50.7771	-0.072	62694.11031	33238.863	-23399.775	-848.5155	-94.7232	-0.441	22739.9826	25394.93494	19319.90479	28460.83143	71589.51861
517	Ñô¸ßÏØ	3533.651435	69613.299	-29862.819	-1471.0185	-103.3758	-0.729	5548.834558	69398.595	-29862.819	-1470.096	-102.6927	-0.7245	5632.484143	40959.261	-16863.525	-854.4195	-62.3898	-0.4185	22131.97336	35332.227	-21710.8	-1060.14	-77.6457	-0.099	41525.37358	40154.121	-25752.825	-531.5445	-58.9743	-0.252	41709.00814	43511.09736	28810.99234	34615.51566	55335.89878
518	ÔÆ¸ÔÇø	7195.885874	23442.993	-12084.219	-907.9245	-11.6127	-0.018	10812.93543	23228.289	-12084.219	-907.1865	-12.5235	-0.018	10581.18935	14304.654	-6734.952	-539.847	-4.7817	-0.027	24416.32255	39908.106	-26124.1	-543.906	-60.7959	-0.3915	88735.44629	11061.729	-7613.424	-490.5855	-6.6033	-0.036	17635.10467	21037.27743	17606.23565	37595.23515	91686.52649
519	ÕÅµêÇø	9110.343929	17762.283	-308.511	-46.863	-5.9202	-0.0045	15229.77996	16912.413	-308.511	-46.863	-5.9202	-0.0045	17013.34716	10524.969	-167.328	-22.878	-3.6432	-0.0045	51416.58108	11844.504	-7979.45	-495.383	-5.9202	-0.027	143091.9979	5935.671	-5.229	-0.1845	-1.3662	-0.0945	26511.32823	31780.89426	27344.46246	54780.30488	149020.7947
520	ÔÆÖÝÇø	3767.005775	57035.223	-38004.372	-1009.953	-288.4959	-2.0475	5493.276765	57048.642	-38281.509	-1006.263	-264.5874	-2.3625	5759.968352	32885.496	-23666.454	-589.662	-163.0332	-1.404	14380.16543	26189.415	-18678	-856.265	-57.1527	-0.0315	52299.23192	30711.618	-25700.535	-511.2495	-152.7867	-1.413	21497.36038	22987.19687	14224.91115	20978.13123	56644.86572
521	×óÔÆÏØ	1423.937708	53434.458	-27541.143	-1509.579	-95.4063	-0.0405	2159.809196	53175.024	-28299.348	-1496.8485	-95.8617	-0.0405	2190.4105	28408.023	-16806.006	-866.5965	-58.0635	-0.0315	30370.6098	31279.689	-25768.5	-509.036	-154.381	-1.4085	22901.21646	26475.687	-18641.385	-843.3495	-53.9649	-0.027	25712.22691	25442.7345	12867.736	35216.9733	29838.17706
522	³ÇÇø1	1371.55204	7362.558	-2410.569	-13.284	-0.2277	-0.0045	2889.005227	6834.744	-2410.569	-13.284	-0.2277	-0.0045	4311.284159	3985.443	-1798.776	-5.7195	-0.2277	-0.0045	24491.21925	2956.653	-1521.64	-4.797	-0.2277	-0.0045	36761.05432	2844.828	-1521.639	-4.9815	-0.4554	-0.0045	6310.02484	7299.664027	6491.999459	25921.20305	38078.80192
523	¸ßÆ½ÊÐ	5824.333835	51050.349	-13914.369	-254.7945	-13.8897	-0.0045	8493.397578	51050.349	-13914.369	-254.7945	-13.8897	-0.0045	9399.063045	32822.874	-10044.909	-170.478	-10.7019	-0.0045	50293.13066	30993.417	-9501.09	-171.401	-4.3263	-0.0045	76608.08816	30671.361	-9548.154	-171.0315	-4.7817	-0.0045	42691.62514	45360.68888	31995.84365	71609.72586	97555.47746
524	Áê´¨ÏØ	1628.718047	39639.726	-84260.106	-575.4555	-18.4437	-0.009	2604.271539	39483.171	-84260.106	-575.8245	-18.4437	-0.009	2932.136807	26319.132	-60211.935	-392.247	-8.6526	-0.009	23892.04569	24793.839	-60839.4	-345.938	-2.9601	-0.0495	36327.93439	24784.893	-60713.919	-345.1995	-2.9601	-0.0495	-43585.57015	-42766.94066	-31361.57479	-12502.46291	50.69929
525	ÇßË®ÏØ	909.6056929	55988.541	-117788.454	-1612.7145	-48.5001	-0.0045	1326.442304	55979.595	-117788.454	-1613.0835	-48.5001	-0.0045	1054.642093	34737.318	-79888.662	-1091.133	-30.2841	-0.0045	22131.97336	33422.256	-79381.4	-1080.06	-38.2536	-0.009	33458.51483	33426.729	-79386.678	-1074.528	-41.8968	-0.009	-62551.52641	-62144.0048	-45218.12351	-24945.49324	-13617.86797
526	Ñô³ÇÏØ	2009.704725	52969.266	-94869.747	-330.4395	-30.9672	-0.0045	3409.859534	52665.102	-94864.518	-330.4395	-30.9672	-0.0045	3720.221008	35162.253	-63657.846	-214.758	-20.2653	-0.0045	42728.56447	33019.686	-63657.8	-174.353	-14.8005	-0.0225	62694.11031	33171.768	-63417.312	-173.799	-15.2559	-0.0225	-40252.18748	-39150.96767	-25010.39979	11901.27447	32259.48891
527	ÔóÖÝÏØ	4157.51712	66374.847	-87021.018	-279.1485	-17.9883	-0.0045	6118.301935	66325.644	-87021.018	-279.1485	-18.8991	-0.0045	6907.326233	49712.922	-62094.375	-208.6695	-12.2958	-0.0045	49918.64718	42126.714	-61561	-175.829	-22.0869	-0.0045	79639.9277	41674.941	-61404.147	-176.5665	-25.2747	-0.0045	-16785.79518	-14875.12417	-5695.096567	30286.44078	59708.876
528	ºÍË³ÏØ	1019.139363	24811.731	-103440.078	-2385.7695	-18.4437	-0.117	1562.562923	24749.109	-103466.223	-2385.4005	-18.4437	-0.117	1657.294717	15731.541	-64714.104	-1530.7965	-11.6127	-0.0765	15690.85759	14935.347	-64609.5	-1516.41	-11.1573	-0.0765	33079.53489	14613.291	-64651.356	-1510.8705	-11.6127	-0.072	-80013.53784	-79558.51228	-48867.75398	-35510.93921	-18481.08531
529	½éÐÝÊÐ	3719.382441	32201.127	-11875.059	-421.398	-34.3827	-0.0045	5465.497869	32165.343	-11875.059	-421.5825	-34.3827	-0.0045	5956.989402	20732.355	-7074.837	-265.4955	-26.8686	-0.0045	44451.18845	18670.302	-7053.92	-260.514	-7.5141	-0.0045	68270.52945	18401.922	-7022.547	-261.621	-7.5141	-0.0045	23589.66524	25299.81217	19322.1388	55799.53785	79380.76485
530	ÁéÊ¯ÏØ	600.0540173	32572.386	-24267.789	-1647.216	-10.0188	-0.0045	881.9799611	32594.751	-24116.148	-1651.4595	-10.0188	-0.0045	1112.58946	21658.266	-15368.031	-1031.9085	-7.0587	-0.0045	30782.54162	19318.887	-15258.2	-999.806	-9.5634	-0.0045	61448.89051	18755.289	-15148.413	-965.8575	-10.2465	-0.0045	7247.411717	7699.100161	6363.85276	33833.85472	64079.65801
531	Æ½Ò£ÏØ	5543.35616	52159.653	-21559.167	-913.0905	-20.9484	-0.0225	7930.874925	51806.286	-21553.938	-911.6145	-25.7301	-0.0225	9399.063045	34509.195	-12837.195	-537.633	-18.6714	-0.0225	48270.91989	32049.045	-13015	-577.116	-19.1268	-0.0225	71843.7689	32004.315	-12920.859	-573.9795	-19.1268	-0.018	35209.78076	37245.85583	30514.73615	66708.69959	90334.1006
532	ÆîÏØ	3757.481108	32098.248	-14573.223	-760.509	-25.2747	-0.0045	5534.94511	32044.572	-14573.223	-761.0625	-25.5024	-0.0045	6339.442029	20410.299	-8847.468	-476.5635	-26.1855	-0.0045	32767.30404	19229.427	-8763.8	-468.999	-25.2747	-0.0045	44990.33305	19453.077	-8737.659	-470.6595	-27.0963	-0.0045	20496.71791	22219.72471	17399.51953	42738.65284	55207.99075
533	ÊÙÑôÏØ	1828.736053	49726.341	-32085.144	-3896.4555	-5.6925	-0.0045	2750.110745	49699.503	-32163.579	-3911.2155	-5.6925	-0.0045	2966.905228	29132.649	-19927.719	-2428.2045	-3.8709	-0.0045	27636.88044	27607.356	-19823.1	-2378.57	-9.5634	-0.0315	41958.49352	27379.233	-19938.177	-2375.8065	-12.0681	-0.027	15567.78055	16369.12225	9739.755328	33032.97154	47011.64792
534	Ì«¹ÈÇø	4100.369118	33270.174	-25512.291	-915.3045	-19.3545	-0.0045	6375.256726	32912.334	-25522.749	-915.858	-25.5024	-0.0045	7127.52623	21546.441	-16267.419	-579.8835	-12.5235	-0.0045	36137.65531	19954.053	-15587.6	-580.806	-16.8498	-0.0045	53382.03175	19958.526	-15571.962	-578.592	-15.4836	-0.0045	10923.58862	12823.47683	11814.13673	39906.44801	57174.51565
535	ÎôÑôÏØ	1719.202383	36624.924	-70392.798	-2244.8115	-7.5141	-0.0315	2507.045401	36615.978	-70408.485	-2244.996	-7.0587	-0.0315	2630.810495	23322.222	-43677.837	-1423.4175	-3.1878	-0.0135	27973.91556	21975.849	-43536.7	-1382.27	-5.2371	-0.018	45152.75302	21837.186	-43473.906	-1371.204	-6.3756	-0.018	-34301.02872	-33537.5478	-19151.42331	5025.53946	22138.43542
536	ÓÜ´ÎÇø	6372.002184	54217.233	-19828.368	-1137.627	-19.1268	-0.0045	10042.07105	53300.268	-19786.536	-1136.7045	-21.4038	-0.0045	11218.61039	33471.459	-12084.219	-707.1885	-12.2958	-0.0045	79203.25491	29459.178	-11943	-687.263	-11.1573	-0.0045	115534.7421	29159.487	-11911.662	-680.9895	-9.3357	-0.0045	39604.10888	42397.69025	31886.36159	96021.00811	132092.2374
537	ÓÜÉçÏØ	1109.623699	32183.235	-37481.472	-2697.021	-102.6927	-0.0135	1645.899612	32804.982	-37538.991	-2697.021	-44.8569	-0.0135	1993.38945	20504.232	-23912.217	-1714.1895	-33.2442	-0.0045	11871.12615	12944.862	-23697.8	-2186.69	-42.5799	-0.0045	17378.93731	12953.808	-23755.347	-2181.528	-43.0353	-0.0045	-6988.340501	-5830.000788	-3162.03375	-1111.08625	4352.83051
538	×óÈ¨ÏØ	881.0316921	17766.756	-69655.509	-3221.001	-48.2724	-0.2295	1284.773959	17789.121	-69655.509	-3220.0785	-48.0447	-0.2295	1448.684193	11312.217	-43222.914	-2092.0455	-31.6503	-0.1395	17488.37827	10350.522	-43134	-2071.57	-32.5611	-0.1395	25824.77601	10337.103	-43160.166	-2068.4295	-35.2935	-0.144	-54277.22421	-53849.96674	-32585.84811	-17399.37033	-9102.15399
539	°²ÔóÏØ	371.4620107	39411.603	-97567.911	-1054.602	-33.0165	-0.0045	541.68848	39626.307	-97531.308	-1045.008	-33.0165	-0.0045	614.2420979	25607.925	-63992.502	-685.233	-25.2747	-0.0045	4306.55996	25147.206	-64667	-667.706	-26.4132	-0.0045	6171.959046	25102.476	-64656.585	-668.0745	-27.0963	-0.0045	-58872.46899	-58441.34152	-38480.8471	-35907.35774	-34077.32525
540	´óÄþÏØ	76.19733553	18688.194	-11195.289	-1843.3395	-29.8287	-0.0045	111.1155856	18732.924	-11195.289	-1841.4945	-29.8287	-0.0045	139.0736825	12014.478	-7205.562	-1178.4015	-35.7489	-0.0045	936.2086869	11415.096	-7315.37	-1201.65	-31.6503	-0.0045	4168.779356	11169.081	-7310.142	-1201.833	-32.1057	-0.0045	5695.929636	5777.422886	3733.834783	3802.629887	6793.775156
541	·ÚÎ÷ÏØ	542.9060157	23760.576	-11352.159	-1349.802	-2.5047	-0.0045	798.6432718	23809.779	-11341.701	-1344.0825	-2.5047	-0.0045	857.6210423	15722.595	-6886.593	-857.187	-1.3662	-0.0045	5280.216994	14734.062	-6949.34	-882.279	-0.4554	-0.0045	8499.978687	14666.967	-6959.799	-881.3565	-0.4554	-0.0045	11599.01182	11920.12957	8835.065342	12182.20009	15325.33029
542	¸¡É½ÏØ	1066.762697	33766.677	-21522.564	-764.7525	-0.9108	-0.0045	1638.954888	33753.258	-21512.106	-763.461	-0.9108	-0.0045	1900.673661	22977.801	-13496.049	-496.4895	-0.6831	-0.0045	7152.634368	22293.432	-15237.3	-440.402	-2.0493	-0.0045	11964.93815	22244.229	-15232.077	-436.3425	-2.0493	-0.0045	12545.2079	13115.73059	10885.24856	13766.31057	18538.69385
543	¹ÅÏØ	314.3140091	32639.481	-43233.372	-869.364	-8.4249	-0.0045	458.3517908	32791.563	-43233.372	-863.2755	-8.4249	-0.0045	394.0421005	21103.614	-27839.196	-583.758	-5.0094	-0.0045	4718.491782	20562.381	-28085	-580.622	-5.0094	-0.0045	7092.338904	20490.813	-28037.898	-583.2045	-4.7817	-0.0045	-11157.37039	-10855.16211	-6930.3118	-3389.763118	-1042.736796
544	ºé¶´ÏØ	8896.038923	67841.991	-15462.153	-947.0385	-117.7209	-0.0045	13299.14666	67712.274	-15467.382	-945.378	-117.7209	-0.0045	14962.01035	43267.329	-9799.146	-621.9495	-78.3288	-0.0045	61228.04812	41272.371	-10013.5	-633.758	-80.8335	-0.0045	90684.48599	40995.045	-9992.619	-636.7095	-81.7443	-0.0045	60211.11302	64480.93526	47729.91055	91772.32312	120968.4537
545	ºîÂíÊÐ	2557.373074	11866.869	-67.977	-89.4825	-7.9695	-0.0045	3798.764084	11705.841	-67.977	-89.4825	-13.8897	-0.0045	4601.020997	7908.264	-62.748	-45.5715	-8.6526	-0.0045	18387.13861	7590.681	-31.374	-43.542	-7.0587	-0.0045	28856.61554	7438.599	-26.145	-43.542	-6.6033	-0.0045	14258.80857	15333.25138	12392.3084	25895.84041	36218.91974
546	»ôÖÝÊÐ	1723.964716	27804.168	-20063.673	-487.449	-16.6221	-0.0045	2652.884607	27790.749	-20063.673	-484.3125	-16.6221	-0.0045	3024.852595	18500.328	-12486.852	-322.137	-11.1573	-0.0045	15653.40924	18410.868	-12607.1	-279.333	-9.7911	-0.0045	23550.89636	18737.397	-12544.371	-279.5175	-9.3357	-0.0045	8960.384116	9879.021507	8705.029795	21168.04864	29455.06466
547	¼ªÏØ	161.919338	30165.912	-49848.057	-2572.668	-16.1667	-0.0045	236.1206195	30291.156	-49769.622	-2572.1145	-16.1667	-0.0045	278.1473651	20003.256	-30725.604	-1713.267	-32.7888	-0.0045	1198.347119	19640.943	-30971.4	-1718.25	-31.6503	-0.0045	6009.539072	19435.185	-30997.512	-1714.1895	-31.1949	-0.0045	-22109.06486	-21830.63108	-12190.26093	-11882.01468	-7298.176828
548	ÆÑÏØ	185.7310054	25411.113	-47672.793	-2079.684	-5.0094	-0.0045	270.84424	25455.843	-47657.106	-2078.208	-5.0094	-0.0045	289.7368386	17082.387	-29130.759	-1386.8865	-3.6432	-0.0045	4905.733519	15436.323	-29240.6	-1433.75	-1.5939	-0.0045	7904.438779	15333.444	-29376.522	-1430.613	-1.8216	-0.0045	-24160.64689	-24013.64066	-13149.16936	-10333.89188	-7571.078321
549	ÇúÎÖÏØ	2919.310418	25625.817	-2049.768	-80.9955	-32.3334	-0.009	4284.894771	25576.614	-2018.394	-80.9955	-33.0165	-0.009	4554.663103	16988.454	-1688.967	-45.5715	-15.2559	-0.0045	20671.48781	16433.802	-1631.45	-44.4645	-10.0188	-0.0045	31834.31508	16268.301	-1641.906	-45.018	-10.7019	-0.0045	26382.02152	27729.09377	19793.3182	35419.35201	46404.98568
550	ÏçÄþÏØ	276.2153413	39939.417	-76756.491	-2099.979	-29.3733	-0.0045	402.793998	40015.458	-76751.262	-2097.027	-29.3733	-0.0045	602.6526243	26520.417	-50559.201	-1235.781	-25.5024	-0.0045	4905.733519	19318.887	-14766.7	-1559.21	-1.3662	-0.0045	13913.97785	24954.867	-58188.312	-1184.3055	-18.8991	-0.0045	-38670.21546	-38459.4148	-24697.41928	7897.339819	-20522.67625
551	ÚôÏØ	290.5023417	31852.233	-23880.843	-2351.0835	-1.8216	-0.0045	493.0754113	31995.369	-23880.843	-2346.6555	-0.2277	-0.0045	602.6526243	19891.431	-14709.177	-1552.752	-0.4554	-0.0045	4418.905002	25276.923	-50893.9	-1270.47	-18.6714	-0.0045	8933.09862	19314.414	-14766.696	-1555.1505	-1.1385	-0.0045	5908.982742	6260.713711	4231.694724	-22487.2179	11924.52312
552	Ïå·ÚÏØ	5957.679172	59168.844	-6227.739	-288.558	-62.8452	-0.0045	8687.849853	59204.628	-6196.365	-288.189	-62.8452	-0.0045	10106.02093	38767.491	-3456.369	-214.758	-41.8968	-0.0405	41754.90743	38678.031	-4010.64	-163.836	-36.8874	-0.0045	63993.47011	38351.502	-4057.704	-162.1755	-37.1151	-0.0045	58547.37647	61345.07415	45160.44763	76221.57053	98087.97301
553	Ò¢¶¼Çø	7576.872552	54619.803	-16445.205	-966.5955	-66.2607	-0.0045	11257.39777	54203.814	-16439.976	-966.411	-67.8546	-0.2655	13107.69458	34643.385	-11195.289	-614.5695	-55.3311	-0.1845	57333.41998	41469.183	-13161.4	-212.544	-36.8874	-0.0225	87652.64646	41111.343	-13145.706	-211.437	-37.7982	-0.027	44718.60985	47986.70467	35885.70548	85391.74908	115369.0213
554	Òí³ÇÏØ	3533.651435	41500.494	-37193.877	-422.136	-12.7512	-0.0045	5159.930008	41312.628	-37214.793	-421.029	-22.5423	-0.0045	6049.705191	27813.114	-23886.072	-280.6245	-13.4343	-0.0045	24041.83908	27361.341	-26903.2	-214.574	-5.6925	-0.0045	35678.25449	27692.343	-26861.373	-216.603	-5.6925	-0.0045	7405.376735	8814.189208	9682.683891	24279.70908	36286.92449
555	ÓÀºÍÏØ	157.1570045	30917.376	-6750.639	-2315.106	-45.0846	-0.0045	229.1758954	30971.052	-6729.723	-2311.6005	-45.0846	-0.0045	243.3789444	19837.755	-4334.841	-1468.8045	-58.2912	-0.0045	1348.140509	19202.589	-4324.38	-1498.32	-50.3217	-0.0045	2219.739657	19131.021	-4319.154	-1496.4795	-53.9649	-0.0045	21963.6989	22113.8153	14219.19274	14677.70331	15481.15776
556	·½É½ÏØ	152.3946711	27960.723	-72311.841	-1010.691	-3.4155	-0.0045	298.6231364	27889.155	-72322.299	-1010.691	-3.8709	-0.0045	359.2736799	17493.903	-45037.377	-636.156	-1.8216	-0.0045	9774.018691	16438.275	-44624.3	-640.769	-13.8897	-0.0045	14726.07772	16353.288	-44713.179	-639.108	-13.2066	-0.0045	-45212.83433	-45149.08726	-27822.18242	-19066.66951	-14286.13238
557	·ÚÑôÊÐ	4348.010459	53291.322	-29779.155	-549.9945	-10.4742	-0.0045	6493.317036	53157.132	-29779.155	-549.441	-10.7019	-0.0045	7614.284119	29897.532	-19807.452	-345.1995	-7.0587	-0.0045	45462.29383	28484.064	-19770.8	-308.853	-1.5939	-0.0045	77690.888	27531.315	-19613.979	-310.698	-1.8216	-0.0045	27299.70426	29311.14664	17352.10142	53865.10643	85295.6999
558	½»³ÇÏØ	1576.332379	24319.701	-117574.065	-769.5495	-15.7113	-0.009	2423.708712	24319.701	-117563.607	-769.5495	-12.0681	-0.009	2584.452601	15033.753	-73906.686	-476.9325	-6.3756	-0.009	28123.70895	13096.944	-74230.9	-465.494	-7.9695	-0.009	43907.53322	12855.402	-74194.281	-467.154	-8.8803	-0.009	-92463.30142	-91601.82389	-56771.7975	-33483.71955	-17907.38908
559	½»¿ÚÏØ	376.2243442	16424.856	-61576.704	-1165.4865	-5.4648	-0.0045	562.5226523	16465.113	-61566.246	-1161.4275	-6.3756	-0.0045	741.7263069	10346.049	-40190.094	-723.0555	-5.4648	-0.0045	15391.27081	11379.312	-41418.9	-585.972	-7.0587	-0.0045	46776.95277	11258.541	-39641.049	-574.7175	-6.3756	-0.0045	-45946.57946	-45706.41795	-29830.84349	-15241.35239	17813.34717
560	ÀëÊ¯Çø	528.6190152	30304.575	-59997.546	-1073.052	-1.3662	-0.0045	875.0352369	30273.264	-59971.401	-1072.1295	-2.0493	-0.0045	1344.378931	18835.803	-34412.049	-684.6795	-0.6831	-0.0045	16627.06628	31149.972	-30077.2	-666.783	-1.5939	-0.0045	34162.33472	17095.806	-34673.499	-649.2555	-2.9601	-0.0045	-30238.77468	-29897.28506	-14917.23417	17031.45688	15932.42162
561	á°ÏØ	1600.144046	50272.047	-48389.166	-1128.5865	-63.5283	-0.0045	2333.427299	50325.723	-48363.021	-1128.402	-62.3898	-0.0045	2456.968392	30787.659	-30500.757	-686.5245	-32.5611	-0.0045	22281.76675	17198.685	-34684	-650.547	-1.5939	-0.0045	28423.49561	30939.741	-30045.834	-663.093	-1.8216	-0.0045	2290.905746	3105.332999	2024.780292	4144.30635	28652.48351
562	ÁÙÏØ	914.3680264	100351.755	-46888.443	-4051.4355	-117.9486	-0.0045	1333.387028	100378.593	-46883.214	-4049.9595	-118.8594	-0.0045	1610.936823	62384.931	-29209.194	-2387.9835	-102.6927	-0.0045	13032.02492	59388.021	-25209	-2625.8	-89.2584	-0.0045	23605.03635	59200.155	-25470.459	-2607.723	-89.9415	-0.0045	50208.29143	50659.94263	32295.99312	44495.98302	54637.06335
563	ÁøÁÖÏØ	400.0360115	40990.572	-3362.247	-2315.106	-70.8147	-0.0045	631.9698934	40968.207	-3362.247	-2314.9215	-70.8147	-0.0045	869.2105159	25276.923	-2054.997	-1449.6165	-81.2889	-0.0045	11721.33276	23756.103	-4486.48	-1388.36	-75.3687	-0.0045	33945.77476	24239.187	-2060.226	-1387.809	-81.0612	-0.0045	35642.43581	35852.18919	22560.22662	29527.22256	54655.86106
564	Ê¯Â¥ÏØ	180.9686719	53300.268	-20063.673	-2817.4995	-27.5517	-0.0045	263.8995159	53277.903	-20063.673	-2816.7615	-27.5517	-0.0045	324.5052593	31270.743	-12094.677	-1785.7755	-63.0729	-0.018	1834.969026	30170.385	-13161.4	-1792.6	-60.3405	-0.0045	6171.959046	30707.145	-12230.631	-1791.6795	-61.2513	-0.018	30572.50797	30633.81182	17651.70486	16991.00903	22795.52425
565	ÎÄË®ÏØ	5424.297823	42435.351	-37209.564	-216.0495	-48.0447	-0.0045	7910.040753	42453.243	-37209.564	-215.496	-45.3123	-0.0045	7475.210437	26574.093	-23509.584	-133.0245	-17.7606	-0.0045	51079.54596	23684.535	-23274.3	-131.918	-13.8897	-0.0045	77041.2081	23465.358	-23289.966	-128.5965	-13.8897	-0.0045	10385.98612	12892.90695	10388.92984	51343.96876	77074.1094
566	Ð¢ÒåÊÐ	3528.889102	29951.208	-11796.624	-1192.0545	-29.3733	-0.0045	5646.060696	29754.396	-11796.624	-1190.394	-26.8686	-0.0045	6513.284132	18580.842	-7608.195	-770.2875	-28.0071	-0.0045	56621.90138	16067.016	-7712.78	-698.333	-4.7817	-0.0045	107792.7233	14810.103	-7393.806	-671.949	-5.9202	-0.0045	20462.0408	22386.5656	16687.63203	64273.01818	114531.1466
567	ÐËÏØ	547.6683491	103545.477	-104114.619	-2479.311	-131.1552	-0.0045	798.6432718	103527.585	-104125.077	-2479.4955	-131.1552	-0.0045	753.3157804	63623.952	-63370.251	-1509.948	-155.2914	-0.0045	14005.68196	62447.553	-43301.3	-2240.01	-120.909	-0.0045	27936.23568	61221.951	-43149.708	-2241.8595	-132.7491	-0.0045	-2631.944351	-2409.503928	-658.2271196	30791.01146	43633.86558
568	ÖÐÑôÏØ	338.1256764	26471.214	-65524.599	-1206.999	-10.0188	-0.0045	493.0754113	26511.471	-65420.019	-1208.844	-10.0188	-0.0045	475.1684153	18397.449	-40848.948	-771.579	-4.3263	-0.0045	10672.77903	15512.364	-42783.7	-759.771	-1.3662	-0.0045	18786.5771	15570.513	-42464.709	-736.893	-1.8216	-0.0045	-39932.28162	-39634.33989	-22752.24038	-17359.69867	-8846.338
569	»³ÈÊÊÐ	3624.135771	66285.387	-21883.365	-532.2825	-95.8617	-0.693	5798.844626	65936.493	-21872.907	-537.8175	-87.8922	-0.693	6524.873606	39263.994	-12345.669	-324.5355	-48.0447	-0.432	42915.80621	36821.736	-13799.3	-276.566	-49.8663	-0.0945	65942.50981	36504.153	-13778.415	-278.7795	-48.5001	-0.099	47397.32057	49236.02793	33070.18641	65611.71541	88340.86921
570	Æ½Â³Çø	1114.386032	77803.362	-40765.284	-3259.5615	-50.5494	-0.009	4243.226427	77624.442	-40754.826	-3199.7835	-50.5494	-0.009	6038.115717	50696.982	-23431.149	-2081.529	-32.7888	-0.0045	43215.39299	39501.063	-29130.8	-2080.42	-6.3756	-0.0675	88464.74633	43007.895	-30845.871	-1589.8365	-0.2277	-0.0675	34842.34413	37862.50053	31189.62642	51498.79289	99036.63863
571	É½ÒõÏØ	3452.691766	81234.153	-25993.359	-1140.7635	-55.5588	-1.0395	5736.342109	80352.972	-26003.817	-1140.579	-54.1926	-1.0395	5365.926251	52942.428	-15556.275	-654.0525	-34.6104	-0.603	33666.06438	52249.113	-16267.4	-640.4	-9.3357	-0.0225	63127.23025	51600.528	-15519.672	-641.322	-12.2958	-0.0135	57496.12397	58889.68601	42062.81335	68998.01918	98554.45495
572	Ë·³ÇÇø	5781.472833	84928.851	-28419.615	-1201.833	-112.0284	-0.3735	9423.990607	83551.167	-29355.606	-1187.9955	-121.1364	-0.378	11461.98934	50017.086	-17109.288	-723.7935	-74.2302	-0.2295	59879.90761	51162.174	-18400.9	-711.432	-53.2818	-0.0045	114451.9423	50057.343	-18359.019	-692.4285	-45.3123	-0.0045	60976.47393	62310.04171	43571.53414	91876.46331	145412.521
573	Ó¦ÏØ	3633.660438	67689.909	-22652.028	-2058.0975	-148.2327	-2.1825	5771.065729	66983.175	-22646.799	-2068.4295	-132.2937	-2.2995	6003.347296	40757.976	-13422.843	-1106.4465	-79.9227	-1.3995	42129.39091	40189.905	-14730.1	-1087.26	-5.0094	-0.018	62694.11031	40869.801	-14751.009	-1072.314	-5.0094	-0.018	46463.02874	47904.41903	32150.7116	66496.90851	87735.56091
574	ÓÒÓñÏØ	1790.637385	78702.435	-49434.966	-1774.3365	-102.9204	-0.153	2715.387124	78809.787	-49434.966	-1773.414	-95.1786	-0.153	2561.273653	51318.729	-29339.919	-1018.2555	-61.0236	-0.0675	19136.10556	36647.289	-38893.3	-1095.75	-25.7301	-0.0765	49971.21228	37846.053	-36168.993	-1042.2405	-27.7794	-0.054	29180.69649	30221.46252	23460.73705	15768.53796	50578.19838
575	¹Å½»ÊÐ	585.7670169	30291.156	-59249.799	-1769.5395	-15.7113	-0.0045	916.7035816	30331.413	-59270.715	-1765.4805	-15.7113	-0.0045	1286.431564	19220.481	-33941.439	-1083.753	-7.0587	-0.0045	21532.7998	17091.333	-33925.8	-1083.38	-10.0188	-0.0045	31347.05516	17145.009	-33800.256	-1083.1995	-10.7019	-0.0045	-30158.13128	-29803.79472	-14525.34264	3604.9295	13597.90226
576	¼â²ÝÆºÇø	4105.131452	10471.293	-3623.697	-210.5145	-40.5306	-0.1845	7965.598546	9836.127	-3592.323	-204.9795	-40.5306	-0.2025	7614.284119	5881.995	-2305.989	-133.578	-26.1855	-0.1215	36661.93218	4200.147	-2891.64	-127.49	-27.0963	-0.0405	62856.53029	3998.862	-2729.538	-126.567	-26.8686	-0.0405	10701.49785	13963.68995	11030.40512	37815.81238	63972.37819
577	½úÔ´Çø	2519.274406	9818.235	-8643.537	-109.0395	-48.0447	-0.018	3687.648499	9809.289	-8643.537	-109.0395	-48.0447	-0.018	5018.242045	5506.263	-6238.197	-65.8665	-25.5024	-0.0135	29322.05607	4289.607	-6018.58	-65.682	-16.6221	-0.0135	47210.07271	4088.322	-5819.877	-64.944	-17.7606	-0.0135	3536.870206	4696.298299	4194.925645	27510.76547	45395.79961
578	Â¦·³ÏØ	528.6190152	30098.817	-51605.001	-1056.816	-140.2632	-0.0045	770.8643754	30130.128	-51605.001	-1055.709	-140.0355	-0.0045	822.8526217	19122.075	-32079.915	-657.7425	-82.1997	-0.0045	9399.535216	18683.721	-31368.8	-656.267	-74.0025	-0.0045	14563.65775	18616.626	-31337.397	-656.2665	-74.6856	-0.0045	-22174.64868	-21899.75762	-12874.93408	-4015.817784	1111.93015
579	ÇåÐìÏØ	3605.086437	33475.932	-4256.406	-286.8975	-22.0869	-0.0045	5444.663697	33185.187	-4261.635	-284.868	-35.2935	-0.0045	7092.75781	19922.742	-3001.446	-170.109	-38.4813	-0.009	42466.42604	18773.181	-2692.94	-181.364	-21.6315	-0.0045	60420.23067	18415.341	-2713.851	-182.1015	-26.8686	-0.0045	32515.62354	34048.0497	23805.45451	58343.66704	75912.74607
580	Íò°ØÁÖÇø	4257.526123	6168.267	-8805.636	-209.961	-8.6526	-0.0045	6382.20145	6056.442	-8810.865	-209.7765	-8.6526	-0.0045	8298.063058	3202.668	-5825.106	-140.4045	-6.6033	-0.0045	34115.44455	2285.703	-6149.3	-131.364	-5.4648	-0.0045	51108.1521	2299.122	-5819.877	-128.781	-5.6925	-0.0045	1401.539023	3409.34485	5528.612758	30115.01425	47452.9191
581	Ð¡µêÇø	4424.207794	17435.754	-345.114	-34.1325	-11.6127	-0.0045	7722.533202	17064.495	-345.114	-34.1325	-11.6127	-0.0045	9514.957781	9769.032	-250.992	-21.771	-14.8005	-0.0045	46098.91574	8046.927	-167.328	-21.2175	-15.0282	-0.0045	79639.9277	6995.772	-162.099	-18.2655	-15.0282	-0.0045	21469.09809	24396.1645	18996.42178	53942.26454	86440.3025
582	ÐÓ»¨ÁëÇø	2224.009731	2522.772	-2556.981	-216.7875	-0.2277	-0.0045	4034.884704	2070.999	-2536.065	-215.3115	-0.2277	-0.0045	4960.294677	1060.101	-1547.784	-120.663	-1.8216	-0.0045	23367.76882	259.434	-4266.86	-23.0625	-2.7324	-0.0045	35786.53447	156.555	-4256.406	-22.3245	-2.0493	-0.0045	1972.781031	3354.275004	4350.122577	19334.54342	31662.30517
583	ÑôÇúÏØ	1738.251717	36548.883	-83135.871	-2374.146	-29.8287	-0.0045	2895.949951	36298.395	-83203.848	-2374.3305	-29.3733	-0.0045	3430.484169	23322.222	-49743.477	-1499.247	-17.5329	-0.0045	24753.35768	23116.464	-58120.3	-1334.12	-8.6526	-0.018	42933.01337	22271.067	-58162.167	-1326.7395	-8.1972	-0.018	-47252.71548	-46413.21135	-24507.55523	-11593.26892	5706.95867
584	Ó­ÔóÇø	1895.408721	1485.036	-2567.439	-120.4785	-0.2277	-0.0045	3104.291674	1261.386	-2567.439	-120.663	-0.2277	-0.0045	4079.494688	648.585	-1537.326	-69.372	-0.4554	-0.0045	16776.85967	339.948	-2222.33	-38.9295	-1.1385	-0.0045	26799.29586	174.447	-2222.325	-38.9295	-1.1385	-0.0045	692.295021	1677.343474	3120.921788	14854.40517	24711.34536
585	±£µÂÏØ	266.6906744	32706.576	-8653.995	-1644.0795	-48.2724	-0.0045	388.9045498	32733.414	-8643.537	-1641.312	-48.2724	-0.0045	428.8105212	19739.349	-4580.604	-987.9975	-78.3288	-0.0045	11908.5745	19296.522	-4564.92	-962.537	-71.0424	-0.018	17649.63727	19309.941	-4580.604	-954.4185	-70.8147	-0.0225	22626.91527	22789.19265	14521.22472	25606.5791	31353.71857
586	´úÏØ	2776.440413	37711.863	-51861.222	-2340.0135	-111.1176	-0.2745	4590.462632	37506.105	-51829.848	-2329.497	-112.7115	-0.333	4913.936783	22329.216	-32006.709	-1411.2405	-66.2607	-0.189	43028.15125	21367.521	-31070.7	-1348.88	-66.4884	-0.171	63181.37024	21371.994	-30824.955	-1338.732	-64.8945	-0.162	-13824.32419	-12175.82187	-6241.246417	31909.43285	52324.62074
587	¶¨ÏåÏØ	3300.297095	33462.513	-16596.846	-662.9085	-106.5636	-0.117	4958.533009	33341.742	-16591.617	-663.093	-107.9298	-0.117	5273.210463	21609.063	-8319.339	-440.217	-29.8287	-0.1035	22993.28535	20893.383	-8324.57	-440.402	-28.9179	-0.1125	34541.31466	20745.774	-8329.797	-445.014	-28.4625	-0.1125	19396.375	20937.51821	18092.78526	35092.66595	46483.70266
588	·±ÖÅÏØ	2814.539081	53353.944	-60196.248	-3952.359	-130.0167	-0.2475	5034.924975	52741.143	-60217.164	-3951.8055	-130.2444	-0.2475	5250.031516	29351.826	-32069.457	-2394.072	-83.3382	-0.1215	27299.84531	30617.685	-31991	-2296.1	-83.1105	-0.1305	42283.33347	30528.225	-32513.922	-2271.7485	-85.3875	-0.126	-8110.388119	-6523.393425	54.868816	23547.18931	37940.37447
589	ºÓÇúÏØ	695.3006867	56655.018	-9678.879	-1685.0385	-82.4274	-0.0045	1013.929719	56668.437	-9668.421	-1684.6695	-82.4274	-0.0045	1124.178934	33829.299	-6076.098	-1002.942	-89.0307	-0.0045	18312.24192	32008.788	-6259.11	-1021.21	-82.8828	-0.0045	36219.6544	30031.722	-5825.106	-1049.067	-86.2983	-0.0045	45903.96929	46246.84432	27785.40273	42957.82262	59290.9006
590	á³á°ÏØ	661.9643524	42184.863	-99147.069	-1400.5395	-51.6879	-0.0045	1125.045305	42131.187	-99042.489	-1401.831	-51.6879	-0.0045	1286.431564	25813.683	-60279.912	-852.759	-34.8381	-0.0045	10298.29556	34388.424	-22437.6	-2051.46	-76.5072	-0.0135	15105.05767	23545.872	-60060.294	-945.009	-28.9179	-0.0045	-57752.47355	-57239.7801	-34067.39904	20121.13886	-22383.29573
591	¾²ÀÖÏØ	719.1123541	57486.996	-37214.793	-3005.874	-122.0472	-0.0045	1069.487512	57455.685	-37204.335	-3006.981	-122.0472	-0.0045	892.389463	34670.223	-22610.196	-2069.9055	-80.1504	-0.0045	9399.535216	23044.896	-60222.4	-968.81	-29.1456	-0.0045	15429.89762	34361.586	-22547.448	-2049.9795	-74.2302	-0.0135	17863.38965	18191.80481	10802.35606	-28775.92888	25119.81242
592	ÄþÎäÏØ	1228.682035	35645.337	-73896.228	-2398.3155	-71.4978	-0.0135	1826.462439	35716.905	-73995.579	-2391.3045	-71.2701	-0.0135	1993.38945	21859.551	-45706.689	-1417.1445	-41.2137	-0.0045	27412.19035	21528.549	-44404.7	-1371.76	-41.4414	-0.0045	60528.51065	21219.912	-48216.609	-1203.1245	-35.2935	-0.0045	-39492.03577	-38914.79966	-23312.11125	3122.83345	32293.39115
593	Æ«¹ØÏØ	533.3813487	50236.263	-24168.438	-2921.9265	-51.6879	-0.0045	840.3116164	50240.736	-24173.667	-2920.0815	-51.6879	-0.0045	985.1052513	27652.086	-14296.086	-1740.942	-48.0447	-0.0045	11946.02284	27620.775	-13574.5	-1707.18	-50.3217	-0.0045	17108.23736	27848.898	-13668.606	-1691.496	-49.4109	-0.0045	23627.58745	23935.60672	12552.11405	24234.79164	29547.61796
594	Éñ³ØÏØ	1262.01837	55183.401	-32843.349	-1524.339	-19.5822	-0.0315	1840.351887	55156.563	-32859.036	-1524.8925	-19.5822	-0.0315	2016.568397	33216.498	-19096.308	-942.9795	-11.6127	-0.0135	15391.27081	32335.317	-18495	-958.293	-11.8404	-0.0135	25066.81613	32478.453	-18432.225	-944.4555	-12.2958	-0.009	22058.11767	22593.37269	15182.1527	28261.44091	38156.28383
595	ÎåÌ¨ÏØ	2909.785751	28694.295	-75224.394	-5814.1485	-80.6058	-0.153	4555.739011	28497.483	-75145.959	-5816.547	-80.8335	-0.153	4763.273627	17153.955	-44948.484	-3458.4525	-50.5494	-0.099	24453.7709	17046.603	-44817.8	-3423.03	-53.5095	-0.0945	47155.93271	16809.534	-45732.834	-3361.221	-50.5494	-0.0855	-49515.22055	-47990.27049	-26540.35627	-6794.0601	14820.77681
596	ÎåÕ¯ÏØ	1704.915382	56498.463	-37925.937	-920.1015	-33.0165	-0.0045	2590.38209	56301.651	-38093.265	-919.3635	-33.0165	-0.0045	2688.757862	34549.452	-22594.509	-550.7325	-22.3146	-0.0045	16140.23776	33037.578	-22301.7	-589.109	-21.4038	-0.0045	24850.25616	34607.601	-22317.372	-521.2125	-19.3545	-0.0045	19324.31888	19846.38359	14070.64926	26265.59846	36599.91366
597	ÐÃ¸®Çø	5976.728506	70015.869	-36383.382	-2056.806	-202.8807	-0.1845	9250.372505	69653.556	-36399.069	-2055.699	-204.2469	-0.1845	9596.084095	43513.344	-21512.106	-1277.478	-97.0002	-0.1305	45424.84549	42099.876	-21501.6	-1265.3	-102.92	-0.117	69732.30923	42117.768	-21773.556	-1256.814	-103.1481	-0.126	37349.34431	40244.72911	30222.7134	64654.78449	88716.43313
598	Ô­Æ½ÊÐ	6624.405858	80348.499	-61879.986	-2604.2175	-180.7938	-0.2745	9951.789639	80209.836	-61853.841	-2604.771	-178.5168	-0.279	10013.30514	53443.404	-37481.472	-1598.6925	-94.0401	-0.162	62463.84359	43996.428	-40326	-1554.41	-94.7232	-0.171	93878.7455	51273.999	-37314.144	-1549.6155	-94.4955	-0.234	22307.63306	25524.21784	24282.34254	64484.96739	106194.2555
599	³ÇÇø	876.2693586	228.123	-26.145	-4.6125	-0.2277	-0.0045	1611.175992	13.419	-26.145	-4.6125	-0.2277	-0.0045	1912.263135	4.473	-5.229	-0.1845	-0.2277	-0.0045	5579.803774	8.946	-94.122	-0.1845	-0.2277	-0.0045	8175.138737	8.946	-88.893	-0.1845	-0.2277	-0.0045	1073.402659	1593.605292	1911.090435	5494.211074	8094.775037
600	½¼Çø	3452.691766	10444.455	-15624.252	-948.1455	-4.7817	-0.0045	5312.713939	10354.995	-15577.191	-947.961	-4.7817	-0.0045	8796.410421	6365.079	-9678.879	-527.8545	-3.8709	-0.0045	4344.008307	35.784	-20.916	-0.1845	-0.2277	-0.0045	72331.02882	5886.468	-9250.101	-456.6375	-4.7817	-0.0045	-2680.036934	-862.229261	4950.880521	4358.459607	68505.97212
601	¿óÇø	795.3096896	62.622	-73.206	-3.321	-0.4554	-0.0045	1159.768925	62.622	-73.206	-3.321	-0.4554	-0.0045	1332.789458	53.676	-26.145	-0.369	-0.4554	-0.0045	49282.02528	5881.995	-9239.64	-463.28	-4.3263	-0.0045	6334.379021	35.784	-20.916	-0.369	-0.2277	-0.0045	780.9447896	1145.404025	1359.491558	45456.76948	6348.645821
602	ÎÅÏ²ÏØ	5814.809168	53371.836	-14928.795	-587.2635	-58.2912	-0.0045	8687.849853	53157.132	-14907.879	-587.448	-63.3006	-0.0045	9538.136728	36656.235	-9767.772	-391.6935	-34.8381	-0.0045	42354.08099	15065.064	-22856	-1245.56	-4.7817	-0.0045	64480.73004	35211.456	-9788.688	-402.948	-13.2066	-0.0045	43612.29097	46286.34975	36000.06363	33312.79879	89487.33894
603	ÍòÈÙÏØ	5671.939164	59361.183	-6018.579	-261.0675	-340.8669	-0.0045	8312.834751	59316.453	-6018.579	-246.492	-359.9937	-0.0045	8819.589368	41303.682	-3953.124	-159.777	-149.1435	-0.0045	42953.25455	25290.342	-49419.3	-2101.09	-27.5517	-0.009	47534.91266	41075.559	-3926.979	-150.3675	-147.5496	-0.0045	58412.60426	61004.21855	45861.22237	16695.64585	84385.57106
604	Æ½¶¨ÏØ	2471.651071	21989.268	-36482.733	-2297.763	-16.1667	-0.0045	3659.869602	22011.633	-36467.046	-2297.394	-14.3451	-0.0045	5180.494675	16053.597	-23086.035	-1322.496	-7.9695	-0.0045	23255.42378	22933.071	-4889.12	-164.39	-3.4155	-0.0045	60582.65064	14997.969	-22855.959	-1246.6665	-9.3357	-0.0045	-14335.74813	-13107.287	-3182.413325	41131.56478	51468.65394
605	ÏÄÏØ	3738.431774	51417.135	-47045.313	-403.317	-9.3357	-0.0045	5444.663697	51421.608	-47050.542	-402.7635	-9.5634	-0.0045	6014.93677	32187.708	-31070.718	-265.8645	-2.7324	-0.0045	31606.40527	16442.748	-1657.59	-243.356	-109.524	-0.0045	32321.57501	30778.713	-31143.924	-288.3735	-3.6432	-0.0045	7697.596574	9403.398297	6863.32537	46038.67877	31664.34281
606	ÓÛÏØ	2633.570409	36459.423	-80218.089	-4024.8675	-48.5001	-0.018	3965.437463	36369.963	-80218.089	-4025.421	-48.2724	-0.018	3986.7789	22874.922	-49262.409	-2360.6775	-25.7301	-0.009	15615.9609	21707.469	-23990.7	-205.533	-31.6503	-0.0045	64697.29	25147.206	-49366.989	-2096.8425	-28.2348	-0.009	-45198.48119	-43956.39994	-24787.1247	13095.5421	38352.4207
607	ÐÂç­ÏØ	3081.229756	35045.955	-4256.406	-106.641	-26.1855	-0.0045	4562.683736	35005.698	-4251.177	-106.641	-26.1855	-0.0045	5574.536775	22910.706	-2865.492	-76.9365	-10.0188	-0.0045	46772.986	57563.037	-643.167	-118.265	-74.9133	-0.0045	33187.81487	22297.905	-2860.263	-76.752	-12.7512	-0.0045	33737.94776	35184.37374	25532.79098	103499.6732	52535.94917
608	ºÓ½òÊÐ	3262.198427	27781.803	-2818.431	-354.4245	-151.4205	-0.0045	5646.060696	27652.086	-2818.431	-346.491	-163.4886	-0.0045	7892.431484	17046.603	-1715.112	-237.267	-121.3641	-0.0045	23105.63039	25035.381	-13401.9	-730.805	-63.0729	-0.2925	50999.87212	16071.489	-1683.738	-234.4995	-116.3547	-0.0045	27719.72093	29969.7316	22865.28688	33944.94099	65036.76442
609	ÑÎºþÇø	10219.96763	60899.895	-9009.567	-283.023	-153.4698	-1.0845	17007.62933	60434.703	-9004.338	-282.654	-111.1176	-1.0845	19366.01029	41290.263	-5004.153	-209.0385	-75.5964	-0.729	31119.57675	36468.369	-5877.4	-501.287	-71.7255	-0.027	129827.6999	38651.193	-5056.443	-207.009	-48.7278	-0.702	61672.71833	68043.13823	55366.75639	61137.50625	163166.0111
610	ð¢É½ÏØ	3176.476425	36459.423	-6562.395	-248.706	-7.2864	-0.0045	4659.909873	36450.477	-6557.166	-248.706	-7.2864	-0.0045	6316.263082	23358.006	-4889.115	-160.6995	-2.9601	-0.0045	31344.26684	41804.658	-3900.83	-150.921	-119.087	-0.0045	41254.67363	22280.013	-4857.741	-168.264	-3.4155	-0.0045	32817.50753	34297.22397	24621.48998	68978.08234	58505.26163
611	ÓÀ¼ÃÊÐ	5505.257492	57961.134	-12350.898	-305.163	-328.7988	-0.6795	8035.045787	60725.448	-12345.669	-308.484	-186.4863	-0.6795	9457.010413	41460.237	-7676.172	-207.1935	-141.8571	-0.5175	36736.82887	36284.976	-9820.06	-400.181	-9.3357	-0.0045	52678.21186	40932.423	-7650.027	-210.5145	-175.7844	-0.0045	50480.85219	55919.17499	42891.50731	62792.22367	85574.30446
612	Ô«ÇúÏØ	1338.215705	52141.761	-65984.751	-494.2755	-134.7984	-0.0045	1951.467473	52222.275	-65791.278	-494.2755	-139.1247	-0.0045	2074.515765	32093.775	-44885.736	-335.421	-71.0424	-0.0045	22131.97336	30854.754	-31117.8	-286.898	-3.4155	-0.0045	13318.43794	30197.223	-44833.446	-325.2735	-135.7092	-0.0045	-13133.8527	-12250.94023	-11123.91314	21578.60936	-1778.77226
613	ç­ÏØ	2533.561406	32366.628	-37627.884	-263.6505	-37.7982	-0.0045	3722.372119	32433.723	-37554.678	-262.728	-38.0259	-0.0045	4183.79995	22154.769	-23849.469	-183.5775	-30.9672	-0.0045	19735.27912	23156.721	-2849.81	-75.8295	-9.7911	-0.0045	24850.25616	21609.063	-23922.675	-205.164	-30.5118	-0.0045	-3029.147794	-1699.341281	2274.55075	39956.56502	22300.96386
614	ºø¹ØÏØ	1719.202383	36463.896	-29224.881	-544.4595	-14.1174	-0.018	2507.045401	36450.477	-29214.423	-545.382	-14.1174	-0.018	2920.547333	23921.604	-18808.713	-366.417	-8.8803	-0.0135	82873.19296	39447.387	-5108.73	-209.039	-48.0447	-0.7065	46668.67279	19470.969	-17872.722	-471.582	-8.8803	-0.0045	8399.622483	9183.582001	7658.127533	116954.0598	47786.45299
615	ÁÙâ¢ÏØ	7800.702225	85586.382	-1275.876	-158.8545	-210.6225	-0.0045	11417.12642	85729.518	-1380.456	-170.109	-162.8055	-0.0045	14058.03141	57214.143	-669.312	-117.1575	-104.0589	-0.0045	33403.92595	40919.004	-7759.84	-210.699	-167.815	-0.0045	68920.20935	57312.549	-632.709	-118.449	-82.4274	-0.0045	91741.72673	95433.26942	70381.64151	66184.57145	125399.1685
616	Àè³ÇÏØ	814.3590235	30635.577	-24738.399	-1362.5325	-25.2747	-0.0495	1493.115682	30479.022	-24738.399	-1362.5325	-25.2747	-0.0495	1518.221034	19569.375	-16439.976	-869.1795	-20.9484	-0.018	8201.188097	30492.441	-44765.5	-322.322	-139.58	-0.0045	26203.75595	16760.331	-19629.666	-782.0955	-22.0869	-0.0495	5323.680324	5845.881982	3757.474134	-6533.777403	22530.18905
617	Æ½Â½ÏØ	3986.073115	38248.623	-18060.966	-1037.628	-203.5638	-0.0045	5826.623522	38279.934	-18029.592	-1037.0745	-203.5638	-0.0045	6895.736759	26144.685	-13255.515	-694.6425	-74.2302	-0.0045	31269.37014	19453.077	-17966.8	-474.903	-8.1972	-0.0045	35407.55453	25017.489	-13365.324	-726.192	-58.9743	-0.2745	22932.53382	24836.32272	19016.02956	32272.54244	46274.27873
618	Âº³ÇÇø	2014.467058	30957.633	-5981.976	-357.561	-1.8216	-0.009	3826.542981	30344.832	-5981.976	-357.561	-3.8709	-0.009	4554.663103	19506.753	-4157.055	-225.828	-2.5047	-0.0045	17301.13653	16867.683	-19682	-781.911	-21.1761	-0.0315	52461.65189	16617.195	-4638.123	-216.603	-3.1878	-0.1215	26630.73246	27827.95808	19676.0239	13683.70093	64220.81159
619	ÜÇ³ÇÏØ	5352.862821	52911.117	-6442.128	-735.9705	-262.0827	-0.0765	7840.593512	53282.376	-6557.166	-735.9705	-214.2657	-0.0765	8912.305156	36361.017	-5866.938	-500.9175	-111.8007	-0.027	34489.92802	16778.223	-4695.64	-215.681	-2.7324	-0.117	50404.33221	36392.328	-6002.892	-500.9175	-67.1715	-0.027	50823.72212	53615.49081	38793.63896	46353.98062	80225.65221
620	Æ½Ë³ÏØ	909.6056929	34719.426	-58643.235	-1399.8015	-33.0165	-0.036	1326.442304	34759.683	-58387.014	-1405.3365	-33.0165	-0.0405	1541.399981	23201.451	-34359.759	-921.9465	-20.0376	-0.027	53026.86002	7836.696	-1443.2	-24.1695	-63.9837	-0.0045	22901.21646	18424.287	-39076.317	-880.803	-18.4437	-0.027	-24447.05731	-23739.2822	-10558.91912	59332.19832	1349.91276
621	ÂºÖÝÇø	5481.445825	17301.564	-2170.035	-23.247	-82.6551	-0.0045	8673.960404	16822.953	-2170.035	-23.247	-84.4767	-0.0045	9688.799884	10815.714	-1207.899	-14.391	-67.6269	-0.0045	13294.16335	18433.233	-39280.2	-884.678	-19.1268	-0.027	80993.42749	7505.694	-1437.975	-24.1695	-63.9837	-0.0045	20507.06823	23219.1502	19214.59248	-8456.63545	86972.98879
622	ÇßÏØ	1495.37271	53309.214	-32017.167	-1000.359	-30.0564	-0.0045	2180.643368	53304.741	-32017.167	-999.8055	-30.9672	-0.0045	2248.357868	31141.026	-20696.382	-643.3515	-19.5822	-0.0045	18649.27704	30778.713	-19561.7	-643.352	-18.4437	-0.0045	27990.37568	30765.294	-19519.857	-641.5065	-18.8991	-0.0045	21756.99981	22437.44017	12030.06367	29204.48984	38575.40258
623	ÇßÔ´ÏØ	819.121357	36374.436	-148038.219	-1391.6835	-50.5494	-0.0045	1256.995063	36477.315	-148053.906	-1386.8865	-50.5494	-0.0045	1355.968405	23398.263	-93243.528	-973.053	-33.0165	-0.0045	19548.03738	17619.147	-98127.4	-968.994	-25.9578	-0.0045	32429.85499	17677.296	-97845.048	-965.4885	-26.8686	-0.0045	-112286.899	-111757.0363	-69495.3706	-61955.17192	-48730.25861
624	ÉÏµ³Çø	3281.247761	27379.233	-5882.625	-43.542	-2.9601	-0.0045	4854.362148	27347.922	-5861.709	-43.542	-2.9601	-0.0045	5342.747304	18500.328	-3393.621	-26.0145	-0.6831	-0.0045	41605.11404	15422.904	-3210.61	-41.697	-4.3263	-0.0045	61827.87045	15288.714	-3231.522	-40.959	-3.6432	-0.0045	24731.34916	26294.06855	20422.7522	53771.38024	73840.45575
625	ÍÍÁôÇø	3195.525759	61633.467	-14813.757	-508.851	-26.4132	-0.0045	4812.693803	61467.966	-14907.879	-508.851	-25.7301	-0.0045	5018.242045	39787.335	-10170.405	-328.5945	-12.7512	-0.0045	35725.72349	37300.347	-10034.5	-334.314	-17.0775	-0.0135	60420.23067	37031.967	-10071.054	-331.5465	-17.9883	-0.0135	49479.96706	50838.1952	34293.82185	62640.16549	87031.59537
626	ÎäÏçÏØ	1081.049698	65999.115	-23075.577	-1557.3645	-41.2137	-0.0045	1618.120716	66030.426	-23080.806	-1557.7335	-37.3428	-0.0045	1657.294717	42408.513	-14730.093	-1003.8645	-25.7301	-0.0045	22131.97336	50236.263	-15310.5	-763.277	-16.8498	-0.0855	33458.51483	50339.142	-15341.886	-768.4425	-17.7606	-0.0945	42406.005	42972.65992	28306.11562	56277.52406	67669.47323
627	ÏåÔ«ÏØ	2104.951394	63713.412	-9103.689	-644.0895	-41.4414	-0.0045	3173.738915	63655.263	-9108.918	-643.536	-41.4414	-0.0045	3453.663116	41294.736	-5809.419	-426.933	-29.8287	-0.0045	43514.97977	36732.276	-7116.67	-411.62	-29.8287	-0.027	63939.33012	36428.112	-7048.692	-399.8115	-32.5611	-0.027	56029.13899	57035.10202	38482.21392	72689.11007	92886.35052
628	³¤×ÓÏØ	3652.709772	51435.027	-18725.049	-481.7295	-9.3357	-0.054	5458.553145	51238.215	-18725.049	-481.7295	-14.8005	-0.054	6014.93677	30693.726	-12136.509	-316.0485	-11.1573	-0.0315	31231.92179	29356.299	-12016.2	-322.322	-7.0587	-0.009	46614.5328	29266.839	-11990.097	-321.9525	-8.4249	-0.009	35871.56857	37475.13515	24244.91647	48242.63109	63560.8884
629	°×ºÓÏØ	314.3140091	15740.487	-43353.639	-2134.296	-13.8897	-0.0045	458.3517908	15642.081	-43385.013	-2137.248	-13.8897	-0.0045	475.1684153	11437.461	-29669.346	-1389.4695	-12.9789	-0.0045	1685.175636	11992.113	-29575.2	-1367.51	-13.8897	-0.0045	2328.01964	11428.515	-29512.476	-1393.344	-12.5235	-0.0045	-29447.02819	-29435.72241	-19159.16948	-17279.31556	-17161.81336
630	ººÒõÏØ	300.0270087	37246.671	-18437.454	-1713.636	-20.0376	-0.0045	437.5176185	37412.172	-18364.248	-1711.9755	-19.1268	-0.0045	614.2420979	27365.814	-13339.179	-1174.158	-12.5235	-0.0045	12283.05797	64706.418	-37711.5	-3262.33	-148.688	-0.0045	3843.939406	26448.849	-13574.484	-1179.324	-16.6221	-0.0045	17375.56591	17754.33482	13454.1911	35866.95347	15522.35381
631	ºº±õÇø	1309.641704	96227.649	-52284.771	-4730.3955	-134.5707	-0.0045	2076.472507	96084.513	-52148.817	-4727.997	-143.2233	-0.0045	2874.189439	64773.513	-37429.182	-3343.509	-99.7326	-0.0045	2733.729366	27491.058	-13705.2	-1146.67	-20.0376	-0.0045	22251.53656	63753.669	-37711.548	-3320.8155	-111.1176	-0.0045	40387.549	41140.94371	26775.27434	15352.87527	44861.71996
632	á°¸ÞÏØ	242.879007	32469.507	-45047.835	-2705.139	-13.8897	-0.0045	354.1809292	32465.034	-45058.293	-2703.1095	-13.8897	-0.0045	544.7052566	23765.049	-32372.739	-2113.4475	-11.6127	-0.0045	2097.107459	23657.697	-32513.9	-2083.37	-26.6409	-0.0045	3031.839532	23519.034	-32027.625	-2108.466	-18.8991	-0.018	-15054.48219	-14956.08177	-10188.04944	-8869.110941	-7604.134568
633	ÄþÉÂÏØ	347.6503434	33914.286	-191967.048	-2554.956	-0.2277	-0.0045	506.9648595	33699.582	-192024.567	-2561.7825	-0.2277	-0.0045	591.0631508	23899.239	-132910.722	-1792.0485	-0.2277	-0.0045	2172.004154	23666.643	-134323	-1748.88	-0.2277	-0.0765	2977.69954	23442.993	-136816.785	-1692.0495	-0.2277	-0.0045	-160260.2999	-160380.0348	-110212.7005	-110233.537	-112088.3742
634	Æ½ÀûÏØ	400.0360115	49851.585	-43353.639	-3969.333	-0.2277	-0.117	583.3568246	49905.261	-43322.265	-3969.8865	-0.2277	-0.117	788.0842011	36361.017	-30004.002	-2844.252	-0.2277	-0.054	3332.902925	35484.309	-30385.7	-2862.52	-3.1878	-0.054	4547.759297	34831.251	-30390.948	-2890.5615	-2.0493	-0.0585	2928.304312	3196.121625	4300.565501	5565.750125	6095.392997
635	Ê¯ÈªÏØ	204.7803392	40198.851	-31959.648	-1595.556	-48.0447	-0.0045	298.6231364	40775.868	-31970.106	-1596.1095	-40.3029	-0.0045	301.3263122	28595.889	-22050.693	-1143.3465	-25.2747	-0.0045	1685.175636	28604.835	-22244.2	-1096.48	-43.4907	-0.0045	2652.85959	28381.185	-22139.586	-1137.627	-29.8287	-0.009	6800.378139	7467.968236	5677.896612	6905.835436	7726.99389
636	Ñ®ÑôÏØ	538.1436822	52852.968	-84558.159	-5105.2995	-52.1433	-0.0405	784.7538236	52508.547	-84312.396	-5107.698	-52.1433	-0.0405	834.4420952	36893.304	-59746.554	-3582.4365	-35.5212	-0.018	3108.21284	37966.824	-59856.4	-3527.46	-61.2513	-0.0495	4710.179272	37014.075	-60959.682	-3541.293	-39.6198	-0.0225	-36324.53062	-36178.97698	-25636.7836	-22370.12396	-22816.36303
637	ÕòÆºÏØ	185.7310054	12036.843	-58674.609	-2086.8795	-0.2277	-0.0045	270.84424	12027.897	-58737.357	-2082.8205	-0.2277	-0.0045	440.3999947	8413.713	-37193.877	-1406.628	-0.2277	-0.0045	1535.382246	8225.847	-37607	-1397.22	-2.0493	-0.0045	2273.879649	7921.683	-37209.564	-1426.3695	-0.9108	-0.0045	-48539.14669	-48521.66846	-29746.62421	-29245.04455	-28441.28615
638	×ÏÑôÏØ	452.4216797	58891.518	-20868.939	-3253.842	-38.9367	-0.0045	673.638238	59012.289	-20837.565	-3249.414	-39.1644	-0.0045	660.5999921	41782.293	-14777.154	-2323.593	-25.2747	-0.0045	2546.487628	42480.081	-14928.8	-2268.8	-49.4109	-0.0045	4222.919348	38986.668	-28848.393	-2119.167	-31.1949	-0.0315	35182.21748	35559.77934	25316.86679	27779.55323	12210.80095
639	³Â²ÖÇø	3424.117765	52606.953	-71365.392	-2655.5085	-163.2609	-0.0045	4972.422458	52709.832	-71334.018	-2660.859	-150.9651	-0.0045	6211.95782	32854.185	-48964.356	-1805.3325	-89.7138	-0.0045	24004.39073	32107.194	-49220.6	-1811.97	-89.0307	-0.0045	42824.73338	30702.672	-49246.722	-1833.7455	-95.4063	-0.0045	-18153.09514	-16463.59214	-11793.26398	4989.97953	22351.52708
640	·ïÏØ	581.0046834	23013.585	-129072.636	-3977.2665	-0.2277	-0.0045	847.2563405	22906.233	-129255.651	-3977.2665	-0.2277	-0.0045	915.5684101	16026.759	-88626.321	-2616.3945	-0.2277	-0.0045	4231.663265	16183.314	-89870.8	-2580.05	-0.2277	-0.0045	5251.579189	15780.744	-89525.709	-2609.0145	-0.2277	-0.0045	-109455.545	-109479.6604	-74300.62029	-72036.10494	-71102.63251
641	·ïÏèÏØ	4481.355796	50021.559	-9919.413	-1100.9115	-26.8686	-0.0045	6534.985381	49949.991	-10013.535	-1102.0185	-27.5517	-0.0045	8286.473585	33484.878	-6672.204	-771.579	-26.4132	-0.0045	32430.26891	33149.403	-6855.22	-730.805	-26.6409	-0.0045	50945.73213	32567.913	-6761.097	-764.3835	-26.8686	-0.0045	43455.7172	45341.86668	34301.15089	57967.00151	75961.29153
642	·ö·çÏØ	3419.355432	36459.423	-2159.577	-391.509	-34.6104	-0.0045	5083.538043	36293.922	-2170.035	-401.841	-26.4132	-0.0045	6200.368347	23787.414	-1631.448	-291.3255	-19.8099	-0.0045	26026.60149	23071.734	-2170.04	-268.263	-22.3146	-0.0045	38872.51399	23152.248	-2075.913	-280.9935	-25.7301	-0.009	37293.07753	38779.16634	28045.19445	46637.71339	59642.11639
643	½ðÌ¨Çø	2114.476061	11902.653	-1767.402	-272.5065	-31.6503	-0.0045	3090.402226	12027.897	-1751.715	-269.1855	-29.8287	-0.0045	3789.757849	7984.305	-1249.731	-210.699	-11.6127	-0.0045	14754.64891	8024.562	-1244.5	-180.441	-9.3357	-0.0045	22305.67655	7698.033	-1239.273	-208.6695	-9.7911	-0.0045	11945.56576	13067.56553	10302.01565	21344.92971	28545.97145
644	÷ëÓÎÏØ	214.3050062	43352.316	-23744.889	-2539.089	-0.6831	-0.0045	312.5125846	43133.139	-23744.889	-2548.1295	-0.6831	-0.0045	336.0947328	29602.314	-15514.443	-1722.123	-0.6831	-0.0045	1685.175636	30116.709	-16392.9	-1686.51	-0.2277	-0.0045	3519.099456	29061.081	-16528.869	-1718.064	-1.1385	-0.0045	17281.95541	17151.94548	12701.15513	13722.24244	14332.10446
645	Â¤ÏØ	1481.085709	52195.437	-61487.811	-2504.772	-56.4696	-0.0045	2201.477541	52195.437	-61487.811	-2502.927	-57.1527	-0.0045	2700.347336	35180.145	-41052.879	-1699.4295	-40.7583	-0.0045	10036.15712	35421.687	-41706.5	-1660.32	-40.3029	-0.0045	14834.35771	34858.089	-42464.709	-1690.2045	-39.3921	-0.0045	-10372.53439	-9650.980659	-4912.578964	2050.71672	5498.13661
646	Ã¼ÏØ	2514.512073	25844.994	-26725.419	-440.217	-48.0447	-0.009	3944.60329	25800.264	-26741.106	-441.5085	-36.2043	-0.009	5273.210463	18442.179	-17862.264	-283.392	-28.9179	-0.009	20708.93615	17811.486	-17846.6	-268.448	-32.5611	-0.009	33079.53489	17350.767	-17841.348	-279.8865	-34.3827	-0.0135	1145.816373	2526.03949	5540.806563	20372.80405	32274.67119
647	áªÉ½ÏØ	3657.472105	34996.752	-9485.406	-594.2745	-43.0353	-0.0045	5215.487801	34835.724	-9495.864	-604.6065	-41.8968	-0.0045	6420.568344	23308.803	-6782.013	-416.4165	-27.0963	-0.0045	27224.94861	23993.172	-6923.2	-348.89	-27.5517	-0.0045	40442.57375	23505.615	-6912.738	-363.6495	-30.0564	-0.0135	28531.50381	29908.84	22503.84104	43918.47441	56641.73135
648	Ç§ÑôÏØ	733.3993545	32165.343	-11252.808	-1250.172	-59.6574	-0.0045	1083.37696	31941.693	-11132.541	-1251.648	-73.7748	-0.0045	1367.557878	21689.577	-7012.089	-854.0505	-48.2724	-0.0045	5841.942206	19819.863	-7702.32	-897.962	-48.2724	-0.0045	9582.778519	19296.522	-7681.401	-916.227	-45.0846	-0.0045	20336.10045	20567.10166	15142.71848	17013.24631	20236.58342
649	Ì«°×ÏØ	223.8296731	8570.268	-163118.655	-2132.451	-27.7794	-0.1395	326.4020328	8489.754	-163034.991	-2138.724	-27.7794	-0.1395	475.1684153	5761.224	-111999.951	-1345.9275	-25.7301	-0.1485	1834.969026	5935.671	-113244	-1312.9	-27.0963	-0.144	2977.69954	5698.602	-112020.867	-1345.1895	-25.7301	-0.1485	-156484.9272	-156385.4779	-107135.3647	-106813.5003	-104715.6336
650	Î¼±õÇø	1566.807712	8583.687	-37627.884	-774.7155	-36.6597	-0.144	2284.81423	8695.512	-37580.823	-778.0365	-31.1949	-0.144	3256.642066	5971.455	-25052.139	-524.349	-29.8287	-0.0945	11758.78111	5864.103	-25156.7	-520.475	-30.7395	-0.0945	21060.45675	5327.343	-25083.513	-527.301	-32.3334	-0.0855	-28288.90849	-27409.87217	-16378.31413	-8085.12489	744.56685
651	³Ç¹ÌÏØ	2647.85741	51967.314	-48624.471	-2605.509	-123.6411	-0.0045	3868.211325	52114.923	-48713.364	-2579.8635	-121.1364	-0.0045	4601.020997	33493.824	-34155.828	-1799.0595	-89.0307	-0.0045	21420.45476	32957.064	-35118	-1756.26	-89.0307	-0.018	36165.51441	32268.222	-34412.049	-1791.864	-89.9415	-0.018	3261.54581	4568.765925	2050.922297	17414.21006	32139.86391
652	·ðÆºÏØ	61.91033512	14273.343	-47735.541	-1514.9295	-0.2277	-0.0045	90.28141334	13928.922	-47672.793	-1510.8705	-0.2277	-0.0045	139.0736825	9921.114	-32811.975	-1044.4545	-0.2277	-0.0045	599.1735596	9889.803	-33110	-1036.71	-0.2277	-0.0045	920.3798578	9804.816	-32906.097	-1044.639	-0.2277	-0.0045	-34915.44936	-35164.69229	-23796.47402	-23657.96564	-23225.77234
653	ººÌ¨Çø	2304.9694	22101.093	-8167.698	-270.846	-59.8851	-0.018	3458.472603	22060.836	-8183.385	-273.429	-54.8757	-0.018	4566.252577	15136.632	-5861.709	-216.603	-34.3827	-0.0135	21794.93823	14371.749	-5835.56	-212.36	-39.1644	-0.0135	44015.8132	13325.067	-5846.022	-212.3595	-38.0259	-0.0135	15907.6153	17007.6009	13590.17638	30079.58933	51244.4593
654	Áô°ÓÏØ	338.1256764	7715.925	-90189.792	-2309.202	-0.4554	-0.0045	493.0754113	7747.236	-90158.418	-2309.0175	-0.4554	-0.0045	544.7052566	5237.883	-63464.373	-1601.6445	-0.2277	-0.0045	1909.865721	5273.667	-63574.2	-1574.15	-2.5047	-0.0045	2761.139573	5045.544	-63453.915	-1608.6555	-0.2277	-0.0045	-84445.40322	-84227.58399	-59283.66144	-57967.32648	-57256.11913
655	ÂÔÑôÏØ	2614.521075	52128.342	-84599.991	-3171.7395	-84.4767	-0.0045	3812.653532	52177.545	-84505.869	-3157.7175	-82.8828	-0.0045	4809.631521	33006.267	-59004.036	-2234.8485	-56.2419	-0.0045	10036.15712	33404.364	-60389.7	-2181.16	-53.0541	-0.0045	14401.23777	32603.697	-59997.546	-2244.0735	-55.7865	-0.0045	-33113.34863	-31756.27527	-23479.23238	-19183.39748	-15292.47573
656	ÃãÏØ	1757.301051	54982.116	-60766.209	-2582.8155	-50.7771	-0.018	2659.829331	54901.602	-60713.919	-2606.247	-50.3217	-0.018	3685.452587	37805.796	-39698.568	-1806.4395	-31.6503	-0.0045	16290.03115	37506.105	-40163.9	-1777.1	-31.6503	-0.0045	24525.41621	36593.613	-39803.148	-1823.4135	-31.6503	-0.072	-6660.402549	-5809.074369	-45.413713	11823.48135	19460.74541
657	ÄÏÖ£Çø	1362.027373	57934.296	-72024.246	-3179.673	-62.8452	-0.0045	2007.025266	57947.715	-72024.246	-3183.363	-57.1527	-0.0045	2793.063124	41080.032	-50114.736	-2254.0365	-53.2818	-0.0045	12807.33484	40789.287	-50538.3	-2245.55	-58.0635	-0.0135	26095.47597	39702.348	-50255.919	-2237.0625	-57.6081	-0.063	-15970.44533	-15310.02593	-8548.963676	754.69484	13247.17137
658	ÄþÇ¿ÏØ	1576.332379	74949.588	-69184.899	-3951.252	-37.7982	-0.009	2298.703678	74976.426	-69080.319	-3953.097	-38.9367	-0.009	2851.010492	52548.804	-48546.036	-2663.811	-27.5517	-0.0045	10597.88234	52951.374	-49105.5	-2622.67	-27.5517	-0.0045	15808.87756	51779.448	-49482.027	-2653.479	-28.6902	-0.0225	3351.962179	4202.767978	4162.411292	11793.53014	15424.10686
659	Î÷ÏçÏØ	561.9553495	66714.795	-61764.948	-4331.5065	-75.5964	-0.0045	840.3116164	66804.255	-61796.322	-4334.643	-67.6269	-0.0045	1066.231566	51676.569	-44085.699	-3039.2685	-52.8264	-0.0045	8425.878182	51341.094	-44634.7	-3002.74	-61.7067	-0.0045	10557.29837	50969.835	-44890.965	-3019.527	-54.4203	-0.0045	1104.69495	1445.970216	5565.002166	12067.82098	13562.21657
660	ÑóÏØ	1881.121721	63462.924	-79020.648	-3939.9975	-126.1458	-0.0315	2743.166021	63476.343	-79465.113	-3940.7355	-125.6904	-0.0315	3453.663116	44117.199	-61116.552	-2611.9665	-80.3781	-0.0315	15578.51255	44367.687	-61236.8	-2571.19	-89.0307	-0.0495	21547.71667	43714.629	-61032.888	-2611.2285	-78.7842	-0.0585	-17742.77708	-17312.06138	-16238.06598	-3950.87065	1539.38647
661	Õò°ÍÏØ	561.9553495	67949.343	-60504.759	-5013.0495	-0.2277	-0.0045	819.4774441	67891.194	-60509.988	-5014.8945	-0.2277	-0.0045	1077.82104	52553.277	-39494.637	-3551.8095	-0.2277	-0.0045	4269.111612	53027.415	-40650.2	-3489.63	-0.2277	-0.0045	6063.679063	51542.379	-70215.012	-2506.8015	-0.2277	-0.0045	2993.25765	3185.556744	10584.41934	13156.46441	-15115.98764
662	µ¤·ïÏØ	1023.901696	32299.533	-85352.967	-2722.2975	-2.0493	-0.0045	1534.784027	32277.168	-85708.539	-2711.2275	-2.0493	-0.0045	1981.799976	23183.559	-59160.906	-2061.603	-1.1385	-0.0045	8837.810004	22915.179	-59673.3	-2059.57	-1.3662	-0.0045	11694.23819	22110.039	-59600.142	-2061.0495	-1.1385	-0.0045	-54753.8836	-54609.86827	-36058.29302	-29981.2517	-27858.05731
663	ÂåÄÏÏØ	871.5070251	55706.742	-71773.254	-3457.161	-122.5026	-0.234	1270.884511	55639.647	-71809.857	-3458.0835	-123.1857	-0.234	1634.11577	38226.258	-49021.875	-2386.323	-75.8241	-0.216	7152.634368	39550.266	-49210.1	-2360.12	-19.3545	-0.2835	9799.338486	38186.001	-49236.264	-2374.6995	-75.5964	-0.234	-18774.90257	-18480.82869	-11623.86433	-4886.957632	-3701.454414
664	É½ÑôÏØ	1228.682035	43705.683	-112073.157	-4783.716	-0.6831	-0.0045	1840.351887	43459.668	-112345.065	-4782.978	-0.6831	-0.0045	2283.126288	31118.661	-74366.838	-3310.1145	-0.6831	-0.0045	9099.948436	31896.963	-74413.9	-3287.42	-0.6831	-0.0135	12614.61805	30756.348	-74173.365	-3343.3245	-0.6831	-0.009	-71923.19557	-71828.71071	-44275.85281	-36705.10516	-34146.41555
665	ÉÌÄÏÏØ	328.6010095	35408.268	-61984.566	-3116.943	-5.9202	-0.0045	479.1859631	35318.808	-62648.649	-3097.2015	-5.9202	-0.0045	556.2947302	25214.301	-43332.723	-2144.0745	-2.9601	-0.0045	3707.3864	24668.595	-43798.1	-2142.41	-2.9601	-0.0045	3519.099456	24337.593	-43594.173	-2168.0595	-3.1878	-0.018	-29370.56469	-29953.78124	-19709.16637	-17567.4932	-17908.74584
666	ÉÌÖÝÇø	1957.319056	52137.288	-72458.253	-3252.9195	-25.7301	-0.0045	2854.281606	51985.206	-72557.604	-3254.211	-25.2747	-0.0045	3256.642066	33449.094	-50381.415	-2206.0665	-19.1268	-0.0045	16364.92785	31127.607	-51960.6	-2236.32	-20.0376	-0.009	23875.73631	30577.428	-51484.734	-2255.1435	-21.4038	-0.0225	-21642.30004	-20997.60659	-15900.87673	-6724.43175	691.86051
667	×õË®ÏØ	357.1750103	33659.325	-91596.393	-2346.102	-0.2277	-0.0045	520.8543077	33645.906	-91617.309	-2342.412	-0.2277	-0.0045	521.5263095	24283.917	-63616.014	-1590.021	-0.2277	-0.0045	4194.214917	24113.943	-63903.6	-1570.28	-0.2277	-0.081	3843.939406	23756.103	-63600.327	-1607.1795	-0.2277	-0.009	-59926.22719	-59793.19289	-40400.82389	-37166.03078	-37607.70079
668	Õò°²ÏØ	933.4173602	68495.049	-92438.262	-4089.8115	-0.6831	-0.0045	1361.165924	68074.587	-92626.506	-4082.0625	-0.6831	-0.0045	1610.936823	52633.791	-64933.722	-2814.1785	-0.9108	-0.0045	3632.489705	49838.166	-65001.7	-2789.46	-1.3662	-0.0045	4439.479314	52396.722	-71731.422	-2614.9185	-1.1385	-0.0045	-27100.29474	-27273.50318	-13504.08798	-14321.875	-17511.28219
669	ÍõÒæÇø	1123.910699	5698.602	-899.388	-162.729	-0.4554	-0.0045	1638.954888	5698.602	-899.388	-162.729	-0.4554	-0.0045	2109.284185	3851.253	-611.793	-103.8735	-0.2277	-0.0045	7414.7728	3784.158	-637.938	-102.951	-0.2277	-0.0045	12127.35813	3641.022	-653.625	-103.689	-0.2277	-0.0045	5759.935799	6274.979988	5244.638485	10457.8096	15010.83393
670	ÒË¾ýÏØ	400.0360115	36302.868	-61425.063	-1133.568	-28.2348	-0.0045	583.3568246	35725.851	-61529.643	-1133.0145	-28.9179	-0.0045	741.7263069	24346.539	-37716.777	-726.561	-16.1667	-0.0045	21233.21302	29812.545	-27368.6	-992.426	-7.0587	-0.0045	5143.299205	23067.261	-33910.065	-906.4485	-17.5329	-0.0045	-25883.96629	-26382.37208	-13371.24389	22677.66882	-6623.490695
671	Ò«ÖÝÇø	2433.552404	51063.768	-38783.493	-1518.066	-12.9789	-0.0045	3555.698741	50987.727	-38804.409	-1518.6195	-15.2559	-0.0045	4774.863101	30599.793	-26960.724	-1004.2335	-8.6526	-0.0045	3407.79962	23371.425	-37622.7	-763.277	-16.1667	-0.0045	40713.27371	28747.971	-27389.502	-999.8055	-8.6526	-0.0225	13182.778	14205.13684	7401.041501	-11622.92358	41063.26211
672	Ó¡Ì¨Çø	1009.614696	23179.086	-12727.386	-468.8145	-1.1385	-0.0045	1472.28151	23237.235	-12622.806	-470.106	-1.1385	-0.0045	1981.799976	15642.081	-8695.827	-302.211	-1.1385	-0.0045	8013.94636	15391.593	-8664.45	-305.532	-1.3662	-0.0045	13751.55788	14997.969	-7953.309	-337.8195	-1.3662	-0.009	10991.3572	11615.46151	8624.699976	14434.18666	20457.02318
673	°×Ë®ÏØ	3119.328423	49766.598	-6489.189	-771.3945	-28.0071	-0.0045	4659.909873	49730.814	-6489.189	-771.0255	-27.0963	-0.0045	6235.136767	29217.636	-5093.046	-504.6075	-15.4836	-0.0045	22918.38865	28819.539	-5914	-497.412	-13.8897	-0.0045	36057.23443	28260.414	-6008.121	-506.8215	-14.8005	-0.018	45597.33132	47103.40857	29839.63117	45312.62145	57787.88743
674	³Î³ÇÏØ	5638.602829	64084.671	-1113.777	-540.954	-4.7817	-0.0045	7764.201547	64017.576	-1124.235	-538.9245	-4.7817	-0.0045	10986.82092	41858.334	-737.289	-361.989	-2.5047	-0.0045	41792.35578	41348.412	-690.228	-392.616	-1.5939	-0.0045	64101.7501	41084.505	-810.495	-405.531	-2.0493	-0.0045	68063.75663	70113.83185	51743.36772	82056.32538	103968.1753
675	´óÀóÏØ	4395.633793	89160.309	-6332.319	-481.7295	-482.4963	-7.092	6514.151208	94451.868	-6342.777	-515.6775	-390.0501	-7.101	7811.305169	62044.983	-6682.662	-289.296	-267.7752	-3.0555	42953.25455	62344.674	-7043.46	-254.979	-224.512	-2.0115	60311.95068	61508.223	-7064.379	-242.9865	-269.1414	-2.3985	86252.30599	93710.41361	62613.49947	97772.96605	114241.2683
676	¸»Æ½ÏØ	6071.975175	72064.503	-4632.894	-399.258	-4.7817	-0.6255	9007.307161	72064.503	-4632.894	-399.627	-2.7324	-0.603	10233.50514	52164.126	-3560.949	-279.333	-0.9108	-0.324	44039.25663	51381.351	-3655.07	-276.197	-1.8216	-0.2385	64101.7501	50598.576	-3613.239	-288.0045	-3.8709	-0.2745	73098.91898	76035.95376	58556.11434	91487.28053	110794.9372
677	º«³ÇÊÐ	2290.682399	44573.445	-27352.899	-1764.0045	-168.7257	-0.0045	3340.412293	44488.458	-27352.899	-1620.4635	-349.9749	-0.0045	5759.968352	29302.623	-19132.911	-1069.9155	-163.0332	-0.0045	23779.70065	28542.213	-19279.3	-1079.51	-144.59	-0.144	47264.2127	27567.099	-19169.514	-1088.181	-158.4792	-0.1305	17578.4937	18505.52839	14696.72715	31818.36965	54415.007
678	ºÏÑôÏØ	3671.759106	68942.349	-2729.538	-662.9085	-341.3223	-0.6615	5639.115971	68047.749	-3377.934	-721.5795	-267.7752	-0.8865	8251.705164	49976.829	-2379.195	-488.556	-164.1717	-0.432	29471.84946	50298.885	-2159.58	-460.512	-156.202	-0.2745	48292.87254	44680.797	-2238.012	-466.047	-169.4088	-0.531	68879.67781	69318.68977	55196.17946	76994.16596	90099.67074
679	»ªÒõÊÐ	1504.897377	24037.902	-11707.731	-496.4895	-41.4414	-0.837	2257.035333	23894.766	-11707.731	-496.4895	-48.9555	-0.837	3650.684167	16384.599	-7399.035	-328.041	-39.8475	-0.5805	12957.12823	15798.636	-8084.03	-335.237	-28.6902	-0.5445	22576.37651	14997.969	-7937.622	-335.2365	-50.3217	-0.684	13296.30048	13897.78833	12267.77917	20307.26253	29250.48131
680	»ªÖÝÇø	2185.911063	29593.368	-34814.682	-816.7815	-49.1832	-0.5535	3416.804259	29584.422	-34741.476	-814.5675	-50.3217	-0.5535	4774.863101	20419.245	-22625.883	-574.902	-30.5118	-0.261	18312.24192	19869.066	-22631.1	-579.515	-35.7489	-0.243	31509.47513	19131.021	-22625.883	-577.3005	-53.2818	-0.261	-3901.921137	-2605.692441	1962.550301	14934.70102	27383.76983
681	ÁÙÎ¼Çø	6176.746511	70566.048	-6959.799	-359.037	-55.1034	-0.054	9257.317229	70409.493	-6949.341	-359.5905	-54.4203	-0.054	13304.71563	52325.154	-4428.963	-233.208	-32.3334	-0.018	51940.85795	50951.943	-4455.11	-228.227	-30.5118	-0.018	88843.72627	50057.343	-4439.421	-226.197	-44.8569	-0.018	69368.80111	72303.40443	60935.34723	98178.93415	134190.5764
682	ÆÑ³ÇÏØ	5705.275498	103760.181	-2713.851	-182.8395	-5.4648	-0.7065	8562.844819	103527.585	-2755.683	-183.2085	-2.5047	-0.7965	11079.53671	68316.129	-2902.095	-122.139	-0.6831	-0.5085	48270.91989	66969.756	-2546.52	-120.11	-19.3545	-0.333	75687.70831	66298.806	-2546.523	-125.6445	-21.6315	-0.333	106562.5947	109148.2371	76370.24011	112554.3584	139292.3823
683	äü¹ØÏØ	552.4306826	14103.369	-4062.933	-465.4935	-32.1057	-0.0045	805.5879959	14031.801	-4062.933	-465.4935	-33.2442	-0.0045	1402.326299	9625.896	-2389.653	-326.934	-34.3827	-0.0045	5430.010384	9469.341	-2342.59	-335.052	-28.2348	-0.0045	9257.93857	8807.337	-2379.195	-334.8675	-33.4719	-0.0045	10095.26298	10275.7138	8277.248099	12193.47008	15317.73667
684	å±ÇÅÇø	3400.306098	14130.207	-2556.981	-116.973	-71.7255	-0.0045	5048.814423	14116.788	-2834.118	-118.2645	-53.7372	-0.0045	6872.557812	9737.721	-1929.501	-64.7595	-51.4602	-0.0045	32842.20074	8682.093	-1793.55	-45.9405	-48.5001	-0.0045	60203.6707	7675.668	-1730.799	-43.911	-52.5987	-0.0045	14784.8291	16159.47822	14564.55361	39636.29864	66052.0255
685	±®ÁÖÇø	1709.677716	4.473	-83.664	-0.1845	-0.6831	-0.0045	2493.155953	4.473	-83.664	-0.1845	-0.6831	-0.0045	2955.315754	4.473	-57.519	-0.1845	-0.2277	-0.0045	9474.431911	4.473	-57.519	-0.1845	-0.2277	-0.0045	13968.11784	4.473	-57.519	-0.1845	-0.2277	-0.0045	1629.614616	2413.092853	2901.853054	9420.969211	13914.65514
686	¸ßÁêÇø	2824.063748	16961.616	-162.099	-0.1845	-62.1621	-0.0045	4382.120909	17082.387	-214.389	-0.5535	-48.7278	-0.0045	5018.242045	11902.653	-125.496	-0.1845	-17.5329	-0.0045	25951.7048	10551.807	-245.763	-1.107	-20.2653	-0.0045	60257.81069	9576.693	-219.618	-0.1845	-27.0963	-0.0045	19561.22965	21200.83311	16777.67715	36236.372	69587.60039
687	à‚ÒØÇø	5786.235167	34339.221	-37523.304	-854.604	-14.8005	-0.0045	8215.608614	35488.782	-37528.533	-814.752	-12.5235	-0.0045	9422.241992	24699.906	-25182.864	-575.271	-16.1667	-0.0045	47746.64303	23331.168	-24633.8	-539.109	-21.4038	-0.0045	65780.08984	23022.531	-25219.467	-578.223	-25.9578	-0.0405	1732.743167	5348.577614	8347.841792	45883.49373	62978.93254
688	À¶ÌïÏØ	4005.122449	49896.315	-38286.738	-2360.493	-61.7067	-0.0585	5944.683832	49820.274	-38339.028	-2359.017	-61.7067	-0.0585	7741.768328	34102.152	-26066.565	-1622.493	-42.3522	-0.0945	30557.85154	34782.048	-27635.3	-1514.93	-42.8076	-0.0585	46831.09276	33538.554	-27180.342	-1585.0395	-49.1832	-0.0855	13192.44125	15005.14763	14112.41563	36146.80344	51554.99656
689	Á«ºþÇø	3005.03242	107.352	-31.374	-0.1845	-0.2277	-0.0045	4382.120909	107.352	-31.374	-0.1845	-0.2277	-0.0045	4995.063098	35.784	-10.458	-0.1845	-0.4554	-0.0045	16514.72124	4.473	-5.229	-0.1845	-0.4554	-0.0045	24092.29628	4.473	-5.229	-0.1845	-0.4554	-0.0045	3080.59372	4457.682209	5019.744698	16513.32084	24090.89588
690	Î´ÑëÇø	5705.275498	10135.818	-2368.737	-25.461	-77.8734	-0.0045	8319.779475	10413.144	-2164.806	-30.996	-65.8053	-0.0045	9920.589355	6333.768	-1547.784	-26.0145	-53.2818	-0.0045	51154.44265	32066.937	-2452.4	-180.072	-58.2912	-0.0045	88464.74633	3046.113	-1181.754	-18.2655	-65.8053	-0.0045	13369.0176	16471.31168	14627.27256	80530.61195	90245.03003
691	ÁÙäüÇø	6814.899196	52249.113	-3791.025	-309.4065	-82.1997	-0.0045	10194.85498	52271.478	-3791.025	-309.4065	-72.4086	-0.0045	13154.05247	32281.641	-2530.836	-205.533	-49.6386	-0.0045	52090.65134	4325.391	-1317.71	-20.8485	-49.8663	-0.0045	83104.88716	30483.495	-2441.943	-179.1495	-80.3781	-0.0045	54881.3765	58293.48838	42649.68137	55027.61304	110886.9071
692	ÐÂ³ÇÇø	2204.960397	13.419	-26.145	-0.1845	-0.2277	-0.0045	3215.40726	13.419	-26.145	-0.1845	-0.2277	-0.0045	3627.50522	26.838	-15.687	-0.1845	-0.2277	-0.0045	12020.91954	4.473	-15.687	-0.1845	-0.2277	-0.0045	17378.93731	4.473	-15.687	-0.1845	-0.2277	-0.0045	2191.817697	3202.26456	3638.23952	12009.28884	17367.30661
693	ÑÖÁ¼Çø	2766.915746	15069.537	-47.061	-4.9815	-3.6432	-0.0045	4361.286737	14859.306	-47.061	-4.9815	-3.6432	-0.0045	5458.64204	9889.803	-26.145	-4.428	-0.4554	-0.0045	23030.7337	9679.572	-26.145	-5.904	-0.4554	-0.0045	38493.53405	8816.283	-26.145	-6.0885	-0.4554	-0.0045	17780.76255	19164.90254	15317.41214	32677.7968	47277.12365
694	ÑãËþÇø	3724.144774	6096.699	-1417.059	-5.7195	-4.7817	-0.0045	5458.553145	6078.807	-1417.059	-5.7195	-4.7817	-0.0045	9433.831466	3278.709	-643.167	-3.321	-1.1385	-0.0045	46398.50252	1561.077	-376.488	-2.3985	-3.1878	-0.0045	72764.14876	1077.993	-381.717	-2.583	-2.7324	-0.0045	8393.279074	10109.79545	12064.90947	47577.50072	73455.10486
695	³¤°²Çø	8329.32124	49757.652	-47787.831	-640.584	-39.1644	-0.0045	12583.84007	49981.302	-47787.831	-640.7685	-38.2536	-0.0045	16549.76822	33838.245	-32189.724	-436.896	-28.4625	-0.0045	83097.88305	30501.387	-33057.7	-403.686	-30.0564	-0.0045	138814.9386	28470.645	-32885.181	-427.4865	-30.2841	-0.0045	9619.38934	14098.28447	17732.92622	80107.82315	133942.6275
696	ÖÜÖÁÏØ	6129.123177	51318.729	-122562.531	-2155.698	-128.8782	-0.171	9354.543366	52835.076	-121788.639	-2126.3625	-110.4345	-0.171	13536.5051	33212.025	-83198.619	-1470.2805	-81.0612	-0.1215	43852.01489	32057.991	-84589.5	-1424.89	-109.068	-0.1305	66483.90973	32098.248	-83334.573	-1463.2695	-123.1857	-0.1395	-67399.42602	-61835.98763	-38001.5521	-10213.58261	13660.99003
697	±òÖÝÊÐ	1242.969036	53421.039	-4998.924	-1266.408	-87.6645	-0.0045	1840.351887	53519.445	-5040.756	-1270.098	-75.3687	-0.0045	2259.947341	33064.416	-3743.964	-833.202	-56.6973	-0.0045	8875.258351	33028.632	-3822.4	-819.365	-57.1527	-0.009	16079.57752	32411.358	-3717.819	-839.844	-53.9649	-0.0495	48311.00704	48973.56969	30690.49554	37204.96365	43879.25812
698	´¾»¯ÏØ	2585.947075	41326.047	-14337.918	-655.8975	-9.7911	-0.0045	3798.764084	41250.006	-14473.872	-653.499	-9.7911	-0.0045	5192.084148	27549.207	-9490.635	-446.6745	-7.5141	-0.0045	19398.24399	27482.112	-9903.73	-446.121	-2.0493	-0.0045	29506.29544	26462.268	-10102.428	-453.501	-4.0986	-0.009	28908.38298	29911.60348	22796.46305	36528.45119	45408.52684
699	ãþÑôÏØ	5424.297823	43575.966	-4120.452	-155.1645	-65.3499	-0.0045	8035.045787	43459.668	-4120.452	-156.2715	-65.8053	-0.0045	9016.610418	28765.863	-3367.476	-108.3015	-44.1738	-0.0045	36287.4487	28014.399	-3388.39	-107.195	-40.5306	-0.0045	60366.09067	27616.302	-3435.453	-107.5635	-49.6386	-0.036	44659.29292	47152.18049	34262.51762	60765.7276	84389.70157
700	³¤ÎäÏØ	1262.01837	23492.196	-3079.881	-581.3595	-49.8663	-0.0045	1861.18606	23630.859	-3095.568	-582.0975	-38.2536	-0.0045	2491.736812	16049.124	-2081.142	-395.0145	-25.7301	-0.0045	34302.68629	35278.551	-4151.83	-293.54	-15.7113	-0.0045	15538.1776	15588.405	-2154.348	-397.5975	-27.0963	-0.0135	21043.10307	21776.12146	16038.96971	65120.15149	28547.5273
701	ÀñÈªÏØ	4090.844451	54494.559	-5809.419	-424.1655	-25.7301	-0.0045	6048.854694	54387.207	-5898.312	-422.6895	-26.4132	-0.0045	8367.5999	36347.598	-3968.811	-305.3475	-17.0775	-0.0045	24678.46099	9460.395	-99.351	-4.6125	-25.2747	-0.0045	50296.05223	34764.156	-4245.948	-302.7645	-16.6221	-0.1215	52326.08435	54088.64249	40423.9574	34009.61329	80494.75213
702	Ç¬ÏØ	4281.33779	60349.716	-3257.667	-250.551	-29.8287	-0.0045	6326.643658	60246.837	-3257.667	-250.182	-33.0165	-0.0045	8390.778847	40113.864	-2358.279	-180.2565	-26.6409	-0.0045	28872.6759	21774.564	-664.083	-99.0765	-15.7113	-0.0045	47534.91266	39357.927	-2290.302	-180.9945	-28.4625	-0.0225	61093.00259	63032.61066	45939.46195	49868.3646	84393.05816
703	°²ÈûÇø	704.8253537	96876.234	-16586.388	-4818.5865	-28.4625	-0.0495	1048.65334	96818.085	-16528.869	-4822.461	-28.6902	-0.0495	1112.58946	61517.169	-11095.938	-3086.316	-14.1174	-0.027	34152.8929	39603.942	-2190.95	-173.984	-25.2747	-0.0045	7958.57877	43777.251	-19572.147	-3526.7175	-13.2066	-0.072	76147.57285	76486.66864	48433.36006	71366.6217	28623.68667
704	±¦ËþÇø	1195.345701	103621.518	-87946.551	-3915.2745	-42.3522	-0.1485	1743.12575	103648.356	-87946.551	-3915.2745	-41.2137	-0.1485	2132.463132	68767.902	-61984.566	-2337.246	-27.5517	-0.0945	20446.79772	10131.345	-188.244	-21.9555	-7.2864	-0.0045	35624.1145	50169.168	-60640.713	-2861.964	-32.5611	-0.504	12912.5375	13488.29405	6550.906932	30360.65232	22257.5404
705	ÇØ¶¼Çø	1985.893057	15749.433	-99.351	-16.7895	-48.2724	-0.009	3118.181122	15718.122	-99.351	-20.8485	-39.6198	-0.009	4798.042048	10471.293	-83.664	-12.177	-18.4437	-0.009	25315.08289	15914.934	-214.389	-7.1955	-6.6033	-0.0045	49483.95235	8234.793	-57.519	-4.428	-28.6902	-0.009	17570.90416	18676.47482	15155.04135	41001.82459	57628.09915
706	¸»ÏØ	1766.825718	50607.522	-147191.121	-5788.872	-116.5824	-0.0045	2576.492642	50518.062	-147232.953	-5789.241	-116.5824	-0.0045	2908.95786	36611.505	-96323.409	-3556.053	-77.8734	-0.0045	31119.57675	20522.124	-800.037	-4.6125	-12.9789	-0.0045	16837.5374	34124.517	-96919.515	-3603.8385	-78.3288	-0.108	-100722.2322	-100044.2263	-60436.87704	50824.06785	-49639.7359
707	ÈýÔ­ÏØ	3066.942755	34840.197	-815.724	-141.5115	-13.2066	-0.0045	4673.799321	34580.763	-815.724	-142.6185	-18.4437	-0.0045	6119.242032	22897.287	-590.877	-107.5635	-11.8404	-0.0045	15578.51255	28130.697	-33068.2	-1238.18	-3.8709	-0.0045	45369.31299	21349.629	-684.999	-104.2425	-16.1667	-0.0045	36936.69316	38277.77162	28306.24363	9398.95415	65913.52929
708	¸ÊÈªÏØ	776.2603557	43110.774	-45471.384	-3935.016	-49.8663	-0.0045	1131.990029	43258.383	-45471.384	-3934.278	-41.2137	-0.0045	1344.378931	30626.631	-28607.859	-2369.1645	-26.4132	-0.0045	11908.5745	5103.693	-135.954	-6.642	-12.0681	-0.0045	6713.358963	23760.576	-28911.141	-2636.6895	-28.6902	-0.0675	-5569.236444	-5056.507171	967.568731	16857.5989	-1102.653237
709	Î¼³ÇÇø	1971.606057	15557.094	-162.099	-54.243	-44.8569	-0.0045	2937.618295	16152.003	-162.099	-30.996	-38.9367	-0.0045	4346.052579	10954.377	-198.702	-21.5865	-4.7817	-0.0045	17563.27497	20074.824	-6740.18	-659.219	-13.2066	-0.018	41092.25365	9603.531	-214.389	-21.771	-8.1972	-0.0045	17267.49666	18857.5851	15075.35488	30225.47537	50451.42295
710	»ÆÁêÏØ	900.081026	23335.641	-128565.423	-1518.9885	-44.8569	-0.0045	1465.336786	23313.276	-128554.965	-1519.542	-43.4907	-0.0045	1889.084188	16017.813	-85159.494	-976.743	-26.4132	-0.0045	9624.225301	16295.139	-2070.68	-357.746	-26.4132	-0.0045	18461.73715	15123.213	-77185.269	-1234.4895	-33.9273	-0.5535	-105893.5509	-105339.3894	-68255.75751	23464.5206	-44869.28915
711	Îä¹¦ÏØ	3052.655755	24453.891	-324.198	-9.594	-32.3334	-0.0045	4500.181219	24489.675	-334.656	-9.594	-28.4625	-0.0045	6478.515712	16474.059	-193.473	-7.011	-7.0587	-0.0045	4905.733519	44175.348	-19498.9	-3501.99	-10.4742	-0.0315	38818.374	15758.379	-224.847	-6.642	-9.5634	-0.0045	27140.41686	28617.13922	22745.02751	26069.68582	54335.6961
712	»ÆÁúÏØ	342.8880099	24096.051	-127582.371	-3031.5195	-5.0094	-0.0045	500.0201354	24024.483	-127650.348	-3032.2575	-4.7817	-0.0045	591.0631508	17216.577	-84328.083	-2135.5875	-4.0986	-0.0045	13780.99187	51587.109	-60525.7	-2883.55	-27.5517	-0.0405	3085.979523	16156.476	-84955.563	-2151.639	-4.7817	-0.0495	-106179.9654	-106162.8886	-68660.13345	1931.25867	-67869.57768
713	ÐËÆ½ÊÐ	3624.135771	31279.689	-852.327	-2.952	-74.2302	-0.0045	5791.899902	31145.499	-847.098	-6.4575	-60.1128	-0.0045	8298.063058	21309.372	-611.793	-6.273	-3.8709	-0.0045	11758.78111	35394.849	-96339.1	-3577.09	-76.9626	-0.0045	53003.05181	19851.174	-779.121	-4.428	-13.8897	-0.0045	33974.31107	36023.7261	28985.49366	-52839.52699	72056.78261
714	Ñ®ÒØÏØ	1800.162052	42770.826	-47902.869	-2123.7795	-3.8709	-0.0045	2680.663504	42735.042	-47892.411	-2124.333	-3.4155	-0.0045	3662.27364	29061.081	-32147.892	-1268.253	-3.4155	-0.0045	4681.043434	24230.241	-28958.2	-2622.11	-26.6409	-0.0045	23767.45633	27661.032	-30312.513	-1346.2965	-2.9601	-0.0045	-5459.535848	-4604.458496	-696.21036	-2695.670966	19766.71423
715	Âå´¨ÏØ	2314.494067	50822.226	-35918.001	-2114.5545	-38.9367	-0.0045	3395.970086	50714.874	-36022.581	-2114.739	-38.9367	-0.0045	4601.020997	34066.368	-23933.133	-1350.7245	-28.0071	-0.0045	11833.6778	15829.947	-85457.5	-948.884	-25.5024	-0.0045	29831.13539	32196.654	-24633.819	-1376.739	-29.3733	-0.0135	15065.22337	15934.58289	13355.5199	-58768.2661	35987.84459
716	ÑîÁêÇø	1271.543037	7572.789	-162.099	-10.701	-25.7301	-0.0045	2020.914714	7657.776	-162.099	-10.701	-13.8897	-0.0045	2526.505233	5103.693	-183.015	-6.4575	-7.7418	-0.0045	2284.349196	17140.536	-84349	-2134.3	-3.8709	-0.0045	25554.07605	3927.294	-151.641	-6.4575	-11.6127	-0.0045	8645.797437	9491.996514	7432.979433	-67062.2902	29311.65435
717	ÎâÆðÏØ	266.6906744	116235.378	-13025.439	-6868.566	-53.9649	-0.0045	388.9045498	116239.851	-13030.668	-6872.8095	-48.5001	-0.0045	394.0421005	74649.897	-8622.621	-4368.591	-37.7982	-0.0045	19772.72747	32706.576	-24654.7	-1361.79	-28.9179	-0.0045	4493.619306	63145.341	-16272.648	-4574.862	-39.8475	-0.1845	96554.09427	96676.77345	62014.9244	26433.89107	46751.41831
718	ÓÀÊÙÏØ	2171.624063	30971.052	-9757.314	-973.6065	-21.1761	-0.0045	3166.794191	30783.186	-9804.375	-979.8795	-21.1761	-0.0045	4149.031529	20338.731	-6776.784	-668.4435	-12.2958	-0.0045	3332.902925	35564.823	-19425.7	-2079.5	-16.3944	-0.0045	25120.95612	19730.403	-6928.425	-669.5505	-13.8897	-0.0225	22390.57496	23144.54509	17030.23473	17376.12703	37239.47142
719	ÑÓ´¨ÏØ	328.6010095	69725.124	-19760.391	-2707.1685	-78.7842	-0.0045	493.0754113	69850.368	-19755.162	-2704.401	-78.1011	-0.0045	614.2420979	49811.328	-13950.972	-1708.101	-20.0376	-0.0045	3295.454578	63892.332	-15639.9	-4559.55	-37.1151	-0.0045	6171.959046	34759.683	-19436.193	-2105.883	-25.2747	-0.081	47507.37681	47805.77481	34746.455	46951.21698	19364.21035
720	ÒË´¨ÏØ	338.1256764	52007.571	-82769.841	-4272.651	-49.1832	-0.0045	493.0754113	51980.733	-82769.841	-4275.234	-49.8663	-0.0045	556.2947302	33229.917	-59845.905	-2708.6445	-4.0986	-0.0045	1310.692162	32630.535	-25161.9	-2576.91	-32.1057	-0.0045	4114.639364	26001.549	-59955.714	-2995.911	-7.0587	-0.054	-34745.98302	-34621.13739	-28772.44087	6170.306962	-32842.54934
721	ÑÓ³¤ÏØ	119.0583368	72189.747	-32869.494	-3264.543	-88.1199	-0.0045	173.6181026	72297.099	-32879.952	-3260.484	-87.2091	-0.0045	324.5052593	51054.822	-21862.449	-2117.322	-30.7395	-0.0045	3033.316145	27625.248	-59668.1	-2972.66	-9.3357	-0.0045	2490.439615	32380.047	-25188.093	-2578.941	-34.6104	-0.0045	36086.64394	36243.0675	27368.81226	-31991.53606	7068.837715
722	Ö¾µ¤ÏØ	157.1570045	103670.721	-46109.322	-6087.762	-48.9555	-0.009	229.1758954	103393.395	-46109.322	-6118.9425	-49.6386	-0.009	370.8631534	66848.985	-25768.512	-4043.502	-28.9179	-0.0045	2396.694238	53277.903	-33763.7	-4500.14	-27.0963	-0.0405	3302.53949	52249.113	-33878.691	-4537.593	-27.5517	-0.027	51581.8295	51344.6588	37378.91175	17383.62044	17107.78979
723	×Ó³¤ÊÐ	214.3050062	87630.543	-18923.751	-3418.9695	-11.8404	-0.0045	312.5125846	87473.988	-18887.148	-3423.213	-13.8897	-0.0045	509.936836	55541.241	-14097.384	-2101.6395	-7.0587	-0.0045	2434.142586	44385.579	-26856.1	-2128.76	-5.9202	-0.0045	3356.679481	44246.916	-26835.228	-2131.8975	-7.7418	-0.0045	65490.28261	65462.24538	39845.09114	17828.93689	18628.72368
724	¶¨±ßÏØ	4205.140455	238102.263	-15399.405	-9647.874	-262.7658	-41.031	6132.191383	238093.317	-15305.283	-9655.254	-263.4489	-41.373	6629.178868	150342.003	-11566.548	-6075.954	-127.2843	-26.217	28910.12425	160124.45	-12842.4	-5899.02	-119.77	-23.1885	64480.73004	159355.098	-12868.569	-5855.292	-141.4017	-23.1795	216956.3277	218960.1495	139175.1786	170150.1958	204947.3858
725	¸®¹ÈÏØ	1123.910699	98231.553	-6682.662	-6396.4305	-350.8857	-1.5165	1638.954888	94720.248	-6698.349	-6541.4475	-349.9749	-1.5165	2155.642079	55232.604	-4324.383	-3978.189	-139.8078	-0.1485	16552.16958	51273.999	-7670.94	-3971.73	-141.857	-0.189	71085.80902	49712.922	-7378.119	-4056.417	-139.5801	-0.6075	85923.969	82767.91499	48945.71778	56041.45258	109224.0074
726	ºáÉ½Çø	861.9823582	163054.269	-12298.608	-5024.1195	-171.4581	-40.9995	1256.995063	163116.891	-12298.608	-5024.1195	-168.0426	-41.004	1576.168402	101085.327	-8298.423	-3238.8975	-100.4157	-23.517	13219.26666	95865.336	-9898.5	-3430.96	-89.0307	-21.987	43961.67321	95145.183	-9637.047	-3372.291	-111.1176	-21.888	146381.0663	146842.112	91000.2422	95644.12496	125964.5126
727	¼ÑÏØ	385.7490111	94662.099	-3472.056	-2478.942	-129.1059	-2.4345	562.5226523	94729.194	-3477.285	-2476.1745	-129.1059	-2.4345	741.7263069	58918.356	-2180.493	-1593.1575	-50.5494	-0.4005	2546.487628	51345.567	-4282.55	-1834.11	-48.7278	-0.387	11423.53824	50773.023	-4282.551	-1823.0445	-58.2912	-0.414	88965.30961	89206.71675	55835.48191	47726.27983	56032.26054
728	¾¸±ßÏØ	1300.117037	142764.741	-28649.691	-6793.1055	-254.7963	-60.1695	1895.90968	142581.348	-28681.065	-6797.718	-254.7963	-60.2145	1819.547347	86758.308	-18677.988	-4467.6675	-155.5191	-33.624	17900.31009	94697.883	-19959.1	-4301.25	-151.876	-32.1255	45802.43292	89263.188	-19859.742	-4263.9795	-164.3994	-32.1795	108307.0957	108683.4639	65243.05675	88153.84159	110745.3205
729	Ã×Ö¬ÏØ	252.4036739	56775.789	-2070.684	-1398.141	-22.5423	-0.0045	368.0703774	56793.681	-2070.684	-1397.403	-22.5423	-0.0045	451.9894683	35215.929	-1129.464	-888.183	-14.1174	-0.0045	3595.041358	33095.727	-1845.84	-957.74	-12.2958	-0.0045	6767.498954	32791.563	-1783.089	-943.7175	-14.1174	-0.126	53536.82087	53671.11758	33636.14957	33874.88806	36818.01205
730	Çå½§ÏØ	209.5426727	62389.404	-21831.075	-2476.728	-104.9697	-0.9495	305.5678605	62452.026	-21789.243	-2475.621	-104.9697	-0.9495	417.2210476	39885.741	-17219.097	-1499.247	-26.4132	-0.594	1535.382246	36660.708	-19425.7	-1557.73	-27.5517	-0.5445	2328.01964	36508.626	-19300.239	-1553.3055	-28.4625	-0.792	38185.22447	38386.81066	21557.61085	17184.56405	17953.84664
731	ÉñÄ¾ÊÐ	1181.058701	170618.112	-23284.737	-11865.564	-806.2857	-117.567	1833.407163	170586.801	-23284.737	-11861.136	-810.1566	-117.513	2306.305235	104775.552	-14045.094	-8459.5095	-417.6018	-41.724	34190.34124	94429.503	-16581.2	-8766.15	-382.081	-41.346	177416.7526	96464.718	-15509.214	-8456.373	-396.4257	-39.942	135725.017	136346.6656	84117.92794	102849.0672	249479.5159
732	ËçµÂÏØ	528.6190152	82441.863	-21731.724	-1704.5955	-76.2795	-1.4535	770.8643754	82500.012	-21674.205	-1704.042	-76.2795	-1.4535	892.389463	51967.314	-14698.719	-1056.6315	-32.1057	-0.981	4643.595087	51072.714	-16659.6	-1221.02	-27.5517	-0.963	7687.878812	50750.658	-16664.823	-1219.7295	-33.4719	-1.026	59456.42952	59814.89638	37071.26626	37807.17439	40519.48641
733	Îâ±¤ÏØ	138.1076706	17323.929	-2070.684	-509.958	-55.1034	-0.306	201.396999	17525.214	-1908.585	-507.5595	-55.1034	-0.306	185.4315767	11365.893	-1166.067	-326.0115	-13.4343	-0.1845	1011.105382	7993.251	-2358.28	-420.845	-13.8897	-0.1935	1028.659841	7948.521	-3200.148	-393.5385	-16.6221	-0.207	14825.98527	15255.0571	10045.62728	6211.148182	5366.665241
734	ÓÜÑôÇø	1609.668713	130535.559	-18677.988	-7813.944	-149.5989	-210.0735	2409.819264	130222.449	-18641.385	-7810.0695	-148.4604	-210.4965	3372.536802	79552.305	-11880.288	-5753.2635	-87.8922	-107.2845	36437.24209	70794.171	-15639.9	-5993.67	-95.8617	-103.289	115372.3222	75853.134	-14892.192	-5773.374	-101.3265	-99.7875	105293.6233	105821.8569	65096.1136	85398.69239	170358.7762
735	×ÓÖÞÏØ	280.9776748	86668.848	-14557.536	-2483.5545	-6.1479	-0.0045	409.7387221	86700.159	-14557.536	-2482.263	-6.1479	-0.0045	394.0421005	54780.831	-11728.647	-1474.3395	-2.7324	-0.0045	2097.107459	51560.271	-13914.4	-1524.15	-3.1878	-0.0045	3302.53949	51291.891	-13731.354	-1541.4975	-3.4155	-0.0135	69902.58277	70063.94632	41969.1497	38215.63616	39318.14999
